# Supplementary material for: Characterisation of the Subaquatic Groundwater Discharge That Maintains the Permanent Stratification within Lake Kivu; East Africa
Source: PLoS One. 2015 Mar 23;10(3):e0121217. doi: 10.1371/journal.pone.0121217 (PMC4370871; doi:10.1371/journal.pone.0121217)
Supplement: S1 Table — The profiles used for calculating the background profile are marked with (BG). (TXT) [file pone.0121217.s001.txt]

Code	Year	Month	Day	Hour	Minute	Latitude	Longitude
A1	2010	1	16	11	21	-1.687883	29.118633
A2	2010	1	16	11	23	-1.683767	29.134117
A3	2010	1	16	12	13	-1.677367	29.155633
A4	2010	1	16	12	48	-1.670283	29.167567
A5	2010	1	16	13	21	-1.674500	29.183383
A6	2010	1	16	13	58	-1.683883	29.202400
A7	2010	1	16	14	20	-1.701833	29.207400
A8	2010	1	16	14	46	-1.705550	29.226783
A9	2010	1	16	15	12	-1.713217	29.242433
A10	2010	1	16	15	32	-1.721350	29.244100
A11	2010	1	16	16	32	-1.729150	29.237367
B1	2010	1	17	8	59	-1.768067	29.241683
B2(BG)	2010	1	17	9	32	-1.798383	29.239017
B3(BG)	2010	1	17	9	42	-1.798783	29.180000
B4	2010	1	17	11	0	-1.766583	29.184250
B5	2010	1	17	12	30	-1.677017	29.197433
B6	2010	1	17	12	48	-1.676167	29.195733
B7	2010	1	17	13	8	-1.674483	29.193517
B8	2010	1	17	13	26	-1.674033	29.191367
B9	2010	1	17	13	55	-1.673883	29.188950
B10	2010	1	17	14	11	-1.674133	29.184783
B11	2010	1	17	14	43	-1.678200	29.199450
B12	2010	1	17	12	0	-1.681000	29.203967
C1	2010	1	18	9	40	-1.732583	29.240000
C2	2010	1	18	14	36	-1.681850	29.207300
C3	2010	1	18	14	50	-1.687767	29.210983
C4	2010	1	18	15	11	-1.683017	29.211967
C5	2010	1	18	15	23	-1.676500	29.202267
C6	2010	1	18	15	36	-1.672600	29.193917
C7	2010	1	18	16	7	-1.691667	29.205750
D1	2010	1	19	8	48	-1.682467	29.204900
D2	2010	1	19	9	9	-1.679283	29.203283
D3	2010	1	19	9	36	-1.679517	29.203267
D4	2010	1	19	10	23	-1.679200	29.203100
D5	2010	1	19	11	27	-1.681883	29.207833
D6	2010	1	19	12	15	-1.689900	29.198333
D7	2010	1	19	12	36	-1.697500	29.191917
D8	2010	1	19	13	1	-1.714033	29.179183
D9(BG)	2010	1	19	14	23	-1.800150	29.097217
D10(BG)	2010	1	19	14	52	-1.798967	29.096783
D11(BG)	2010	1	19	14	52	-1.798967	29.096783
D12	2010	1	19	14	58	-1.797133	29.165550
E1	2010	1	20	9	7	-1.697800	29.121117
E2	2010	1	20	9	24	-1.686367	29.111683
E3	2010	1	20	9	54	-1.679517	29.109500
E4	2010	1	20	10	10	-1.672850	29.109083
E5	2010	1	20	10	42	-1.667550	29.107417
E6	2010	1	20	11	1	-1.665333	29.111717
E7	2010	1	20	11	24	-1.661750	29.109117
E8	2010	1	20	11	40	-1.654917	29.110450
E9	2010	1	20	12	10	-1.647967	29.109867
E10	2010	1	20	12	20	-1.641417	29.102833
E11	2010	1	20	12	30	-1.628667	29.098867
E12	2010	1	20	13	37	-1.641950	29.102967
E13	2010	1	20	13	37	-1.641950	29.102967
E14(BG)	2010	1	20	14	38	-1.718183	29.115950
E15(BG)	2010	1	20	14	58	-1.736550	29.082500
F1(BG)	2010	1	21	9	22	-1.826350	29.241833
F2(BG)	2010	1	21	9	45	-1.851267	29.231900
F3(BG)	2010	1	21	10	23	-1.883733	29.228067
F4(BG)	2010	1	21	10	48	-1.916400	29.214450
F5(BG)	2010	1	21	11	23	-1.949617	29.203750
F6	2010	1	21	12	28	-1.919833	29.239600
F7	2010	1	21	12	51	-1.890267	29.245117
F8	2010	1	21	13	13	-1.856583	29.257433
F9	2010	1	21	13	37	-1.825583	29.258550
F10	2010	1	21	13	58	-1.793300	29.258517
F11	2010	1	21	2	28	-1.757133	29.253900
G1	2012	1	11	9	11	-1.677862	29.203770
G2	2012	1	11	10	18	-1.679129	29.203268
G3	2012	1	11	10	36	-1.680015	29.203898
G4	2012	1	11	11	17	-1.679889	29.203394
G5	2012	1	11	11	35	-1.678749	29.203015
G6	2012	1	11	12	13	-1.677236	29.197476
G7	2012	1	11	12	25	-1.673950	29.191935
G8	2012	1	11	13	15	-1.673963	29.179727
G9	2012	1	11	13	51	-1.681910	29.207676
G10	2012	1	11	14	4	-1.682668	29.209942
G11	2012	1	11	14	15	-1.683172	29.211830
G12	2012	1	11	14	35	-1.689519	29.198874
G13	2012	1	11	15	5	-1.713277	29.242574
H1	2012	1	12	12	41	-1.717457	29.241949
H2	2012	1	12	13	5	-1.721135	29.237045
H3	2012	1	12	14	3	-1.701793	29.207572
H4	2012	1	12	14	32	-1.699365	29.226826
I1	2012	1	13	7	59	-1.635173	29.095610
I2	2012	1	13	8	8	-1.635040	29.101274
I3	2012	1	13	8	17	-1.645426	29.100907
I4	2012	1	13	8	37	-1.641498	29.102665
I5	2012	1	13	8	47	-1.639722	29.106062
I6	2012	1	13	8	55	-1.640098	29.109083
I7	2012	1	13	9	9	-1.642253	29.107952
I8	2012	1	13	9	31	-1.649345	29.108463
I9	2012	1	13	9	46	-1.648456	29.110728
I10	2012	1	13	10	7	-1.651749	29.110228
I11	2012	1	13	10	30	-1.654030	29.109098
I12	2012	1	13	10	45	-1.654915	29.110483
I13	2012	1	13	10	58	-1.657701	29.110486
I14	2012	1	13	11	33	-1.661118	29.113510
I15	2012	1	13	11	51	-1.663523	29.114771
I16	2012	1	13	12	24	-1.655669	29.116399
I17	2012	1	13	13	10	-1.661108	29.122950
I18	2012	1	13	13	32	-1.666943	29.114397
I19	2012	1	13	13	59	-1.670112	29.111380
I20	2012	1	13	14	21	-1.677076	29.113527
I21	2012	1	13	15	26	-1.704565	29.239335
J12	2012	1	14	12	38	-1.700243	29.228271
K1	2012	1	15	7	54	-1.816979	29.114649
K2(BG)	2012	1	15	8	45	-1.816832	29.116804
K3(BG)	2012	1	15	9	18	-1.817700	29.115799
K4(BG)	2012	1	15	10	12	-1.816404	29.112494
K5(BG)	2012	1	15	10	56	-1.811200	29.114068
K6(BG)	2012	1	15	11	23	-1.809901	29.112774
K7(BG)	2012	1	15	12	24	-1.804789	29.178870
K8	2012	1	15	13	35	-1.679466	29.203257
L1	2012	1	16	7	56	-1.679033	29.203400
L2	2012	1	16	8	55	-1.682926	29.209868
L3	2012	1	16	9	59	-1.654716	29.110447
L4	2012	1	16	11	0	-1.639549	29.106122
L5	2012	1	16	11	56	-1.661629	29.109231
L6	2012	1	16	12	7	-1.666569	29.108859
L7	2012	1	16	12	24	-1.666697	29.107475
L8	2012	1	16	12	45	-1.669989	29.108108
L9	2012	1	16	13	11	-1.666064	29.106719
L10	2012	1	16	14	3	-1.678855	29.108243
L11	2012	1	16	14	25	-1.688735	29.106743
L12	2012	1	16	14	46	-1.691409	29.118530
M1	2012	1	17	8	23	-1.685576	29.100446
M2	2012	1	17	8	57	-1.699236	29.116824
M3	2012	1	17	9	25	-1.703788	29.124129
M4	2012	1	17	9	55	-1.696312	29.127015
M5	2012	1	17	10	21	-1.680104	29.124103
M6	2012	1	17	10	40	-1.687685	29.139970
M7	2012	1	17	11	33	-1.681749	29.124986
M8	2012	1	17	11	49	-1.681880	29.121462
M9	2012	1	17	12	40	-1.684290	29.117940
M10	2012	1	17	13	9	-1.685397	29.148274
M11	2012	1	17	13	31	-1.678167	29.157958
M12	2012	1	17	13	58	-1.682698	29.182757
M13	2012	1	17	14	24	-1.675342	29.192062
M14	2012	1	17	14	47	-1.678246	29.200624
N2	2012	1	19	9	8	-1.621642	29.095619
N3	2012	1	19	9	15	-1.624531	29.097202
N4	2012	1	19	9	20	-1.625253	29.097490
N5	2012	1	19	9	25	-1.626697	29.098066
N6	2012	1	19	11	1	-1.625397	29.097633
N7	2012	1	19	11	8	-1.643590	29.110723
N8	2012	1	19	11	30	-1.650526	29.110155
N9	2012	1	19	11	53	-1.673493	29.117218
N10	2012	1	19	12	34	-1.674509	29.113054
N11	2012	1	19	13	1	-1.684050	29.109617
N12	2012	1	19	13	26	-1.690694	29.112209
N13	2012	1	19	14	10	-1.690693	29.112353
N14	2012	1	19	14	45	-1.678519	29.146093
N15	2012	1	19	15	7	-1.668681	29.157572
O1	2012	1	20	8	24	-1.679900	29.203401
O2	2012	1	20	9	13	-1.681202	29.201967
O3	2012	1	20	9	34	-1.680193	29.199668
O4	2012	1	20	9	54	-1.678606	29.197799
O5	2012	1	20	10	17	-1.676732	29.193631
O6	2012	1	20	11	14	-1.683965	29.186027
O7	2012	1	20	11	56	-1.696963	29.190925
O8	2012	1	20	12	29	-1.704061	29.175421
O9	2012	1	20	13	2	-1.711742	29.155035
O10	2012	1	20	13	37	-1.680120	29.135179
O11	2012	1	20	14	27	-1.668715	29.126118
O12	2012	1	20	14	40	-1.671011	29.140770
P1	2012	1	21	8	6	-1.682783	29.208719
P2	2012	1	21	8	33	-1.682639	29.208719
P3	2012	1	21	9	18	-1.686041	29.138058
P4	2012	1	21	9	47	-1.675936	29.129860
P5	2012	1	21	10	9	-1.670883	29.125689
P6	2012	1	21	11	27	-1.685897	29.138201
P7	2012	1	21	12	21	-1.688356	29.135619
P8	2012	1	21	12	50	-1.697462	29.132900
P9	2012	1	21	13	24	-1.709884	29.136935
P10	2012	1	21	13	57	-1.686108	29.207574
Q1	2010	6	19	18	25	-1.704583	29.234667
Q2	2010	6	19	17	27	-1.733950	29.226483
Q3	2010	6	19	18	38	-1.740000	29.225000
R1	2011	3	18	9	34	-1.681883	29.207833
R2	2011	3	18	9	57	-1.683883	29.202400
R3	2011	3	18	10	47	-1.689900	29.198333
R4	2011	3	18	11	15	-1.701833	29.207400
R5	2011	3	18	10	18	-1.674033	29.191367
S1	2011	6	2	23	5	-1.681883	29.207833
S2	2011	6	2	22	48	-1.683883	29.202400
S3	2011	6	2	22	24	-1.674033	29.191367
S4	2011	6	2	23	45	-1.701833	29.207400
S5	2011	6	2	23	17	-1.689900	29.198333
S6	2011	6	2	0	24	-1.713217	29.240933
S7	2011	6	2	20	9	-1.641417	29.102833
S8	2011	6	2	19	55	-1.635033	29.101267
S9	2011	6	2	20	29	-1.643583	29.110717
S10	2011	6	2	20	55	-1.654917	29.110450
S11	2011	6	2	21	8	-1.661750	29.109117
S12	2011	6	2	21	25	-1.665333	29.111717
T1	2011	8	31	7	47	-1.681883	29.207833
T2	2011	8	31	7	21	-1.683883	29.202400
T3	2011	8	31	6	55	-1.674033	29.191367
T4	2011	8	31	8	29	-1.701833	29.207400
T5	2011	8	31	8	4	-1.689900	29.198333
T6	2011	8	31	9	0	-1.713217	29.240933
T7	2011	8	31	9	26	-1.641417	29.102833
T8	2011	8	31	9	13	-1.635033	29.101267
T9	2011	8	31	9	41	-1.643583	29.110717
T10	2011	8	31	10	20	-1.654917	29.110450
T11	2011	8	31	10	39	-1.661750	29.109117
T12	2011	8	31	11	28	-1.665333	29.111717
U1	2012	4	1	8	25	-1.681883	29.207833
U2	2012	4	1	8	43	-1.682667	29.209933
U3	2012	4	1	8	4	-1.679033	29.203400
U4	2012	4	1	10	46	-1.713217	29.240933
U5	2012	4	1	6	58	-1.674033	29.191367
U6	2012	4	1	9	41	-1.689900	29.198333
U7	2012	4	1	10	6	-1.701833	29.207400
U8	2012	3	31	9	14	-1.641417	29.102833
U9	2012	3	31	9	28	-1.643583	29.110717
U10	2012	3	31	9	48	-1.654917	29.110450
U11	2012	3	31	10	29	-1.661750	29.109117
U12	2012	3	31	10	53	-1.665333	29.111717
U13	2012	3	31	11	14	-1.680117	29.135183
U14	2012	3	31	12	2	-1.685900	29.138200
U15	2012	3	31	8	46	-1.635033	29.101267
U16(BG)	2012	4	1	12	21	-1.797133	29.165550
V1	2012	5	26	14	39	-1.681883	29.207833
V2	2012	5	26	14	55	-1.682667	29.209933
V3	2012	5	26	14	12	-1.679033	29.203400
V4	2012	5	27	11	59	-1.713217	29.240933
V5	2012	5	26	13	47	-1.674033	29.191367
V6	2012	5	27	13	17	-1.689900	29.198333
V7	2012	5	27	12	50	-1.701833	29.207400
V8	2012	5	26	10	22	-1.641417	29.102833
V9	2012	5	26	10	34	-1.643583	29.110717
V10	2012	5	26	11	1	-1.654917	29.110450
V11	2012	5	26	11	17	-1.661750	29.109117
V12	2012	5	26	11	36	-1.665333	29.111717
V13	2012	5	26	12	17	-1.680117	29.135183
V14	2012	5	26	12	44	-1.685900	29.138200
V15	2012	5	26	10	2	-1.635033	29.101267
V16(BG)	2012	5	27	10	25	-1.797133	29.165550
W1	2012	8	4	13	54	-1.681883	29.207833
W2	2012	8	4	14	12	-1.682667	29.209933
W3	2012	8	4	14	57	-1.679033	29.203400
W4	2012	8	4	12	27	-1.713217	29.240933
W5	2012	8	4	15	25	-1.674033	29.191367
W6	2012	8	4	13	23	-1.689900	29.198333
W7	2012	8	4	12	47	-1.701833	29.207400
W8	2012	8	5	13	12	-1.641417	29.103000
W9	2012	8	5	12	43	-1.643583	29.110717
W10	2012	8	5	12	24	-1.654917	29.110450
W11	2012	8	5	11	47	-1.661750	29.109117
W12	2012	8	5	11	19	-1.665333	29.111717
W13	2012	8	5	10	55	-1.680117	29.135183
W14	2012	8	5	10	25	-1.685900	29.138200
W15	2012	8	5	13	54	-1.635033	29.101267
W16(BG)	2012	8	4	9	35	-1.797133	29.165550
X1	2012	10	5	12	37	-1.681883	29.207833
X2	2012	10	5	12	1	-1.682667	29.209933
X3	2012	10	5	12	51	-1.679033	29.203400
X4	2012	10	5	9	36	-1.713217	29.240933
X5	2012	10	5	13	34	-1.674033	29.191367
X6	2012	10	5	11	37	-1.689900	29.198333
X7	2012	10	5	11	5	-1.701833	29.207400
X8	2012	10	6	7	31	-1.641417	29.103000
X9	2012	10	6	7	57	-1.643583	29.110717
X10	2012	10	6	8	30	-1.654917	29.110450
X11	2012	10	6	8	47	-1.661750	29.109117
X12	2012	10	6	9	19	-1.665333	29.111717
X13	2012	10	6	9	40	-1.680117	29.135183
X14	2012	10	6	10	6	-1.685900	29.138200
X15	2012	10	6	6	54	-1.635033	29.101267
X16(BG)	2012	10	5	7	51	-1.797133	29.165550
Y1	2013	4	20	14	21	-1.681883	29.207833
Y2	2013	4	20	13	35	-1.682667	29.209933
Y3	2013	4	20	15	10	-1.679033	29.203400
Y4	2013	4	20	11	50	-1.713217	29.240933
Y5	2013	4	21	8	29	-1.674033	29.191367
Y6	2013	4	20	12	57	-1.689900	29.198333
Y7	2013	4	20	12	13	-1.701833	29.207400
Y8	2013	4	21	12	23	-1.641417	29.103000
Y9	2013	4	21	12	8	-1.643583	29.110717
Y10	2013	4	21	11	29	-1.654917	29.110450
Y11	2013	4	21	11	11	-1.661750	29.109117
Y12	2013	4	21	10	12	-1.665333	29.111717
Y13	2013	4	21	9	47	-1.680117	29.135183
Y14	2013	4	21	8	50	-1.685900	29.138200
Y16(BG)	2013	4	20	8	57	-1.797133	29.165550
Z1(BG)	2010	10	28	9	20	-1.816067	29.112246
Z2(BG)	2010	11	15	9	53	-1.724966	29.237487
KB1	2004	2	22	14	41	-1.613733	29.077250
KB2	2012	1	14	8	35	-1.624590	29.041100
KB3	2012	1	14	8	39	-1.606662	29.049641
KB4	2012	1	14	8	49	-1.595249	29.047045
KB5	2012	1	14	8	58	-1.588741	29.052640
KB6	2012	1	14	9	31	-1.603612	29.064720
KB7	2012	1	14	9	48	-1.605056	29.065439
KB8	2012	1	14	10	6	-1.607946	29.066017
KB9	2012	1	14	10	25	-3.406374	29.064748
KB10	2012	1	14	10	35	-1.612026	29.066387
KB11	2012	1	14	10	39	-1.612785	29.066891
KB12	2012	1	19	9	0	-1.620346	29.091452
