# Supplementary material for: Characterisation of the Subaquatic Groundwater Discharge That Maintains the Permanent Stratification within Lake Kivu; East Africa
Source: PLoS One. 2015 Mar 23;10(3):e0121217. doi: 10.1371/journal.pone.0121217 (PMC4370871; doi:10.1371/journal.pone.0121217)
Supplement: S2 Table — The profiles were interpolated to 0.5 m intervals. (TXT) [file pone.0121217.s002.txt]

depth	background	A1	A2	A3	A4	A5	A6	A7	A8	A9	A10	A11	B1	B2	B3	B4	B5	B6	B7	B8	B9	B10	B11	B12	C1	C2	C3	C4	C5	C6	C7	D1	D2	D3	D4	D5	D6	D7	D8	D9	D10	D11	D12	E1	E2	E3	E4	E5	E6
0.5	24.9604923	24.84216001	24.77995714	NaN	24.83808644	NaN	25.2995	NaN	NaN	25.2758871	24.96792434	24.98473621	24.34093077	24.44833038	24.81859083	NaN	25.73761207	25.86592736	25.6767833	25.76381205	25.72664463	25.89411351	26.06360483	26.0429	25.28449831	25.5400544	25.59370728	25.56595895	25.755552	25.85576234	25.54681678	24.3392625	24.37843684	24.4573104	24.68700372	24.91285694	25.22523803	25.36510737	25.6287	25.84238391	26.47112864	NaN	25.59223869	24.36458077	24.48684689	24.56105117	24.58184633	24.69138696	24.8484193
1	24.75663022	24.8853028	24.69491344	24.87936123	24.74897475	24.85272476	25.04053402	24.9822	25.02931914	25.1324456	24.97927959	24.97752	24.33376062	24.32963645	24.51369323	24.56167715	24.85776279	24.90412287	25.60018864	25.51150219	24.9779237	25.7871305	25.96818132	25.68128851	25.12654865	25.46698873	25.58796364	25.53953136	25.73960688	25.82820536	25.44441961	24.31173577	24.35540581	24.3786107	24.44890769	24.82673679	25.08173699	25.26191618	24.8381558	25.66249527	25.23973939	25.06744525	25.18627297	24.39672368	24.48390042	24.53185033	24.49626182	24.56883324	24.72617596
1.5	24.68391149	24.85968664	24.5175549	24.62458358	24.57693624	24.68661749	24.74634434	24.78444102	24.91571881	24.95028648	24.97948744	24.95470364	24.32658014	24.30555701	24.40927018	24.51061277	24.65663	24.67114013	25.35911752	25.26159265	24.71431538	25.15549342	25.73299306	25.01605341	24.81073329	25.4379861	25.57748368	25.57019003	25.7240891	25.79049582	25.3686205	24.30873496	24.33113896	24.34824419	24.41671956	24.51493126	24.66468763	24.98490851	24.75589246	25.24315137	25.04840209	24.97004191	24.95162683	24.37584547	24.46960127	24.51136831	24.45141379	24.46428095	24.51689649
2	24.65283478	24.6627773	24.43442965	24.52222431	24.51414622	24.60441656	24.66471695	24.68113069	24.76557895	24.71282787	24.94185208	24.91922553	24.31863281	24.29451597	24.37243111	24.47378021	24.59471962	24.60304294	24.75770927	24.92531185	24.62104951	24.76533965	25.31030486	24.78946564	24.6804795	25.42901431	25.48933903	25.57139821	25.70579718	25.75714085	25.266185	24.30936824	24.32297028	24.33494428	24.39615418	24.45717088	24.57561692	24.70198947	24.70337681	25.03754302	24.94952331	24.90309446	24.88269042	24.36891901	24.4441909	24.457	24.4128351	24.44635266	24.48815858
2.5	24.63247003	24.5860545	24.42301045	24.38205599	24.47301179	24.54438067	24.55203068	24.57932027	24.73168571	24.57185194	24.81226293	24.87625923	24.31810697	24.29077104	24.34176726	24.44626604	24.55454312	24.56080516	24.63509332	24.75237629	24.65954357	24.6855	24.92125135	24.71517384	24.65231016	25.3339147	25.21674235	25.51342816	25.69040909	25.72918628	24.89080292	24.29293967	24.31224752	24.33391047	24.36367358	24.43393259	24.54655385	24.60851105	24.65773047	24.87002823	24.92347284	24.85611777	24.83948185	24.35771533	24.42842455	24.42347422	24.38906015	24.40841239	24.43101429
3	24.59681334	24.48746829	24.3768384	24.38935257	24.45641373	24.47472129	24.4895689	24.467342	24.69359209	24.47710076	24.68861716	24.57799283	24.31522574	24.28457692	24.33982449	24.42254279	24.52830863	24.52587693	24.63154879	24.64663977	24.5751369	24.62554329	24.82275222	24.6721953	24.64415453	25.25673062	24.91698833	25.49046617	25.47294234	25.69657379	24.66754411	24.28887246	24.30733297	24.32435104	24.34549653	24.41912476	24.52253117	24.59066298	24.62568662	24.81712556	24.89251014	24.82775935	24.78667593	24.36531228	24.40998943	24.43167643	24.37192197	24.37258768	24.41633122
3.5	24.5649746	24.44733009	24.38376655	24.37019341	24.41001429	24.45432308	24.47548616	24.45337435	24.65868134	24.45063208	24.61360283	24.48766388	24.31093474	24.28306906	24.32755219	24.40709546	24.5105742	24.50353383	24.6263974	24.5903697	24.55118212	24.58661716	24.75668586	24.64348665	24.63575517	25.12054591	24.86596572	25.34236402	25.13371758	25.66163762	24.56171281	24.2855595	24.30748298	24.31102169	24.33660198	24.40462113	24.50892295	24.5562335	24.58939209	24.79448541	24.84175335	24.79957088	24.75948735	24.35423055	24.41137303	24.415732	24.36128964	24.35903373	24.41011138
4	24.55726259	24.40507391	24.37150556	24.38321818	24.38139333	24.43693653	24.42853707	24.43131388	24.62342567	24.41393134	24.54905771	24.44723144	24.30742745	24.27582247	24.31721654	24.39819606	24.49535902	24.48594653	24.59049264	24.56649288	24.49859153	24.54951942	24.71508965	24.62993494	24.61314429	24.93670819	24.78454613	24.98128039	24.8704706	25.09536643	24.51680229	24.28568818	24.30842373	24.32028849	24.3318445	24.38495451	24.49043548	24.53224214	24.57161875	24.77368907	24.81056924	24.77345368	24.73246041	24.34638631	24.40428206	24.40930191	24.35128905	24.34939289	24.40641235
4.5	24.53064706	24.38801989	24.36768739	24.3472331	24.36814881	24.42456311	24.41076508	24.40383979	24.5768256	24.38004582	24.48993111	24.42481794	24.30417333	24.27636842	24.30859747	24.38269534	24.47655082	24.47980551	24.57998499	24.54084247	24.48371238	24.49846997	24.65050406	24.60816588	24.60471094	24.82908218	24.69383256	24.8081042	24.76200907	24.85006064	24.50546323	24.28345644	24.30503582	24.31825318	24.3252468	24.37992986	24.49109422	24.51135791	24.55493415	24.76293941	24.7484633	24.75489485	24.72083114	24.35043185	24.39261827	24.39398247	24.34112772	24.36928177	24.39488896
5	24.52164684	24.37884194	24.34454924	24.32060449	24.35340836	24.41211711	24.38908487	24.3901	24.48569456	24.34980491	24.45741505	24.3933573	24.30303993	24.27114007	24.30088722	24.37514661	24.46593116	24.46097763	24.57799449	24.51112842	24.46203902	24.47529516	24.62167555	24.59550302	24.59287148	24.79178561	24.64340499	24.74775515	24.70752558	24.7819587	24.46912178	24.28091184	24.30132943	24.32719185	24.32188681	24.37094286	24.48275859	24.49534652	24.53554368	24.74087219	24.71823326	24.73934307	24.69986146	24.35282273	24.39284564	24.38252197	24.32899284	24.34313273	24.37963763
5.5	24.51618628	24.36778994	24.33940369	24.35048606	24.34127038	24.40790025	24.38185727	24.37569711	24.46637743	24.33962294	24.421525	24.36928247	24.29475059	24.26600675	24.29888424	24.3638209	24.43921416	24.44573046	24.56369114	24.50002694	24.44506264	24.4510883	24.56952328	24.5642022	24.57899618	24.70709914	24.59519596	24.72411329	24.64396422	24.77318733	24.44434814	24.2807479	24.29874293	24.31984595	24.31581852	24.36987704	24.44591635	24.48041717	24.52245476	24.69556528	24.71027191	24.7166144	24.68485753	24.35310651	24.38044699	24.39297395	24.32301645	24.33654452	24.37403218
6	24.51252704	24.3510608	24.33080481	24.33151867	24.33345951	24.39019474	24.38842238	24.36236962	24.43240155	24.32874034	24.39856833	24.34781351	24.28873361	24.26014259	24.28670934	24.35592234	24.42089733	24.43432757	24.5641675	24.48405282	24.43460716	24.44221826	24.52252556	24.54289515	24.57197411	24.62020353	24.54829243	24.71573495	24.62101308	24.70142333	24.4243004	24.28024043	24.29744489	24.31215973	24.31036365	24.36222748	24.44720594	24.47239769	24.52061534	24.66930393	24.69536938	24.70387708	24.6676283	24.34731218	24.37954063	24.38460082	24.3235294	24.3307834	24.37237309
6.5	24.51176357	24.33954441	24.33240553	24.30123473	24.32314181	24.38587905	24.37491919	24.35096436	24.40980623	24.3186383	24.36376211	24.32373	24.28722758	24.25641711	24.2929938	24.34836982	24.4106557	24.42744959	24.55266148	24.46192309	24.42891915	24.43143736	24.50778927	24.52658495	24.56192214	24.56158792	24.5065743	24.70855436	24.57419496	24.65953521	24.41458826	24.28038953	24.2972	24.30781074	24.30548716	24.35656834	24.44600603	24.46314983	24.51122584	24.64213517	24.68018241	24.68925671	24.65168378	24.34077031	24.37865901	24.37676454	24.31364374	24.31754515	24.36946154
7	24.50743406	24.33265373	24.32823961	24.3277318	24.31760807	24.37719898	24.34325983	24.32659086	24.38752653	24.31005296	24.34967711	24.3107	24.28656202	24.26497793	24.27969261	24.34161728	24.39878523	24.41394868	24.5371191	24.44372142	24.41783644	24.41082384	24.48504432	24.51029854	24.55218914	24.521816	24.47762769	24.61763799	24.5754096	24.57539882	24.40447597	24.27949104	24.29410264	24.29667049	24.30360825	24.34885578	24.42926036	24.45620536	24.49904042	24.6293725	24.69105959	24.67327588	24.62578759	24.34727661	24.38083297	24.37620205	24.30902496	24.31330342	24.3652021
7.5	24.49994189	24.33155179	24.31372195	24.32460845	24.314535	24.37009477	24.32285503	24.3203956	24.3747079	24.3005717	24.33441544	24.30671566	24.28363388	24.26058623	24.2783578	24.33469924	24.37288806	24.403682	24.53630959	24.43166547	24.38887197	24.38954484	24.47185927	24.49665291	24.54891575	24.51803587	24.46897857	24.58316333	24.56191433	24.52622399	24.39805225	24.2788045	24.29248584	24.29539818	24.30131454	24.34051487	24.39891955	24.44898069	24.49237938	24.60378407	24.67940567	24.65313124	24.62864523	24.34775891	24.37155358	24.37872379	24.30598096	24.30547375	24.34210291
8	24.49494296	24.32161589	24.31322347	24.29263878	24.3066499	24.36600659	24.31674025	24.30789629	24.36290658	24.29518199	24.32514987	24.30121262	24.28202737	24.25802886	24.28055656	24.33284706	24.35954407	24.38827934	24.52499739	24.4196646	24.39361842	24.38355453	24.45540388	24.4828534	24.54048037	24.49415607	24.43945918	24.56930128	24.54939905	24.5247135	24.38993984	24.27804675	24.29050291	24.30106627	24.29893348	24.37111781	24.40420736	24.43991772	24.48134754	24.58604	24.64583081	24.63138022	24.62506285	24.34657942	24.36432954	24.37204984	24.30454222	24.29698274	24.32379247
8.5	24.49416104	24.31365279	24.3004566	24.30460309	24.2982284	24.36106452	24.31222361	24.30116874	24.3494826	24.28935476	24.31516351	24.28398767	24.28124622	24.25766624	24.28519401	24.32620272	24.35547947	24.37149345	24.50382666	24.40070969	24.35973064	24.3805163	24.45885479	24.47070298	24.52577599	24.48984748	24.42380362	24.57863696	24.52126067	24.51380578	24.38279634	24.27757894	24.29096849	24.31107649	24.29716961	24.34903161	24.39936738	24.43292092	24.47122268	24.56333311	24.61546372	24.6031083	24.60521059	24.33976326	24.36347292	24.3723019	24.30437283	24.29020438	24.31716999
9	24.49361227	24.3075156	24.29673466	24.28828586	24.29362836	24.35540087	24.30629706	24.29613672	24.33959079	24.2849565	24.30122655	24.27727616	24.27999491	24.25201885	24.26287929	24.32487954	24.35018044	24.36137754	24.46902705	24.38832486	24.35234586	24.37516555	24.45542071	24.44784946	24.52216976	24.47113632	24.40685903	24.51914393	24.50206577	24.50730187	24.37862632	24.2779037	24.28573809	24.29684136	24.29324619	24.33433929	24.41096846	24.42934567	24.46709094	24.54765969	24.58726974	24.55682257	24.59370132	24.34198563	24.36330526	24.36606626	24.30304052	24.28814544	24.31270245
9.5	24.49433025	24.30307782	24.28887606	24.29507178	24.2918	24.35040732	24.30468571	24.29052584	24.32843162	24.28208004	24.28892044	24.2728	24.27966214	24.25125243	24.26364514	24.31784944	24.33883534	24.35492715	24.46058868	24.38538565	24.35026601	24.3749126	24.44927418	24.45051667	24.51566661	24.45560024	24.39624241	24.51654199	24.50276038	24.49763826	24.37465463	24.2795	24.28376612	24.29945548	24.2921792	24.33378438	24.3898165	24.42230576	24.46350333	24.5379593	24.5031938	24.50947407	24.57259066	24.33953742	24.3592299	24.3610219	24.30192527	24.28712692	24.31112023
10	24.4624112	24.3008308	24.29776157	24.28064351	24.2920878	24.34825603	24.2948462	24.28903215	24.31492799	24.27897751	24.28454559	24.27238256	24.27826795	24.24889491	24.25939028	24.31284386	24.34259481	24.34486894	24.44775191	24.37175533	24.34686286	24.36809579	24.44013659	24.43422333	24.51216855	24.43918696	24.38667339	24.50823738	24.50148969	24.48770395	24.37465331	24.27769078	24.28187441	24.29909518	24.29020676	24.3291282	24.38808533	24.41608475	24.45980411	24.52726695	24.48715386	24.45066667	24.56011019	24.33458392	24.35707292	24.35538639	24.3020302	24.28653023	24.30624777
10.5	24.43952372	24.29549466	24.29355314	24.30169103	24.28364151	24.34767693	24.29320241	24.2836172	24.31100594	24.27416146	24.28073179	24.26794884	24.27654848	24.24819013	24.2661943	24.30338426	24.34096537	24.33642948	24.43023079	24.3616958	24.34469062	24.36941142	24.42338977	24.41353132	24.50121112	24.41845831	24.38140842	24.48563531	24.49254422	24.44795763	24.37353463	24.27794123	24.2793776	24.29492024	24.28787828	24.31490023	24.3755728	24.40485	24.45397935	24.5133036	24.4314264	24.39994194	24.55178432	24.33137578	24.35616008	24.3544072	24.30211564	24.28455354	24.3014927
11	24.44020017	24.2960211	24.29245591	24.28524528	24.28631778	24.34546295	24.29065711	24.2819322	24.30740306	24.2734537	24.27970855	24.26423543	24.27642337	24.24837468	24.2549	24.29956872	24.3333615	24.3214	24.41483109	24.35203307	24.34291062	24.36657865	24.40993548	24.39319011	24.48334815	24.39684175	24.37668419	24.48469027	24.45808998	24.43545126	24.37035273	24.27926451	24.27784567	24.29405495	24.29014845	24.31540189	24.36010629	24.40155928	24.44912669	24.49492827	24.38675082	24.37895447	24.50398885	24.33670449	24.35506979	24.35653398	24.30105022	24.28504071	24.29758338
11.5	24.43501724	24.28985108	24.29078875	24.27358122	24.28221621	24.34305124	24.29031718	24.27791942	24.30005901	24.27361239	24.27401672	24.26032194	24.2759	24.2462897	24.2458716	24.2973604	24.32595819	24.31388837	24.39861007	24.34295789	24.34266471	24.37008936	24.38609546	24.37945243	24.45295324	24.39559766	24.36991216	24.47252312	24.43007176	24.42700987	24.36875057	24.2803	24.27925475	24.29240889	24.29892281	24.30560807	24.36533153	24.38891147	24.44595306	24.48877125	24.37558065	24.35894694	24.4806784	24.33693032	24.35036387	24.352837	24.29856597	24.28266449	24.29391606
12	24.43587711	24.28908788	24.29512759	24.28409352	24.2854604	24.34084764	24.29234814	24.27848275	24.29365674	24.27329034	24.26998637	24.25945156	24.2761	24.2453613	24.24885972	24.29444768	24.3345027	24.30534575	24.37098071	24.33894032	24.32479846	24.35213247	24.36904872	24.37306051	24.3856743	24.39869523	24.36388571	24.44415457	24.39596286	24.4171746	24.3650811	24.28074521	24.2775454	24.29049851	24.30429086	24.30238605	24.3589067	24.36520419	24.43791633	24.49359234	24.33918391	24.34454624	24.44286996	24.33665646	24.34826871	24.35100956	24.2984088	24.28466556	24.29070568
12.5	24.4201	24.287271	24.28936889	24.2886772	24.28269851	24.3363	24.2836688	24.27819023	24.28719031	24.27071623	24.26704271	24.25808731	24.27463602	24.24222976	24.23846311	24.28881244	24.3154379	24.3037	24.35727324	24.33370638	24.32081832	24.33805087	24.33825463	24.35517565	24.37433621	24.38695931	24.35283738	24.42176489	24.38864419	24.39930535	24.36304827	24.28219805	24.27672555	24.29898679	24.30803631	24.31154846	24.35764822	24.35415064	24.43305774	24.48405893	24.33399468	24.32958458	24.40503691	24.33347737	24.34843622	24.34782617	24.29604957	24.27809829	24.28654799
13	24.41740094	24.28839071	24.28752865	24.28623636	24.2784464	24.33328405	24.27735497	24.27610129	24.28338326	24.26840231	24.26418871	24.25377295	24.27192088	24.24027522	24.22816049	24.28499686	24.32005537	24.30480271	24.34739539	24.33091653	24.31174452	24.32508432	24.34262203	24.3504169	24.3548	24.3739253	24.34890726	24.36861038	24.38715969	24.40199267	24.35961492	24.28152744	24.27663672	24.29532362	24.2976991	24.30604975	24.35305772	24.3487192	24.4291254	24.47467804	24.31325839	24.30832428	24.38411164	24.3381358	24.34516867	24.34172507	24.2922737	24.27381217	24.28291548
13.5	24.41644558	24.28661512	24.28417901	24.28271812	24.27539402	24.33083355	24.27761711	24.28008453	24.27804117	24.26827907	24.26298941	24.25334139	24.27158019	24.24139186	24.21959475	24.28020922	24.31397623	24.30054933	24.34337696	24.32499671	24.31000759	24.32181605	24.34182034	24.34540816	24.34582973	24.36297624	24.34174913	24.34817902	24.388036	24.38195874	24.35476795	24.27985397	24.27690343	24.31241754	24.29811045	24.2977628	24.34931648	24.33479738	24.41996	24.46978947	24.2813702	24.29227205	24.36623091	24.33797328	24.34544026	24.3425721	24.28862483	24.27491497	24.28015167
14	24.41692552	24.28616633	24.28266011	24.26731299	24.28069248	24.3281778	24.28460475	24.27894224	24.27226634	24.26650571	24.25935251	24.25308434	24.27132785	24.2416726	24.21780844	24.27727053	24.30806405	24.29785146	24.33911145	24.31927017	24.30838876	24.32053258	24.32964018	24.33355259	24.33867949	24.33789258	24.3369137	24.32612863	24.38370471	24.38501375	24.35023065	24.27823195	24.27677372	24.30204578	24.28956557	24.30026504	24.3347799	24.31385338	24.41097122	24.46530323	24.29032595	24.27787883	24.26068914	24.33449044	24.34319583	24.34354714	24.28246213	24.2733344	24.27884018
14.5	24.41231835	24.28305847	24.2753468	24.2566	24.26992663	24.3253625	24.27624627	24.26984209	24.26783098	24.26477355	24.25869842	24.25027821	24.26971617	24.24203503	24.20212708	24.27763451	24.30943277	24.29459075	24.33863081	24.31262975	24.30757362	24.32161012	24.33427338	24.32354995	24.32954976	24.32737821	24.33164115	24.31692382	24.37645851	24.36612184	24.34909934	24.27732497	24.27426274	24.28843025	24.291825	24.30358553	24.32469885	24.30554161	24.40354678	24.4571959	24.27927743	24.27121871	24.25069325	24.3368906	24.33891433	24.34125425	24.27780679	24.27309737	24.2761
15	24.40908154	24.28274447	24.271223	24.27402523	24.26692721	24.32303218	24.26999267	24.26899938	24.26865358	24.26252485	24.2586	24.25007966	24.2675444	24.24283981	24.18935305	24.2683761	24.30587966	24.29367891	24.33296674	24.31290222	24.30464443	24.31290609	24.32287078	24.32243016	24.3092484	24.32070216	24.32746842	24.31077866	24.37121508	24.3529937	24.35025111	24.27783762	24.27361371	24.30395504	24.30304557	24.29376387	24.30985694	24.2969	24.39730873	24.45826729	24.2555288	24.25733837	24.22996387	24.33626493	24.33529227	24.3374512	24.27505833	24.27248856	24.27534619
15.5	24.40156265	24.28068511	24.27292548	24.26628471	24.26653345	24.32239319	24.26758057	24.26418228	24.2658871	24.259593	24.25858772	24.25044043	24.26816431	24.24528587	24.18211659	24.26021595	24.31541439	24.29234505	24.33213271	24.31263457	24.30141456	24.31058243	24.31368708	24.30980835	24.30061278	24.32396987	24.32344453	24.31289333	24.36487405	24.35273642	24.34859245	24.27764239	24.2738344	24.28943018	24.29859474	24.29027369	24.30059854	24.28904376	24.39155816	24.45436047	24.26000792	24.24445923	24.21200036	24.3389641	24.32829803	24.33231732	24.27214822	24.27205536	24.27279598
16	24.39889393	24.2806	24.2763553	24.27876129	24.2686595	24.32190005	24.266	24.26029935	24.26111702	24.25794948	24.25888939	24.2504784	24.26771822	24.2435458	24.17458255	24.25759766	24.29758609	24.29097551	24.3273057	24.31003725	24.31388879	24.30994183	24.30272391	24.30508487	24.28990345	24.32330579	24.32250603	24.31008252	24.37147433	24.34172456	24.34165733	24.27654577	24.2743	24.28340769	24.28801181	24.28950055	24.29759343	24.27887905	24.38607674	24.45662155	24.23520177	24.23718108	24.20212823	24.33958282	24.32181873	24.32580742	24.26664547	24.27250947	24.26909846
16.5	24.39828925	24.28389618	24.27548491	24.25446254	24.26838299	24.32128738	24.26502361	24.26064894	24.25741226	24.25717798	24.25758604	24.2499342	24.26613051	24.2424616	24.16928011	24.24774	24.29326909	24.29086546	24.31717818	24.31013743	24.30172943	24.30077022	24.31154227	24.30140717	24.28137124	24.31612835	24.31666057	24.31446593	24.34815464	24.33729046	24.33065692	24.27429404	24.27448161	24.27908652	24.28924583	24.29592	24.29297566	24.26892656	24.37930625	24.44245109	24.23804604	24.22918937	24.20029577	24.33892961	24.30129796	24.32143348	24.26314674	24.27005951	24.26731252
17	24.39970615	24.27895058	24.27101019	24.26102931	24.26629388	24.32100588	24.26660502	24.26265841	24.25596959	24.25762673	24.2554411	24.25059273	24.26252894	24.24415927	24.17162055	24.2423617	24.29192086	24.28982246	24.31773986	24.30692847	24.29893862	24.28401141	24.30657887	24.29806	24.27096107	24.31400649	24.31954194	24.31451832	24.32662712	24.32738201	24.32553046	24.2737368	24.27486857	24.28463904	24.28765732	24.2890285	24.28780389	24.26162952	24.37596355	24.4364419	24.23844864	24.22565203	24.1876732	24.33262933	24.29344034	24.30926971	24.2601152	24.26812587	24.26588477
17.5	24.3958	24.27850253	24.27403965	24.27604758	24.2673	24.32185555	24.26402495	24.26122808	24.25462711	24.25593715	24.2543	24.25063644	24.25712506	24.24184594	24.1643306	24.23365644	24.29789427	24.28972783	24.31541972	24.3047351	24.29987036	24.28591887	24.30346806	24.29471678	24.26271935	24.31452937	24.30974764	24.30660692	24.3262	24.33304943	24.31558438	24.27335358	24.27474706	24.29084049	24.28899768	24.28851895	24.27378645	24.25724743	24.37233084	24.43008752	24.23087499	24.22201329	24.18136742	24.33304539	24.28344691	24.30590187	24.25887691	24.26614327	24.26476826
18	24.39307508	24.27781763	24.27311255	24.27796147	24.25604978	24.31853705	24.26394106	24.26242878	24.25041053	24.25556332	24.25435085	24.2506	24.25618127	24.24212674	24.16431662	24.22362468	24.296609	24.29007971	24.31281597	24.30118399	24.2955818	24.28346565	24.29151497	24.28982532	24.26160124	24.31165022	24.30122774	24.30362896	24.32270666	24.32674006	24.30447057	24.27379962	24.27477063	24.28271455	24.2862658	24.28579444	24.27631396	24.25357752	24.36754565	24.42157409	24.2263284	24.21598957	24.1767269	24.33244824	24.26772711	24.29707682	24.25701544	24.26266117	24.26324691
18.5	24.3880353	24.27803903	24.27247016	24.25999495	24.26030819	24.31432219	24.26535971	24.26037485	24.24791572	24.25502573	24.25353828	24.25038165	24.2555	24.23916946	24.15894231	24.21927759	24.29365562	24.28995067	24.30263354	24.29477027	24.29379598	24.28187458	24.29458295	24.28825997	24.25880628	24.3051748	24.29461115	24.29877292	24.32396067	24.32602896	24.29629577	24.27455598	24.27537071	24.28491808	24.287945	24.28888766	24.27722105	24.25391683	24.34865692	24.38803531	24.21782632	24.21129153	24.16953444	24.33382888	24.25549706	24.29022269	24.25353828	24.26248503	24.26256626
19	24.37749438	24.2779243	24.26926251	24.26707245	24.25297264	24.31358974	24.26498089	24.25983064	24.24531913	24.25425041	24.25195294	24.2507973	24.255	24.24082546	24.15639523	24.21188647	24.29524514	24.29144005	24.30018324	24.29520415	24.29136122	24.28185409	24.29474739	24.28388768	24.25420562	24.3014193	24.29112044	24.30102049	24.3176024	24.32489932	24.28014756	24.27716545	24.27520402	24.28552549	24.28524822	24.30002353	24.26955528	24.25058939	24.30824825	24.30859131	24.22260115	24.20668608	24.16829473	24.33337899	24.24426017	24.27873005	24.24465075	24.26038143	24.26265082
19.5	24.36822382	24.27551162	24.26978474	24.25138346	24.24715211	24.31115956	24.26295505	24.26161806	24.24507736	24.25194301	24.2517722	24.24924647	24.25452934	24.24015	24.15500173	24.202298	24.2997	24.28996842	24.30609993	24.29813039	24.29974247	24.27880387	24.29522236	24.28090782	24.25154458	24.29947458	24.28842352	24.2956983	24.31600777	24.31972241	24.27442319	24.27616667	24.27482811	24.28178609	24.28227298	24.29189403	24.27856422	24.24593318	24.25710088	24.24223737	24.20920459	24.20717921	24.1653683	24.33330431	24.23431804	24.27489504	24.24084686	24.26143787	24.2613652
20	24.35713636	24.27589155	24.26979963	24.25606207	24.24711853	24.30986409	24.25939264	24.25773861	24.24492496	24.25021004	24.25009836	24.24835724	24.2545	24.2405688	24.15255294	24.19311849	24.30312445	24.28830815	24.30549473	24.29711613	24.2981	24.27766172	24.29457322	24.2818601	24.24674206	24.30038476	24.27821572	24.28970698	24.30804988	24.32957398	24.26992524	24.27593242	24.27368294	24.28704475	24.28135416	24.28531931	24.27278216	24.2449	24.22548485	24.20878082	24.20427689	24.20096606	24.16319875	24.33243198	24.22922861	24.26823993	24.23642412	24.2617933	24.26111717
20.5	24.32471289	24.27574206	24.26836655	24.26325878	24.24639246	24.30850671	24.25636477	24.25524133	24.24396388	24.2487806	24.24908719	24.24841171	24.2546	24.2399	24.15319002	24.18521061	24.30190417	24.2890669	24.30503255	24.29581188	24.29554182	24.27850447	24.29039197	24.27769445	24.23735569	24.29491674	24.27590759	24.2865607	24.30756294	24.32264576	24.26961752	24.27637474	24.27412373	24.28029773	24.28397232	24.28343944	24.27281329	24.24293717	24.20717841	24.20008686	24.19972911	24.20195658	24.15735572	24.33167808	24.22638389	24.26810921	24.23425072	24.26276589	24.25971387
21	24.31624092	24.2746	24.26650273	24.25607955	24.24812702	24.30759667	24.25751352	24.25339691	24.2439155	24.24861266	24.24785778	24.24814488	24.25439611	24.24055785	24.15435707	24.18276135	24.29550349	24.2888093	24.29932263	24.29669139	24.29093182	24.28408494	24.28718068	24.27350647	24.23641899	24.27552525	24.27292855	24.28365763	24.30830455	24.31565373	24.26730891	24.2760555	24.27461291	24.28888754	24.28279684	24.28860489	24.27532198	24.23973102	24.19731186	24.19072248	24.19029387	24.19718711	24.15759295	24.33017043	24.22673676	24.25035383	24.23306604	24.25870413	24.25861809
21.5	24.33153415	24.27440852	24.26653667	24.25842328	24.2493288	24.3018	24.2539965	24.25252696	24.24152395	24.24735387	24.24658248	24.24865079	24.25429635	24.23925866	24.14930098	24.17929818	24.28922081	24.28953581	24.29778405	24.30168964	24.29096442	24.28125301	24.28404111	24.27368433	24.23103585	24.2755867	24.27239453	24.28386182	24.3065701	24.3112669	24.26587242	24.2754138	24.27453237	24.28165	24.28503414	24.27905253	24.26836983	24.23684774	24.19350643	24.18728838	24.18864403	24.19238767	24.15277674	24.331	24.22674872	24.24793235	24.23110155	24.25795244	24.25574729
22	24.32381451	24.27289179	24.26509596	24.25370309	24.25442073	24.29920062	24.25251236	24.25389139	24.23822938	24.24805315	24.2464	24.24788185	24.25295406	24.24028621	24.15013934	24.17710181	24.28711138	24.28947651	24.29806786	24.29594655	24.29053755	24.28043934	24.29148358	24.27590381	24.23180166	24.27446235	24.27043827	24.28752961	24.30384956	24.31135051	24.26611677	24.27537896	24.27336522	24.28385939	24.28601805	24.28346572	24.26918072	24.23525466	24.1898637	24.18121246	24.18021198	24.18700191	24.14674947	24.32902517	24.22554363	24.2474454	24.2295982	24.25734436	24.25365052
22.5	24.2997919	24.27327023	24.2640091	24.25476021	24.24369947	24.29608039	24.25133261	24.25149655	24.24048501	24.24526612	24.246	24.2481	24.24875998	24.23852257	24.14821479	24.1732009	24.28759538	24.28989768	24.2991	24.29636962	24.2891816	24.27969735	24.29018238	24.27607598	24.22237386	24.27515174	24.27015668	24.28748296	24.30049552	24.30021349	24.26618484	24.2752077	24.27299822	24.28028644	24.28016708	24.28091011	24.26734688	24.23402562	24.1835334	24.17463218	24.175119	24.18325339	24.13570388	24.32472241	24.22565629	24.24104963	24.22547227	24.25367709	24.24900799
23	24.25932937	24.2747825	24.26329866	24.2521835	24.2436284	24.28684734	24.25049945	24.25428859	24.23749635	24.23434304	24.24594137	24.24739526	24.24567215	24.24058594	24.14553878	24.17369758	24.29793318	24.29046667	24.30162119	24.29884747	24.29109615	24.28422848	24.28860302	24.27817551	24.2206993	24.27146415	24.26614889	24.28822633	24.30306876	24.29309193	24.26683562	24.27571875	24.27262032	24.28296742	24.27979119	24.28091301	24.26776663	24.23130124	24.18296955	24.16590232	24.17934523	24.1798452	24.125814	24.31793049	24.22509856	24.2440131	24.21997628	24.25200892	24.24622127
23.5	24.25788163	24.27896492	24.26223563	24.24721175	24.24055784	24.28309352	24.24720035	24.25235316	24.23302683	24.23418969	24.2459	24.24738199	24.24468142	24.23919149	24.14529565	24.16772116	24.29306829	24.29010827	24.30215242	24.29844351	24.28820673	24.28052682	24.29715763	24.27889512	24.22274871	24.27296737	24.26388235	24.28142384	24.30426878	24.28923869	24.2639332	24.27569817	24.27309803	24.27991753	24.27910023	24.27761152	24.27077149	24.2294807	24.17633521	24.16419756	24.16675171	24.17708255	24.10322839	24.30368635	24.22570456	24.24205787	24.21937001	24.23838726	24.24251818
24	24.23974381	24.273	24.26000531	24.24939303	24.24102968	24.27728777	24.24603744	24.25365572	24.22986934	24.23359294	24.2453634	24.24734312	24.244002	24.23974381	24.14686049	24.16213304	24.2903489	24.29139911	24.29717961	24.29780781	24.28925065	24.28383511	24.29344932	24.27867482	24.21753585	24.27503105	24.26360345	24.28637551	24.30113708	24.28904594	24.26521232	24.27581452	24.2721	24.2802	24.27885353	24.27800647	24.26722307	24.22694584	24.17271655	24.15460986	24.14672653	24.17078333	24.0838868	24.26340152	24.22559543	24.23641073	24.21922937	24.2364923	24.23615299
24.5	24.22382959	24.27567994	24.26021825	24.25112466	24.2432478	24.27638607	24.24493111	24.25182673	24.23061894	24.23372734	24.2449	24.24460096	24.2432361	24.24078551	24.14251558	24.15848441	24.29023803	24.29287787	24.29737678	24.29816266	24.2886358	24.28087947	24.29226214	24.27741473	24.21511954	24.27233771	24.26638644	24.2897	24.29800659	24.2887	24.26517728	24.27612214	24.27132519	24.28213201	24.27806791	24.28005393	24.2556141	24.22361147	24.16787989	24.15146354	24.12040917	24.14697582	24.05337087	24.22189615	24.22445394	24.23463163	24.21899294	24.22372982	24.22302011
25	24.20736276	24.27348529	24.25924694	24.25444004	24.24441582	24.27325111	24.24480193	24.25087051	24.22805574	24.2355587	24.24522295	24.24455149	24.239	24.23902145	24.14323414	24.15015129	24.29445664	24.29338212	24.29724524	24.29496497	24.28849585	24.28007903	24.29183895	24.27785575	24.21071614	24.27441292	24.26609682	24.283355	24.29500574	24.288	24.26258292	24.2762	24.27117517	24.27598341	24.27969237	24.28255263	24.25681762	24.22163989	24.16472645	24.14571961	24.09851626	24.11245451	23.98876857	24.20665616	24.21958137	24.22447809	24.21743033	24.21644668	24.21361539
25.5	24.16961253	24.27583075	24.2570902	24.24880191	24.24384374	24.27063391	24.24441218	24.24743611	24.22688855	24.23505086	24.24505286	24.24499552	24.23822338	24.24260337	24.135388	24.14802927	24.29643651	24.29523917	24.29744293	24.29555103	24.28940626	24.28088973	24.2868831	24.27943685	24.20953616	24.26727698	24.26337042	24.28621827	24.29384107	24.28922457	24.26401218	24.2767619	24.2713885	24.27318188	24.27866894	24.27741245	24.25296816	24.21445552	24.1593914	24.13187465	24.08770283	24.09665643	23.95673111	24.19708099	24.21559796	24.20795941	24.2160737	24.20695337	24.209361
26	24.13299281	24.27766103	24.25373826	24.24344821	24.24132966	24.27183365	24.24472489	24.2467537	24.22417497	24.23466688	24.245	24.24455098	24.23619341	24.23934212	24.13299281	24.13483162	24.29754961	24.29393291	24.29737631	24.29744798	24.28953395	24.27940228	24.28905185	24.27791833	24.20904476	24.26642856	24.26392429	24.28534453	24.28835171	24.28323979	24.2623474	24.27604444	24.27091976	24.27508324	24.28007311	24.28278351	24.24917835	24.20471644	24.15072158	24.08660004	24.07489567	24.08649988	23.94968164	24.19190135	24.21098301	24.20043304	24.21297556	24.18724053	24.20529107
26.5	24.08256024	24.27399243	24.24702174	24.23956667	24.23846258	24.2670505	24.24560014	24.24505863	24.22297271	24.22943934	24.24408365	24.24406809	24.2336	24.24003691	24.11008437	24.12056881	24.29452	24.29258541	24.29886617	24.29590025	24.29087803	24.28048268	24.29649361	24.27601884	24.20916897	24.2667603	24.26222836	24.28689815	24.28587181	24.2795	24.26305226	24.27566955	24.27011204	24.2758	24.28004212	24.2769336	24.23803473	24.19400249	24.1428629	24.03135586	24.05232662	24.07992863	23.92394871	24.18673815	24.2063463	24.19919374	24.20885694	24.17762801	24.20064287
27	24.07379156	24.27330625	24.24863851	24.25258738	24.2372	24.26466714	24.24635947	24.2460569	24.2252821	24.2262735	24.24343657	24.24303003	24.2313872	24.24098081	24.07379157	24.10826278	24.2940798	24.2915305	24.29733339	24.29566059	24.29036739	24.28460213	24.2932365	24.27626152	24.2101477	24.2696053	24.26305186	24.28153323	24.28127079	24.27664398	24.26309464	24.27406571	24.27053529	24.27510194	24.27782968	24.27726151	24.23243583	24.18625472	24.1355874	23.98881822	23.96487186	24.04163704	23.86804373	24.18423682	24.20257485	24.19567123	24.20431179	24.18028906	24.19864398
27.5	24.02999819	24.27521667	24.25077905	24.24546116	24.23898226	24.26273496	24.24675853	24.24505092	24.2231	24.22409687	24.2428	24.24246812	24.22940198	24.24055875	24.02999819	24.10428282	24.29346425	24.29184289	24.29697078	24.29313548	24.29046207	24.27999227	24.29369738	24.27728762	24.20781201	24.26680459	24.26224376	24.28775057	24.28109416	24.28022943	24.26033427	24.26729645	24.27143019	24.27302705	24.27762236	24.2713611	24.22986314	24.18079694	24.12827251	23.90655399	23.86806294	23.95770066	23.8320894	24.16184673	24.19828845	24.1896259	24.19268922	24.16095053	24.19080176
28	23.995577	24.2744	24.24558555	24.25123154	24.2397	24.25647176	24.24628367	24.24685017	24.22329297	24.22432595	24.24273965	24.24275314	24.22604402	24.24060656	23.995577	24.10428044	24.29839922	24.29061029	24.29608999	24.29404312	24.28705414	24.28084463	24.30276458	24.2787481	24.21148398	24.26696995	24.26249801	24.28082408	24.27752802	24.28016622	24.26274547	24.26769189	24.27175568	24.27490955	24.27599544	24.26970533	24.20772199	24.17295534	24.1147095	23.83505731	23.84334922	23.88376745	23.81690492	24.11726616	24.19226082	24.16345873	24.15633387	24.14652281	24.18468316
28.5	23.97272571	24.27372111	24.23571651	24.24447054	24.23912154	24.25195177	24.24545486	24.24601067	24.22456947	24.22467824	24.2423	24.24243043	24.22004142	24.23647329	23.97272571	24.09857504	24.29625421	24.28953369	24.29693564	24.29216256	24.28700554	24.2816189	24.2907	24.27805091	24.2050972	24.2632795	24.26119687	24.28311127	24.27196541	24.28082825	24.26239605	24.26811265	24.27248088	24.27283022	24.27158431	24.27086118	24.19601462	24.16948074	24.09368364	23.77626567	23.79065081	23.84980756	23.81282908	24.08043564	24.18384554	24.12709441	24.03770277	24.1269966	24.18279807
29	23.94799438	24.27391184	24.23057549	24.23966499	24.24653873	24.25001096	24.24574065	24.24837784	24.22543753	24.22267953	24.24221638	24.24030492	24.21873636	24.23255549	23.94799438	24.06894496	24.29182194	24.28770144	24.29613974	24.29085593	24.28529098	24.28520139	24.2886629	24.27523659	24.20512394	24.26796463	24.26061171	24.27619906	24.2725881	24.28003061	24.2592	24.26809382	24.27343526	24.27284586	24.27032083	24.27060327	24.19109059	24.16046907	24.07293382	23.75040008	23.73763305	23.7929885	23.80078477	24.028392	24.1364468	24.05749959	23.9776169	24.10870457	24.18081157
29.5	23.9251551	24.27322039	24.22761714	24.24049469	24.2399834	24.24594727	24.2462	24.248141	24.22057859	24.2223	24.24031536	24.23712849	24.21611497	24.22972862	23.9251551	23.98995108	24.28913861	24.28596829	24.29463827	24.29031288	24.28604161	24.27956635	24.28222372	24.27512399	24.20217932	24.27598559	24.2615683	24.27985184	24.27321893	24.28379785	24.25859389	24.26689818	24.27204424	24.26837732	24.26740791	24.26591553	24.18638449	24.15747255	24.05844072	23.72916065	23.68687972	23.71918788	23.79785138	23.90275785	24.07489823	24.00485298	23.95478963	24.07669141	24.16881937
30	23.90804952	24.27207962	24.22177207	24.24542436	24.23281101	24.24414713	24.2455318	24.24209363	24.21804379	24.2217745	24.23746899	24.23456842	24.21234373	24.22724171	23.90831218	23.89620568	24.29001078	24.28441882	24.28983709	24.28944429	24.28496441	24.27930557	24.27972902	24.27226201	24.20124199	24.2760618	24.25865961	24.28278932	24.27469456	24.28625859	24.25872486	24.2673	24.25495847	24.26497377	24.26066931	24.26345458	24.18208093	24.15784116	24.04705574	23.70949142	23.65694315	23.6726068	23.7836845	23.78212907	24.00287213	23.96120275	23.9437375	24.0674335	24.11999771
30.5	23.86509351	24.27200475	24.21310024	24.24713657	24.23364421	24.24336643	24.2445	24.24157092	24.21663388	24.21939453	24.23606709	24.22686678	24.2098	24.22361443	23.88651531	23.83318104	24.2850076	24.28287706	24.2794542	24.29023361	24.28658854	24.28046742	24.28560169	24.27279197	24.20391279	24.2746	24.25643657	24.27991668	24.27382696	24.28199231	24.25461406	24.26496072	24.24969391	24.14141143	24.12326242	24.26866462	24.17895901	24.14568268	24.03635902	23.70320467	23.62363952	23.62894903	23.78365531	23.76563957	23.9092673	23.92592965	23.92388326	23.98423044	23.94446473
31	23.85265232	24.2709	24.21143313	24.24399148	24.23351086	24.2458104	24.2432433	24.23926874	24.21679603	24.2162772	24.23006146	24.21228255	24.20967895	24.22365777	23.8780996	23.78513052	24.27717751	24.28093027	24.27591606	24.28966782	24.2872474	24.27992402	24.28945909	24.27343823	24.20071556	24.26667313	24.25497571	24.27541271	24.27039796	24.22632461	24.24961205	24.11655384	24.03323167	23.94446007	23.9408301	24.16870642	24.11219707	24.06496217	23.98457117	23.70097991	23.6068285	23.61232151	23.77799357	23.74688182	23.8575288	23.89517003	23.9089666	23.92484784	23.81558966
31.5	23.82981862	24.2698083	24.21114621	24.24923225	24.2351097	24.24261831	24.24453275	24.23366323	24.21595158	24.1794688	24.19913253	24.19716377	24.20884704	24.22055585	23.86685817	23.76287049	24.27686531	24.27961767	24.27444397	24.29060845	24.28593031	24.27874286	24.27552767	24.27233623	24.19824972	24.25213681	24.25158313	24.26116221	24.27172031	23.88350088	24.24724191	23.93145896	23.89385482	23.907196	23.889	23.96615944	23.98526773	23.94490053	23.89233833	23.68908985	23.60060611	23.60761547	23.76526013	23.71064875	23.83004809	23.80791297	23.84923147	23.88360189	23.75601273
32	23.81331072	24.26764659	24.20918293	24.24264138	24.23220714	24.24177033	24.24487256	24.22650496	24.21667801	24.13954244	24.12100918	24.1829454	24.20651518	24.21773155	23.85201121	23.7504699	24.27723773	24.27396142	24.27262946	24.29093348	24.28450202	24.27747415	24.26066239	24.26831633	24.19133311	24.13157376	24.24595741	24.19795832	24.05527768	23.77205493	24.23383554	23.89496019	23.86363025	23.85984655	23.86475986	23.90398246	23.91193152	23.84930383	23.81388624	23.67151551	23.58706391	23.59704809	23.73328629	23.618397	23.7774763	23.75643245	23.76341202	23.83329683	23.71690444
32.5	23.78361127	24.26614617	24.21156073	24.24141653	24.23247116	24.23830334	24.24505362	24.2192942	24.21476623	24.09896018	24.04729993	24.12475513	24.2044817	24.21607395	23.83696016	23.74019628	24.28151303	24.2681509	24.27333709	24.27173455	24.28405138	24.274476	24.25708361	24.26792742	24.12178355	23.89838887	23.93220714	23.99061632	23.9087684	23.74631216	24.16447449	23.84985967	23.8446654	23.84520609	23.84390435	23.87446132	23.85331777	23.79762093	23.71648602	23.65461511	23.56616217	23.57236848	23.71595545	23.58933974	23.65823468	23.72395877	23.72403693	23.7672198	23.68199009
33	23.7658295	24.26705087	24.20927178	24.24130824	24.2274	24.23778265	24.23929378	24.20955175	24.21393804	24.02817154	24.00619671	23.90931448	24.2029651	24.20853225	23.81760391	23.72989562	24.26842047	24.26383787	24.27293659	24.25680922	24.27739816	24.24159661	24.25599398	24.2695284	23.88753488	23.84423031	23.88550471	23.92700418	23.83618822	23.72033806	24.0273922	23.82276524	23.83089242	23.82819197	23.83141662	23.85321247	23.80901911	23.76727174	23.67829947	23.64089529	23.56338591	23.56071371	23.68554064	23.55427812	23.58122137	23.7076442	23.67999655	23.731011	23.67642519
33.5	23.73601143	24.26442834	24.20972799	24.2402613	24.22795347	24.23607721	24.23395192	24.1973672	24.21146472	23.99123073	23.95247927	23.79803681	24.19811956	24.19839781	23.79265407	23.70626676	24.25482357	24.26293218	24.26969687	24.21926968	24.27572505	24.22743795	24.25864945	24.26975922	23.70816346	23.79164177	23.83738163	23.8671205	23.80586893	23.71292482	23.93166097	23.80037901	23.81650912	23.81120482	23.80221703	23.81749806	23.76906129	23.75922995	23.64501303	23.62256491	23.54707792	23.56139961	23.65652623	23.52135385	23.55449373	23.65204904	23.64553983	23.69327543	23.67516408
34	23.67541991	24.25926804	24.2118	24.24061799	24.22989192	24.23752638	24.22146803	24.18376731	24.1827124	23.95050144	23.82786916	23.64667309	24.1853511	24.18061692	23.76598795	23.67576133	24.24498933	24.26069526	24.26708867	24.09691084	24.27159888	24.22466469	24.26077713	24.26992912	23.69321593	23.75128311	23.72349907	23.81507625	23.7733743	23.72170159	23.84683125	23.76114103	23.79470612	23.78168097	23.76922403	23.79694779	23.68579402	23.72825483	23.60557216	23.60921382	23.53904256	23.55975015	23.62076724	23.51106645	23.53049099	23.58634017	23.62999116	23.67453872	23.6769942
34.5	23.60816288	24.25832048	24.20979465	24.24223487	24.23107263	24.2384591	24.20442204	24.17205535	24.02708077	23.85381184	23.65221217	23.62033726	24.11522492	24.16235985	23.73653143	23.63763544	24.23937585	24.25425891	24.23976764	23.83728008	24.25842769	24.20857015	24.25690098	24.27021834	23.69385216	23.72761302	23.67078517	23.77411008	23.75282847	23.71864498	23.73540836	23.73032142	23.76511358	23.74967268	23.7503545	23.76378068	23.642166	23.64867584	23.57443762	23.5951493	23.52482942	23.54362641	23.60797203	23.50279037	23.51088433	23.56418806	23.6297282	23.65633483	23.69388036
35	23.57533295	24.24693584	24.20942162	24.23514359	24.23429802	24.23590187	24.18569242	24.14421597	23.89547934	23.7562318	23.57156187	23.61033752	24.07421609	24.117733	23.69834303	23.63039178	24.23634599	24.12996755	23.94591665	23.78916891	24.13442733	24.09350887	24.25595488	24.26670832	23.67576323	23.70073211	23.62403893	23.75252201	23.70542203	23.69432901	23.67749623	23.69739067	23.73353322	23.71855745	23.7122675	23.72912666	23.60504305	23.58334234	23.56152205	23.57533295	23.51162704	23.52908176	23.58691151	23.48415775	23.50149679	23.53957459	23.61806258	23.63913689	23.70322958
35.5	23.55970677	24.2242752	24.20678633	24.2361755	24.22716832	24.23231434	24.14722492	23.95307809	23.79341934	23.6963568	23.53735233	23.56288363	23.86398198	23.99071408	23.66893226	23.60985759	23.98066632	23.8493793	23.76869658	23.75540783	23.94234773	23.81031768	24.03019603	24.13111177	23.61349038	23.66131154	23.59423087	23.67123517	23.64986776	23.66602381	23.64040218	23.66092617	23.67231262	23.68757141	23.67685644	23.68497316	23.58353758	23.55481548	23.55164031	23.55970677	23.49414508	23.52029113	23.56284824	23.47227569	23.48808303	23.5263454	23.57850888	23.63130527	23.70769796
36	23.54045092	24.19687465	24.2087428	24.23171351	24.22371313	24.22928385	24.00063407	23.81498558	23.6247523	23.66909581	23.52323761	23.54345625	23.68753943	23.89978867	23.64600931	23.59636352	23.81018052	23.78476256	23.7556309	23.72961111	23.82365232	23.74453495	23.85184712	23.89077363	23.57315667	23.62491678	23.58861413	23.59686825	23.62728584	23.63234229	23.60017952	23.63160851	23.64875038	23.64757228	23.6456391	23.63480751	23.56803383	23.52561286	23.53128493	23.54017628	23.48181709	23.50138654	23.54163363	23.45876617	23.47837267	23.51258592	23.55574659	23.63536505	23.70316975
36.5	23.53223364	24.15836092	24.20832899	24.2295664	24.22312675	24.18670847	23.91714935	23.72853412	23.5448508	23.60358415	23.5226147	23.53689832	23.63989033	23.85038205	23.63528368	23.58118462	23.76937362	23.71458809	23.72883933	23.69922598	23.76469607	23.68541971	23.76749	23.82259167	23.55004241	23.52211676	23.55702959	23.56263584	23.58130942	23.58877286	23.56709583	23.59224196	23.60813589	23.61469209	23.60889187	23.60327534	23.54847893	23.50889326	23.5154072	23.52658348	23.46967969	23.48617455	23.52294644	23.4465339	23.47414548	23.50066372	23.54744404	23.63901124	23.69583864
37	23.51494264	24.12733213	24.20500645	24.22521552	24.21681152	24.11849271	23.87541909	23.65658642	23.51250967	23.54678317	23.52309145	23.52281266	23.61667294	23.76749549	23.6242948	23.56354498	23.72137483	23.68948729	23.67924881	23.68976662	23.71953267	23.64209419	23.71566023	23.79164018	23.53543391	23.49595227	23.53418772	23.52591419	23.51177846	23.5125397	23.55682901	23.56943848	23.56547147	23.59424597	23.57378209	23.56859568	23.52110985	23.49632315	23.50613122	23.50609786	23.44833432	23.46738143	23.50105535	23.43617708	23.46848498	23.48922032	23.54703125	23.63436418	23.68834889
37.5	23.49648445	24.11037608	24.20931034	24.14918776	24.1715316	23.84718396	23.83762433	23.62770554	23.50020376	23.51500239	23.51093151	23.51405149	23.61094844	23.68242687	23.6121208	23.55059347	23.6886525	23.67289683	23.64282275	23.68248889	23.69143198	23.62792398	23.69157372	23.71670622	23.51190724	23.4844767	23.50668483	23.52022341	23.47941769	23.47415037	23.52079275	23.54309545	23.5558542	23.57527813	23.55967647	23.5392047	23.50220476	23.48350174	23.49323984	23.49586608	23.43744876	23.44827596	23.48472692	23.42821849	23.4638239	23.48263515	23.51043288	23.62695884	23.67272526
38	23.48726554	24.03621798	24.20602827	23.9937479	23.93354426	23.77787435	23.79291389	23.5957425	23.48928131	23.50907208	23.5047197	23.49845335	23.59806918	23.64028735	23.59300267	23.5389699	23.67049703	23.65767817	23.63831856	23.66887642	23.66828855	23.60260289	23.68059006	23.67600509	23.48185921	23.47267528	23.48470237	23.51363756	23.47968987	23.4526508	23.50339619	23.51691362	23.53823143	23.54650894	23.53591334	23.50663839	23.49105069	23.468528	23.46921931	23.48153646	23.42997438	23.42582348	23.46192424	23.42044282	23.4486927	23.46946959	23.492475	23.60403816	23.65234939
38.5	23.47499235	23.9665913	24.19473524	23.94927974	23.82043888	23.71957491	23.7700006	23.57492014	23.48474792	23.50692691	23.50047151	23.48391013	23.57015157	23.61190455	23.57906686	23.5256924	23.65514379	23.63132692	23.62468329	23.64042198	23.6447632	23.57308533	23.66607778	23.63990915	23.47079487	23.46221046	23.49264052	23.49555188	23.47508609	23.44109952	23.48305775	23.50464335	23.51632043	23.5228492	23.51399248	23.49641191	23.46802664	23.45764618	23.45533488	23.47499235	23.42425795	23.41338345	23.44390876	23.41481109	23.43965194	23.4558261	23.46495214	23.5487928	23.63767371
39	23.46335968	23.76827171	24.00255282	23.83752896	23.79948511	23.69137175	23.73787993	23.56763106	23.48583814	23.50211969	23.49304661	23.47744961	23.52737566	23.58741679	23.56185574	23.51329832	23.62917759	23.59127034	23.56713834	23.61678868	23.62856834	23.55596755	23.64280702	23.62173014	23.45021182	23.45486587	23.48285066	23.47838525	23.46327418	23.4257487	23.46481538	23.48951706	23.50271448	23.51198408	23.50311528	23.47047876	23.43721555	23.44898808	23.4356118	23.46335968	23.41388603	23.40217294	23.42594586	23.40717161	23.42900414	23.44591554	23.45947771	23.53572063	23.62168751
39.5	23.45616205	23.72405058	23.89182347	23.77517576	23.74439708	23.65903446	23.7123074	23.55135664	23.47507349	23.49516122	23.4865	23.46605781	23.50357097	23.57691736	23.54841084	23.50315474	23.55878148	23.53963593	23.54267792	23.59705639	23.61747685	23.53303409	23.62541254	23.60228967	23.43197238	23.44815181	23.45571852	23.45940586	23.45802636	23.41788207	23.43425709	23.47288229	23.49215516	23.49786027	23.48740249	23.46325255	23.42755049	23.44212495	23.42544761	23.44973165	23.39926429	23.39259989	23.42332394	23.39859087	23.42830839	23.43717896	23.4587785	23.53643884	23.5674775
40	23.45079163	23.72785693	23.85054911	23.6933588	23.69039433	23.6337086	23.68603356	23.54075701	23.46370223	23.48443026	23.46767906	23.4388	23.48980474	23.56688817	23.53276669	23.49259355	23.5242795	23.51743644	23.51660488	23.568275	23.60120815	23.51831607	23.6094239	23.5463943	23.4251015	23.42960833	23.42747326	23.46255159	23.44294796	23.4115758	23.4241697	23.45596024	23.4711552	23.48453216	23.46895292	23.4510995	23.41886682	23.43485534	23.40781245	23.43273333	23.39203062	23.3845	23.40784002	23.38982348	23.42039723	23.42445505	23.46316349	23.53595981	23.53845628
40.5	23.43295992	23.73840166	23.75645378	23.62121857	23.64906647	23.59966776	23.66440913	23.51528947	23.46162772	23.44303633	23.45358257	23.43483553	23.47854639	23.54194588	23.51280495	23.48293395	23.50450074	23.49767068	23.49212469	23.52379189	23.56631479	23.50830413	23.56720236	23.51616671	23.41893014	23.42026335	23.4097	23.46028685	23.43223799	23.4092	23.40265943	23.44343101	23.45777226	23.47130605	23.44409573	23.42001815	23.41017929	23.42709916	23.39258939	23.42200385	23.39110146	23.37950792	23.40238225	23.38216401	23.41254411	23.41753836	23.48952927	23.53990103	23.52623465
41	23.42910043	23.68368356	23.72219241	23.56346374	23.60383965	23.56823036	23.65738615	23.49872368	23.45945672	23.42294647	23.44821299	23.41335	23.47205996	23.51608967	23.49072592	23.47519457	23.50211818	23.47826623	23.46637919	23.49335817	23.52882369	23.49427986	23.50276309	23.50660095	23.41117453	23.39913216	23.39710795	23.44962875	23.42571962	23.40892045	23.3982004	23.43124729	23.42106028	23.44294748	23.4319951	23.39505521	23.38804312	23.41512352	23.38229721	23.40880255	23.37830135	23.36406886	23.39651111	23.37534047	23.40161139	23.41455777	23.5094673	23.56820043	23.52212685
41.5	23.42572826	23.67327463	23.73156308	23.51896406	23.57747263	23.5413928	23.65342371	23.48999707	23.45684789	23.4068199	23.43661336	23.40314558	23.4617625	23.51151548	23.47041997	23.46420956	23.46024658	23.44532388	23.46321797	23.4655143	23.51308563	23.48004061	23.46733226	23.48078891	23.39866764	23.37892192	23.38843969	23.43615867	23.42006321	23.39061082	23.38382529	23.41205451	23.41055489	23.43049299	23.4198314	23.39687882	23.37897296	23.40356328	23.37261818	23.40544941	23.37602204	23.35365227	23.39396257	23.36555884	23.39566426	23.42921226	23.52013293	23.58872097	23.5212318
42	23.42048091	23.62584936	23.72094218	23.49629407	23.55307291	23.52436089	23.64933106	23.47525025	23.454654	23.39605046	23.42362347	23.39634963	23.45380769	23.50773511	23.45920742	23.45424314	23.42752418	23.42001708	23.44338451	23.4495262	23.48411919	23.46438722	23.45073841	23.46872656	23.3872035	23.37194292	23.3698175	23.41991959	23.40694136	23.36591149	23.37191427	23.39709281	23.40264811	23.41727028	23.40692945	23.38662736	23.38409222	23.38792757	23.36296573	23.401246	23.3634805	23.34406339	23.39255596	23.36474846	23.39276899	23.44190688	23.51985938	23.60113748	23.52242002
42.5	23.4185931	23.57440494	23.66613969	23.46886281	23.50975349	23.53025762	23.62186521	23.46596438	23.44375792	23.39310232	23.4136156	23.38524615	23.44798577	23.50220042	23.44659339	23.45010792	23.40650081	23.40423433	23.43057397	23.41596918	23.45369292	23.45460627	23.43140558	23.45364579	23.38241807	23.36358583	23.3467777	23.41795472	23.39162728	23.35769208	23.36732932	23.38151307	23.39352523	23.40233092	23.39921572	23.37823492	23.36399923	23.37451279	23.3556688	23.39449672	23.35296397	23.33430036	23.38287262	23.36271553	23.38841905	23.45241548	23.52145503	23.60177028	23.52726474
43	23.41401818	23.56442714	23.6309516	23.44172881	23.4937104	23.51409386	23.54776004	23.46130399	23.4361347	23.39243273	23.40333183	23.37555889	23.44137071	23.48348988	23.43501044	23.4358492	23.39841252	23.39879579	23.39780039	23.38483682	23.4183429	23.43085414	23.4196139	23.43933231	23.37968519	23.35356516	23.33634211	23.40219808	23.38511063	23.35260734	23.35131902	23.3707182	23.38347682	23.39028811	23.37670417	23.37104744	23.35555368	23.35524863	23.34885722	23.38207325	23.3472379	23.32755202	23.38282119	23.35968885	23.3824458	23.45684511	23.53740593	23.58647112	23.51483404
43.5	23.4117	23.48350739	23.54707754	23.43859791	23.48232721	23.49153179	23.53173742	23.45845491	23.4261156	23.38442131	23.39139757	23.36690333	23.41573282	23.47478054	23.42177794	23.41943239	23.40441812	23.39846935	23.4046	23.38374924	23.39777277	23.416692	23.42181463	23.44204703	23.35610629	23.34609459	23.340192	23.38596123	23.36634791	23.35146999	23.34140353	23.36512488	23.37446804	23.37245836	23.36632833	23.37522855	23.3470423	23.3442785	23.34248089	23.37500997	23.33841478	23.32400542	23.36995459	23.35402171	23.37478049	23.45600066	23.5462	23.57132834	23.47587924
44	23.40789716	23.43582727	23.50812101	23.42993079	23.47110641	23.48459633	23.53150213	23.45116167	23.4193992	23.36833609	23.37038732	23.36020288	23.4055464	23.45598559	23.41124549	23.41123486	23.37881483	23.3838877	23.40106944	23.39252424	23.38728325	23.3913902	23.41634063	23.4392906	23.35655036	23.34135751	23.34669423	23.37253549	23.35871221	23.35037218	23.33865342	23.35714538	23.36481017	23.35370835	23.34941993	23.35747199	23.34312448	23.34266787	23.33430236	23.36573611	23.33169081	23.32256704	23.36895422	23.34270693	23.3724651	23.44102863	23.54924004	23.54698021	23.46406978
44.5	23.40521314	23.413179	23.45212345	23.41439946	23.46906346	23.47858346	23.50901346	23.44727302	23.40843201	23.3638707	23.35540192	23.3542591	23.39929573	23.43365814	23.40521314	23.40694653	23.36168289	23.36703553	23.36825439	23.38794937	23.38454913	23.37619623	23.40458033	23.42954385	23.34915296	23.34253763	23.34113986	23.35583816	23.36359329	23.35190785	23.33158574	23.34288539	23.34795261	23.34460905	23.34543645	23.35328859	23.33584631	23.32711181	23.32217742	23.35837547	23.32393044	23.31801118	23.3509691	23.33546749	23.37341396	23.43548742	23.53872406	23.53716525	23.47717677
45	23.3993166	23.40076414	23.44008726	23.41187278	23.48786859	23.48447607	23.48483605	23.43290171	23.39904412	23.35160927	23.34861926	23.34540984	23.39392997	23.41270981	23.39614807	23.39740322	23.36257773	23.36099893	23.37082501	23.36564928	23.37828408	23.3757611	23.37832315	23.41656572	23.33707326	23.34946324	23.3420691	23.35855543	23.35974282	23.35133381	23.3323268	23.33519924	23.34015492	23.33491481	23.3411	23.35103091	23.33206762	23.3200962	23.3061915	23.35338496	23.32255504	23.30825089	23.347502	23.33287873	23.37153178	23.43374167	23.52472802	23.50505116	23.51044843
45.5	23.38793514	23.39211498	23.41318049	23.40972521	23.49486339	23.48859175	23.45691949	23.42480297	23.38963178	23.3387486	23.3407587	23.33639875	23.38650992	23.38706181	23.38793514	23.38714064	23.34851116	23.35177864	23.34919491	23.35166168	23.36132727	23.35688557	23.36426145	23.4006217	23.31776368	23.34512456	23.33693915	23.35876816	23.35864883	23.34773652	23.32685309	23.33573911	23.34334553	23.34144845	23.34366996	23.34725019	23.32592455	23.31277514	23.29646161	23.34482	23.32218651	23.29918634	23.33977082	23.32920961	23.37469592	23.43323332	23.51287628	23.48293767	23.5233025
46	23.38288095	23.37760606	23.40074026	23.39738909	23.49766709	23.47579082	23.43579033	23.41599692	23.37861031	23.33393367	23.33380977	23.32598409	23.37783173	23.37856298	23.38288095	23.38457598	23.33771992	23.34224797	23.34296803	23.35073377	23.35580296	23.35757847	23.35386327	23.38439858	23.31141162	23.33813192	23.33327841	23.35579203	23.34866889	23.34411818	23.32231081	23.33917616	23.34389268	23.34062711	23.34533196	23.35870701	23.32562579	23.30647508	23.29496578	23.3374549	23.31223055	23.28517797	23.33151572	23.33084382	23.38101207	23.45725338	23.51203029	23.46662018	23.5114
46.5	23.37808175	23.36564651	23.39602515	23.41077808	23.4836657	23.44772135	23.41525976	23.41137567	23.36950736	23.33187319	23.32964513	23.31867787	23.3699	23.36921948	23.37808175	23.37722072	23.33280951	23.33663346	23.33918228	23.34021851	23.34422621	23.35212332	23.35354028	23.37907145	23.30553713	23.32979728	23.3225035	23.3462053	23.32886894	23.33293624	23.31530662	23.33871541	23.3342648	23.34234131	23.34004635	23.35514354	23.3191581	23.29794287	23.2922	23.32840898	23.29715502	23.27223526	23.32805005	23.32913291	23.38773972	23.46509347	23.50627649	23.45436603	23.50523834
47	23.37434977	23.3597354	23.37605428	23.40377254	23.44105796	23.4320833	23.41123313	23.40564879	23.36770803	23.32820255	23.32282473	23.3159913	23.35871667	23.36661882	23.37434977	23.36917928	23.32750676	23.33682032	23.33178582	23.33174258	23.33851871	23.34721524	23.35600865	23.36455002	23.30484084	23.32160936	23.31255899	23.33795286	23.32166032	23.34059003	23.30692049	23.33968538	23.3238801	23.33360006	23.33029364	23.35830358	23.31499292	23.28586588	23.28496797	23.32064304	23.29080411	23.26295886	23.31383843	23.32514859	23.39976753	23.47237531	23.49154905	23.442223	23.49295378
47.5	23.36809187	23.36423539	23.36972485	23.38948997	23.41691255	23.41972336	23.38783006	23.39046287	23.36095972	23.32892973	23.3164819	23.31212647	23.34849187	23.36613583	23.36809187	23.36415795	23.32522007	23.33159043	23.32365579	23.33303657	23.34035641	23.34644343	23.35578203	23.35051575	23.30322574	23.31708829	23.29771021	23.32660525	23.31190271	23.33281977	23.29861673	23.3390789	23.31725962	23.31997156	23.3192389	23.3474405	23.30825794	23.27815535	23.28137187	23.30558851	23.2840486	23.25863441	23.29262247	23.31971263	23.4085335	23.46745542	23.47166273	23.41226848	23.47856639
48	23.36627063	23.36438832	23.3489574	23.37392277	23.39383955	23.39221617	23.36698675	23.37791017	23.3521008	23.32857917	23.3134001	23.3085649	23.34431731	23.36627063	23.36365639	23.35635877	23.32489534	23.32068228	23.31736749	23.33096554	23.33034887	23.33964076	23.35984048	23.35199248	23.28845949	23.31075163	23.28720302	23.31436291	23.29949145	23.31642415	23.29887597	23.33260884	23.30588488	23.3035	23.29883516	23.33990468	23.29256572	23.26937183	23.27703719	23.29851317	23.27074986	23.24955678	23.28561479	23.3164	23.40719126	23.46639019	23.46041177	23.39442633	23.45700824
48.5	23.36371562	23.38856209	23.33919881	23.38978408	23.38090693	23.37154962	23.35720028	23.35638488	23.34187682	23.32968156	23.31216985	23.30850302	23.34409096	23.36371562	23.3558094	23.3487144	23.32470016	23.3176234	23.30276213	23.32483068	23.31899345	23.33536489	23.34889669	23.36024892	23.27545473	23.29064802	23.27600108	23.31063705	23.27415465	23.31997063	23.28972706	23.32393752	23.29097001	23.29281686	23.29115705	23.32637922	23.27429347	23.26001596	23.27323609	23.28725751	23.2689392	23.25071964	23.2729039	23.31110912	23.40959247	23.4619	23.44241263	23.38362904	23.44550721
49	23.35346617	23.42792335	23.34579923	23.36982626	23.39151875	23.35281834	23.34125083	23.34144963	23.34358073	23.32537574	23.31295832	23.30710734	23.3272519	23.36281826	23.35346617	23.33923763	23.31965068	23.31462003	23.31161513	23.31288195	23.31535864	23.32947777	23.34487013	23.33711172	23.25809559	23.27989392	23.27047786	23.29168583	23.26310177	23.29130479	23.27979343	23.3165112	23.28056117	23.28737437	23.26275818	23.30448067	23.26394228	23.26099632	23.26212165	23.28029289	23.25624672	23.24483515	23.26882699	23.30655269	23.39508899	23.45493582	23.41306793	23.3710378	23.43016814
49.5	23.3427658	23.42832213	23.34641724	23.36403022	23.41266526	23.3489423	23.3381766	23.33307396	23.34756184	23.31596197	23.31705371	23.30577666	23.32346017	23.35845044	23.3427658	23.33446223	23.31699083	23.31325234	23.30533307	23.30265264	23.30194147	23.32511904	23.33864779	23.32457361	23.24991655	23.2758857	23.25365551	23.27128916	23.2533916	23.27780838	23.26796888	23.29874377	23.26567788	23.25455917	23.24184682	23.28548522	23.25566676	23.26947826	23.2497828	23.27141486	23.24941975	23.23488033	23.26330358	23.30365856	23.3758869	23.4189211	23.39630971	23.34575931	23.41711179
50	23.33928073	23.42880489	23.34511635	23.36765208	23.41733889	23.344	23.34387313	23.33145647	23.34849768	23.30969063	23.31396103	23.30635732	23.30926986	23.35040718	23.33928073	23.33302594	23.30390429	23.2948717	23.30830991	23.29813422	23.29591332	23.32437347	23.32935262	23.32441549	23.24447192	23.27391071	23.23498905	23.25163596	23.25103826	23.27487595	23.26348671	23.28339375	23.24884062	23.22940642	23.22862492	23.2652	23.24002952	23.27066764	23.24041854	23.26321543	23.25068372	23.21610886	23.25626773	23.30532149	23.36171416	23.39631379	23.38333846	23.33393526	23.4065076
50.5	23.33392872	23.45513648	23.35674758	23.36398707	23.42114317	23.34033897	23.33770576	23.32479782	23.34411695	23.30469921	23.31143789	23.3029	23.3019937	23.34509242	23.33392872	23.32475884	23.29750121	23.29251716	23.32301777	23.28956851	23.29481267	23.31791996	23.3202687	23.31645484	23.23434614	23.26689666	23.21836757	23.25231575	23.25099202	23.28702101	23.25839594	23.2640132	23.22694636	23.22450914	23.21835647	23.26045419	23.22539456	23.26963516	23.23422315	23.25764488	23.24192881	23.20032091	23.25117029	23.30643449	23.34925504	23.38140949	23.37226914	23.3295937	23.39386713
51	23.32639799	23.48560698	23.3852771	23.37488468	23.43054958	23.35673171	23.31375405	23.32166397	23.3317348	23.29684754	23.30816536	23.2998196	23.29430197	23.32639799	23.33256935	23.31570928	23.28385787	23.29380556	23.32475315	23.28706078	23.29292743	23.3070944	23.30625826	23.30762952	23.22657104	23.26378068	23.20889213	23.24933424	23.23604407	23.30347102	23.24612252	23.25918188	23.22078689	23.22057887	23.21465566	23.23507167	23.21157483	23.26310698	23.22941358	23.2484914	23.21534398	23.18403469	23.23987511	23.31519768	23.32867921	23.35721167	23.3585169	23.32131956	23.38461726
51.5	23.31741805	23.51528252	23.3921924	23.40214992	23.44263259	23.40612992	23.30384256	23.30809683	23.31827062	23.29034801	23.30243822	23.29693458	23.28057441	23.31741805	23.32459707	23.30594624	23.2734702	23.3258915	23.31636212	23.31714123	23.30783146	23.30001918	23.2846568	23.29683791	23.21818197	23.24721519	23.1940421	23.23708702	23.22546722	23.32617566	23.23629952	23.25862151	23.21091184	23.21268763	23.20972897	23.22440828	23.19815852	23.24580305	23.22000974	23.24500572	23.19824151	23.17901825	23.22910711	23.31283807	23.30507932	23.34912787	23.33669301	23.30768102	23.3794939
52	23.3106	23.5281162	23.40426498	23.41336794	23.44681047	23.41060964	23.2843695	23.30261595	23.30570402	23.28714599	23.29901048	23.294279	23.26777305	23.30501006	23.31134335	23.28947707	23.26704195	23.33887906	23.320862	23.35227795	23.33445143	23.29335578	23.26910194	23.28937263	23.21929944	23.24106523	23.18555588	23.22350566	23.22006618	23.2903438	23.22553574	23.24365043	23.20243766	23.19990529	23.20535557	23.20282229	23.17527587	23.2302007	23.20863418	23.23404421	23.1835386	23.17332497	23.21006508	23.29141994	23.29292234	23.32788709	23.31568468	23.29527932	23.36295504
52.5	23.30110653	23.52883857	23.40743917	23.4221239	23.45314918	23.41198115	23.27603922	23.2917119	23.29894262	23.28037505	23.29670444	23.28756173	23.26396268	23.29905472	23.30110653	23.27680793	23.26721096	23.33776692	23.32674966	23.35053343	23.34161617	23.28929252	23.26221395	23.28137037	23.202676	23.22730492	23.1806259	23.21841382	23.19682161	23.2538377	23.21501957	23.21839797	23.19757344	23.20315151	23.20028677	23.1922072	23.15752438	23.21755223	23.1992321	23.22635348	23.17948964	23.16531527	23.2035321	23.27577558	23.27053904	23.30798065	23.31607469	23.3036761	23.3520102
53	23.30013705	23.53058133	23.40547185	23.42298257	23.45480146	23.43366701	23.26625927	23.28806102	23.29251988	23.27448712	23.28509593	23.2807	23.26181244	23.29137501	23.29200848	23.26670738	23.27312947	23.33211457	23.32868631	23.34981413	23.34450044	23.29128182	23.25365365	23.26980929	23.20519163	23.20020219	23.17885554	23.19711494	23.19206754	23.21024607	23.18858399	23.20639172	23.18776836	23.19337173	23.19068855	23.18837858	23.14775894	23.19838148	23.18682343	23.2189969	23.16721135	23.1548707	23.19401397	23.25893365	23.25390453	23.29471432	23.30088999	23.30128701	23.32891094
53.5	23.30176408	23.53347627	23.32782057	23.42836546	23.46184826	23.43251348	23.2532989	23.29279781	23.28491116	23.2678258	23.27817633	23.27336196	23.25498893	23.27950794	23.2770697	23.25590941	23.30990043	23.32413921	23.32356692	23.34881902	23.33313739	23.30045845	23.2375044	23.26164302	23.2022191	23.16609545	23.1715	23.1833905	23.18908893	23.18537488	23.17372245	23.19299335	23.17940249	23.18244334	23.18729706	23.16916963	23.16001331	23.18784881	23.17553864	23.20662183	23.15824225	23.15077299	23.17373095	23.26193249	23.24424636	23.27442208	23.25659864	23.29451844	23.3135127
54	23.30472478	23.4408073	23.30790504	23.41746195	23.46081998	23.44133741	23.23281206	23.28267346	23.27973534	23.25868211	23.26803283	23.26779667	23.23838049	23.26734088	23.25995823	23.24777145	23.32086444	23.31202577	23.3079686	23.3186966	23.31426066	23.32390569	23.23349555	23.25814383	23.19778681	23.15143893	23.16739646	23.1764053	23.17909452	23.19197547	23.15297813	23.17897938	23.1617356	23.15991629	23.17035698	23.14998072	23.14610135	23.16829133	23.16949029	23.19213431	23.15051406	23.1443	23.15797572	23.27977337	23.24522953	23.26511906	23.2430507	23.2833979	23.28919861
54.5	23.29987475	23.40777703	23.30138397	23.43852155	23.46418888	23.44348746	23.22261458	23.25969789	23.27711594	23.25133785	23.24937982	23.26055193	23.23180432	23.25842731	23.24866707	23.24409556	23.30744085	23.28617633	23.25524764	23.29750359	23.29488453	23.33396214	23.2261183	23.24834666	23.1825783	23.1371766	23.16047277	23.15611962	23.16420265	23.17576201	23.14247081	23.16062611	23.15698888	23.15323834	23.16165132	23.15291386	23.15620457	23.14978413	23.15939527	23.17150921	23.14346288	23.13647669	23.15410258	23.29515351	23.24792074	23.25960561	23.24445055	23.27986956	23.28505088
55	23.27752625	23.40856063	23.31359048	23.43848316	23.44931667	23.40261048	23.2085464	23.23948904	23.26245745	23.24492374	23.23153393	23.25228077	23.22289815	23.25181714	23.23538639	23.2391648	23.24581553	23.25131855	23.23014677	23.27133573	23.26764041	23.33601843	23.21903847	23.21485593	23.16971142	23.13181587	23.14765563	23.14685406	23.15607018	23.17189211	23.13623105	23.14678869	23.15554766	23.16025463	23.15758762	23.13063324	23.13443596	23.14170704	23.14677356	23.16311033	23.13854394	23.12686903	23.15150648	23.28911304	23.25920272	23.2584178	23.2420682	23.28401737	23.2873
55.5	23.26874409	23.41115671	23.32648577	23.4336807	23.4242608	23.36526712	23.19284331	23.21133417	23.24091136	23.2378346	23.22312702	23.24074328	23.2159077	23.24230996	23.21759977	23.22570296	23.21142174	23.2101753	23.21384213	23.24130633	23.23672563	23.31984507	23.2075667	23.19335757	23.16242093	23.13243099	23.12402316	23.13395794	23.14302551	23.14952115	23.13297696	23.14561928	23.15017916	23.14907883	23.14690588	23.12909032	23.13739897	23.13148435	23.13680742	23.15737129	23.1332026	23.12242446	23.13353445	23.28546225	23.27349885	23.25001268	23.23694355	23.29168125	23.27767735
56	23.26034475	23.30491016	23.3369941	23.41489092	23.39039603	23.32278366	23.18089289	23.18904273	23.21397628	23.23179315	23.21324372	23.22960252	23.20280161	23.2397041	23.19976434	23.22226394	23.1831852	23.18671022	23.1993466	23.22653045	23.2150172	23.27132104	23.19302239	23.1907	23.1561225	23.1202659	23.11813007	23.13102398	23.14548955	23.13634321	23.12309077	23.14621043	23.14436676	23.13980048	23.12987784	23.11536295	23.13132823	23.12727887	23.13244643	23.14742882	23.1243385	23.11779356	23.12991332	23.28349938	23.27621693	23.24144106	23.23498952	23.29318312	23.26626227
56.5	23.27264762	23.27177259	23.32140223	23.3783	23.34187626	23.29001431	23.16341601	23.16333092	23.20687805	23.21969767	23.20304237	23.2235476	23.18973658	23.23346421	23.1873757	23.2189578	23.16505882	23.16568272	23.17557759	23.19811512	23.18926847	23.21979344	23.17935933	23.18929972	23.15680726	23.11422666	23.1093802	23.12383222	23.15022122	23.12085687	23.12408626	23.14314477	23.13368429	23.12249576	23.13204785	23.1141371	23.12853823	23.12270464	23.12307546	23.13790626	23.11908515	23.10899945	23.12373555	23.28382075	23.26772268	23.23006211	23.23758947	23.2925886	23.26739712
57	23.26933566	23.27297613	23.32420941	23.2823898	23.32160174	23.26832428	23.15030419	23.15315068	23.19896264	23.20937313	23.19351962	23.21184169	23.17599124	23.23122399	23.17418837	23.20206733	23.15597209	23.14915783	23.16048399	23.17851431	23.17359065	23.18746223	23.1766281	23.18594287	23.1436708	23.10984945	23.10348989	23.12104317	23.13218083	23.13568235	23.11246767	23.13507598	23.12147065	23.11934948	23.12314214	23.11606854	23.1263	23.11423438	23.11515503	23.13483043	23.11608982	23.10845227	23.11895919	23.29663603	23.25542457	23.22456168	23.25800763	23.32154928	23.27721324
57.5	23.25881689	23.28314973	23.33013173	23.20766657	23.30688365	23.24640465	23.1368659	23.14046447	23.20037072	23.20144909	23.17963275	23.19757186	23.1706	23.22028444	23.1650301	23.1858677	23.15113776	23.13257712	23.12873525	23.1647925	23.15553507	23.1659845	23.17005893	23.17410465	23.13737783	23.10473962	23.09620067	23.116424	23.12285595	23.14386201	23.10953255	23.12555713	23.11914404	23.11831867	23.12168204	23.1196019	23.12025354	23.11030216	23.10236626	23.12807109	23.10754987	23.10319925	23.11451765	23.30683338	23.25335985	23.22260822	23.27834545	23.35871972	23.29337662
58	23.24178247	23.28520695	23.33311691	23.16602564	23.28903182	23.22725349	23.12843458	23.13783226	23.187925	23.19944623	23.17173166	23.18523029	23.16139895	23.20796476	23.15560961	23.17102469	23.1367818	23.12006858	23.12372224	23.15126975	23.15155906	23.15188677	23.15227044	23.15236535	23.12153333	23.1014348	23.09570089	23.10755444	23.12152441	23.18527022	23.10693103	23.1161294	23.11407426	23.12119669	23.12503699	23.10997394	23.11422145	23.1060794	23.09452984	23.11553398	23.10547943	23.09783772	23.10454302	23.31113026	23.25877523	23.22985193	23.29809206	23.36018664	23.32934861
58.5	23.22522791	23.27599713	23.30222581	23.14672605	23.25792022	23.20278629	23.12584505	23.1371	23.17738399	23.19028563	23.16623855	23.17248051	23.15555286	23.19334511	23.15196595	23.16328999	23.11694958	23.1135725	23.13378495	23.14337725	23.14711191	23.14045935	23.14034503	23.13956183	23.09065198	23.099272	23.09315974	23.108544	23.10359542	23.18304724	23.09804808	23.10536192	23.1198117	23.12716731	23.13611209	23.094015	23.11392587	23.1046965	23.08681845	23.10316094	23.09820061	23.0916108	23.09764111	23.28693679	23.27133723	23.24450014	23.30280079	23.35394543	23.34421622
59	23.24384356	23.26180973	23.2805381	23.13694757	23.23385229	23.19718169	23.12509771	23.13321201	23.17633212	23.17946212	23.16192003	23.15507792	23.15048517	23.17495764	23.1401717	23.15209704	23.10804181	23.10589674	23.13795077	23.13542871	23.13794677	23.13208412	23.11915858	23.13491983	23.07795721	23.09342404	23.08551519	23.10457387	23.09375774	23.17217116	23.09505059	23.09734728	23.12930668	23.13282301	23.13009123	23.09462442	23.10471517	23.10139044	23.07625767	23.10212333	23.09509682	23.09013569	23.0948289	23.26587752	23.26542482	23.25404018	23.30170591	23.3206241	23.3455794
59.5	23.2399647	23.26664853	23.28762303	23.11645651	23.19708587	23.18726136	23.11396592	23.12283001	23.15541172	23.17331527	23.16301235	23.14773717	23.14601266	23.16563764	23.13207475	23.13795564	23.10365952	23.10549826	23.1245727	23.12891842	23.12943733	23.12987598	23.114073	23.12772771	23.07655506	23.0940234	23.07998999	23.10573923	23.09856667	23.16674915	23.0893016	23.0971469	23.1249978	23.13277586	23.10699536	23.09239154	23.10805822	23.09317006	23.07080661	23.08737711	23.08775823	23.08696482	23.09300211	23.27066828	23.2603804	23.262864	23.28696497	23.28760231	23.32928701
60	23.21960772	23.30146792	23.29523009	23.11310561	23.1775462	23.16385225	23.10743854	23.11021025	23.13436718	23.16831993	23.15937937	23.14312077	23.13789065	23.15154198	23.11918181	23.12622513	23.09800479	23.10931304	23.12666981	23.11934192	23.12310999	23.13412967	23.0913455	23.11804884	23.07147963	23.08650306	23.0762	23.09447057	23.10458105	23.16055924	23.08907755	23.10136039	23.1062076	23.09830039	23.08146098	23.0786878	23.09574623	23.08611241	23.06589943	23.0766902	23.0863	23.08462621	23.08242064	23.26497529	23.25506448	23.26566245	23.26281533	23.27430361	23.31537489
60.5	23.20908594	23.28766919	23.28888458	23.10341338	23.16266111	23.14489445	23.10119644	23.10326222	23.12152142	23.15412912	23.14721086	23.13410615	23.13411974	23.14290758	23.11379766	23.10726079	23.09233702	23.10385226	23.11587436	23.10051028	23.11132784	23.12871097	23.08577314	23.10495228	23.06951578	23.08363144	23.07342024	23.08463034	23.09965491	23.14989602	23.08385858	23.0977418	23.08296193	23.07228112	23.06934556	23.08499087	23.09470082	23.08192917	23.06280633	23.06925404	23.08291915	23.08228918	23.07424844	23.24899677	23.25564366	23.26006179	23.23845021	23.26197589	23.30068056
61	23.19271106	23.2692693	23.25728555	23.11109381	23.14213613	23.12777223	23.09477586	23.09554315	23.11269593	23.13905247	23.14567125	23.12491808	23.12526885	23.12753902	23.11382176	23.09394984	23.09289678	23.09473655	23.10262583	23.08966719	23.09493236	23.10807244	23.07629511	23.09220009	23.06953572	23.07905821	23.06644789	23.08179214	23.10273703	23.13456532	23.07982066	23.09229645	23.07247191	23.07191727	23.07262795	23.09928382	23.08267789	23.07952453	23.05890405	23.06144096	23.08006739	23.08318188	23.07349037	23.23973224	23.25081626	23.23385654	23.21866291	23.24633883	23.28997366
61.5	23.1695894	23.24891404	23.22500457	23.11173773	23.14410143	23.11800975	23.08468888	23.08733343	23.09786484	23.12537609	23.13087589	23.11494693	23.10679382	23.11635935	23.11865754	23.08670299	23.0917709	23.08581308	23.08794866	23.07677021	23.08533859	23.09252477	23.06930921	23.08360569	23.06530322	23.07310391	23.06053835	23.06897199	23.10488959	23.12329698	23.0758794	23.08114991	23.0680886	23.06589896	23.07896337	23.09358833	23.0811279	23.07605701	23.05904038	23.05987968	23.07561482	23.07978264	23.07311494	23.21555964	23.23864939	23.195096	23.2226	23.2424	23.27675292
62	23.15848151	23.24883237	23.1920721	23.11830808	23.13921217	23.10368746	23.07894381	23.0811938	23.08509095	23.11490089	23.1268601	23.11473057	23.09159397	23.10476426	23.11779284	23.07514687	23.08589017	23.07527766	23.07444125	23.07030798	23.07195472	23.08715084	23.06598855	23.07319888	23.06552814	23.06754617	23.05376304	23.06279413	23.09367486	23.12343734	23.07164694	23.07774847	23.07233997	23.08051382	23.08750585	23.0743	23.07157376	23.07398416	23.05600048	23.05543642	23.07006135	23.07598532	23.0723916	23.17875897	23.21909932	23.15182085	23.21332982	23.22367226	23.26389414
62.5	23.15825716	23.25524161	23.16917994	23.13382356	23.13280083	23.09263949	23.07641079	23.07867134	23.07960716	23.10900328	23.10334095	23.1111618	23.09092141	23.09211308	23.10761624	23.06692958	23.08265984	23.06968341	23.07080549	23.06570859	23.06875824	23.07565763	23.07068109	23.06819686	23.06478073	23.06174527	23.04980135	23.06406176	23.094952	23.11309748	23.0696791	23.08516323	23.09261505	23.10133452	23.0953554	23.0829544	23.06940646	23.0693109	23.0548213	23.05438447	23.06504346	23.06846953	23.06229547	23.15218281	23.19348984	23.16112128	23.20462556	23.21412487	23.24045004
63	23.15145476	23.25343107	23.15022807	23.14728456	23.12984782	23.06802826	23.06241921	23.07246892	23.07304766	23.0965287	23.081756	23.10136214	23.0889495	23.08830016	23.10031996	23.065672	23.08510127	23.06894102	23.06372445	23.05762734	23.05835842	23.06798315	23.08002843	23.06544127	23.06368792	23.05207501	23.05465216	23.06269314	23.09304575	23.11212931	23.06367388	23.08824255	23.09775851	23.099525	23.09329383	23.09337473	23.06503731	23.0618709	23.05475074	23.05345117	23.06187313	23.06671439	23.06155986	23.1171668	23.16208891	23.17270177	23.18464788	23.19889242	23.18861764
63.5	23.14139412	23.24174939	23.14168093	23.15026117	23.13300683	23.06017286	23.05315665	23.06644277	23.07161666	23.08459634	23.07061929	23.08833735	23.08294619	23.08812995	23.09529235	23.05964405	23.10567128	23.07509339	23.06088558	23.05511319	23.05956358	23.05622902	23.09164144	23.0569047	23.0593397	23.05011553	23.05607504	23.05566316	23.10288632	23.09991119	23.06399587	23.08216441	23.09293079	23.0943	23.09128857	23.091251	23.06383429	23.05935355	23.05018839	23.05264635	23.06128989	23.06566616	23.05810076	23.10787079	23.13516339	23.16597331	23.15723966	23.18052577	23.14927
64	23.13132326	23.19527088	23.1278281	23.13698545	23.13328031	23.05729853	23.05469576	23.0600124	23.07678777	23.07802297	23.0635189	23.07173121	23.07708068	23.08494309	23.08988215	23.05767143	23.09259209	23.07567297	23.06304503	23.05726032	23.06777616	23.05664626	23.10161379	23.05498175	23.05457516	23.05156336	23.05163349	23.06138307	23.11038749	23.1052003	23.07141298	23.07818853	23.0875087	23.0885055	23.09128796	23.08888198	23.06610804	23.05958385	23.04712361	23.05200732	23.05620764	23.05969531	23.05459245	23.11566639	23.12352999	23.15988246	23.14710304	23.18204293	23.12548352
64.5	23.1176304	23.16730875	23.11687647	23.13731389	23.1294839	23.10621642	23.0738211	23.05017663	23.07414096	23.0759	23.06305354	23.06223455	23.07237311	23.08395944	23.08573242	23.05586361	23.0742216	23.07345501	23.06590607	23.06638421	23.07604721	23.06048042	23.10226624	23.05496621	23.05468368	23.04828486	23.052386	23.0644517	23.11103737	23.11146379	23.07873312	23.06761191	23.08625273	23.07807357	23.08559666	23.08594916	23.06230672	23.06049008	23.04638424	23.0512038	23.05575453	23.05542807	23.05973141	23.11577684	23.10993975	23.1414059	23.13843035	23.1800321	23.12234884
65	23.11674763	23.14011041	23.10189339	23.13283198	23.12453179	23.11504609	23.07972425	23.04916931	23.07175642	23.07627348	23.0594823	23.06134154	23.06410497	23.08474093	23.07835693	23.05203183	23.06330499	23.07259669	23.06933718	23.0750728	23.08288698	23.06440149	23.09330415	23.05859463	23.05745236	23.05324696	23.04905425	23.07720107	23.10093257	23.11050887	23.07990999	23.06269721	23.08087957	23.07655401	23.08571257	23.07761356	23.07444617	23.06143829	23.05224141	23.04869379	23.0486454	23.05092452	23.05537655	23.10378656	23.09253518	23.10569127	23.13125621	23.15950116	23.13524987
65.5	23.10862242	23.10697189	23.09222415	23.09974294	23.11923999	23.10723394	23.08535612	23.05756421	23.06674674	23.07742923	23.05968683	23.06642087	23.05652588	23.08356212	23.07337349	23.04726713	23.05370712	23.06372158	23.07072344	23.07799569	23.08295913	23.07393182	23.07864691	23.06052729	23.05775063	23.07847105	23.05188789	23.08702122	23.09773107	23.10199942	23.07321518	23.0700976	23.08088734	23.08035161	23.08258341	23.07277999	23.08386765	23.07130135	23.06019169	23.05097974	23.0452355	23.04672806	23.05153639	23.08650409	23.08285954	23.09585673	23.10604873	23.13449126	23.14844548
66	23.09921764	23.09676756	23.09412783	23.08861993	23.10549495	23.09750455	23.08667928	23.06132218	23.05661339	23.07524315	23.05675595	23.06183007	23.05555013	23.08213988	23.0681648	23.04820679	23.0521241	23.05227826	23.06963906	23.08495086	23.09189812	23.07905215	23.0654	23.06485623	23.0593975	23.08979074	23.05624776	23.07950456	23.09622574	23.09850581	23.07442607	23.07436677	23.0811805	23.08507413	23.08503855	23.07552973	23.08119272	23.07264261	23.06213836	23.04946041	23.04943191	23.04860487	23.05381878	23.0743644	23.08188587	23.08755243	23.09111314	23.12817587	23.14446763
66.5	23.09375754	23.1012812	23.10117725	23.09188877	23.10502707	23.0988555	23.09303378	23.06005288	23.0563063	23.06858297	23.05216023	23.05584543	23.05679877	23.07873194	23.06209228	23.05005998	23.06119292	23.06164078	23.06989152	23.08149665	23.08801728	23.08307346	23.06015062	23.06722317	23.05761496	23.08911837	23.04479166	23.08025155	23.09392838	23.09353181	23.07609426	23.07110035	23.08321832	23.07931923	23.08559364	23.07026543	23.07439936	23.06301591	23.06302007	23.05072905	23.05025592	23.04928015	23.05534321	23.06538457	23.07288377	23.0824044	23.09143457	23.11688265	23.1315572
67	23.08670913	23.10395685	23.09495792	23.09566898	23.11500781	23.10242488	23.0827856	23.05835959	23.0572342	23.05283912	23.05227204	23.05153714	23.05266744	23.0691119	23.0573879	23.05262097	23.07384767	23.07346702	23.08326042	23.0810793	23.09005369	23.0871363	23.05982123	23.06092436	23.05716366	23.08148595	23.0324834	23.08181164	23.09427882	23.09140548	23.07643792	23.07056834	23.08185278	23.07043585	23.08345221	23.07051559	23.06196432	23.06550225	23.05744269	23.04743709	23.05442686	23.04887425	23.05187712	23.06043823	23.06852213	23.08171929	23.09356585	23.10368124	23.11658517
67.5	23.08587218	23.10739846	23.08856318	23.08683353	23.11537519	23.09912797	23.07332261	23.05647495	23.05781639	23.0516618	23.04726393	23.04926253	23.04859203	23.06603498	23.05448787	23.05423323	23.0835438	23.08396626	23.08335766	23.08174379	23.08832545	23.08715398	23.05871535	23.06178524	23.05781968	23.06968742	23.03330633	23.07205115	23.09173909	23.08971053	23.06812059	23.073024	23.07463159	23.06491828	23.07495226	23.0833132	23.06266352	23.0753377	23.05879105	23.04650549	23.05190853	23.05000105	23.05055453	23.0593092	23.06367512	23.08347782	23.0913738	23.1026622	23.11106368
68	23.09001595	23.11103614	23.08293222	23.06807539	23.10435446	23.08801814	23.05574024	23.05303848	23.04873619	23.05370362	23.04440945	23.04991625	23.04677055	23.06161635	23.0554836	23.05418016	23.07716378	23.08458779	23.0872874	23.0836	23.09057739	23.08802015	23.06829646	23.07543982	23.05913378	23.06831025	23.05630687	23.07354482	23.08965429	23.0919932	23.060836	23.07126621	23.06967155	23.06667369	23.07064933	23.08372028	23.07038773	23.08222206	23.07388579	23.05018764	23.05362067	23.05086808	23.05433296	23.06848972	23.05818765	23.08345627	23.08745411	23.10016638	23.10696879
68.5	23.08659354	23.11027659	23.08956628	23.05692553	23.08931417	23.07871918	23.04556575	23.0532685	23.01496622	23.04794462	23.04885369	23.04986185	23.04668961	23.06098169	23.05380411	23.05032026	23.0770079	23.08890416	23.08518493	23.08697112	23.09013196	23.08855981	23.07530071	23.08641485	23.05917963	23.06887946	23.06999117	23.07874603	23.09057775	23.09423996	23.05959458	23.07637654	23.07053332	23.06945598	23.07161255	23.07908582	23.08135819	23.08263805	23.08400407	23.05245917	23.05289087	23.05283898	23.05157758	23.0739109	23.05741577	23.08100958	23.08348612	23.0864924	23.10731988
69	23.08483818	23.1056	23.09169884	23.05593794	23.07753906	23.08267174	23.05283107	23.05689924	23.00008202	23.04880957	23.05157029	23.04995236	23.05013195	23.05721399	23.0518914	23.0522287	23.0749412	23.08557522	23.08663258	23.08773925	23.09071343	23.09093725	23.07056144	23.08718899	23.05875069	23.06472029	23.0729	23.08026667	23.09248123	23.09110947	23.06211319	23.07497621	23.07356515	23.0683425	23.06943203	23.07877099	23.08208853	23.08168633	23.08425895	23.05365511	23.05804172	23.05616264	23.05003395	23.07739096	23.05844968	23.07302309	23.07970257	23.08246779	23.10983633
69.5	23.08364518	23.10097317	23.09831188	23.05520133	23.06644496	23.08772929	23.07302163	23.06029495	22.99194301	23.04399895	23.05268926	23.05057353	23.05162371	23.0557166	23.05167454	23.04917781	23.06497288	23.08443031	23.08541638	23.08794722	23.09059328	23.08860835	23.07726659	23.07574928	23.0603	23.06409228	23.07091834	23.08348313	23.08557872	23.09328583	23.05896979	23.06779906	23.06817494	23.06672904	23.06805653	23.07488695	23.0839	23.0824	23.08158793	23.05857855	23.06018675	23.05931575	23.05188067	23.07364501	23.06451329	23.07114338	23.07741112	23.07827116	23.09949303
70	23.07984556	23.09633196	23.10227002	23.05726595	23.06674836	23.08736012	23.0844012	23.0639267	23.0120561	23.01670448	23.05769565	23.05075685	23.05322328	23.05492176	23.04920277	23.04965401	23.05606373	23.07176513	23.08134746	23.08478222	23.08271265	23.08574537	23.07242617	23.07656375	23.06074237	23.06721016	23.06865812	23.07905571	23.07818637	23.09566259	23.05571406	23.06115189	23.05362731	23.05607612	23.04608739	23.07650299	23.081046	23.08224408	23.08046543	23.05764013	23.06343849	23.06186649	23.05159349	23.06835432	23.06912843	23.07519902	23.0811758	23.06906381	23.07317222
70.5	23.08051622	23.09310116	23.10877495	23.06178621	23.07592816	23.08216777	23.08403897	23.06629377	23.04902678	22.98478875	23.07381593	23.0522658	23.05485197	23.05711582	23.04642019	23.04979144	23.04149455	23.06872498	23.0697878	23.07946939	23.07343543	23.07416074	23.06825551	23.07198704	23.06374495	23.05104282	23.06252659	23.06052211	23.05350229	23.0918854	23.05803071	23.05728808	23.04324032	23.03744887	23.03892011	23.07503171	23.07104003	23.07994206	23.07474505	23.05614125	23.06739557	23.0607473	23.05944027	23.06026116	23.07272852	23.07756394	23.07802045	23.07016746	23.06856069
71	23.07752324	23.0930152	23.1087	23.07121071	23.07645498	23.0681947	23.08248341	23.06118884	23.05310257	22.97436332	23.08694987	23.05340702	23.05618366	23.05602613	23.04712345	23.05058699	23.02603521	23.06153446	23.06402159	23.07635269	23.06153014	23.06504128	23.05598917	23.07061835	23.06720124	23.05793973	23.06025636	23.02936489	23.02101416	23.0736075	23.05920716	23.0571	23.03264089	23.0231103	23.03002735	23.07124372	23.06779681	23.07299794	23.07378795	23.06089198	23.06556698	23.06034338	23.05809341	23.0576	23.06849271	23.07457812	23.06328386	23.07428392	23.07741189
71.5	23.0832358	23.09285479	23.10342287	23.07784164	23.06266335	23.06450629	23.07708783	23.05637029	23.0518922	22.98517193	23.09058357	23.05602249	23.05886814	23.05588895	23.04869889	23.05314095	23.028968	23.06288972	23.05973689	23.07382948	23.06672879	23.06123029	23.03500885	23.05042517	23.0665	23.04646771	23.06476982	23.00466283	23.02149579	23.06799205	23.06074043	23.0573578	23.02171164	23.00909222	23.02128077	23.06380372	23.06628456	23.06924305	23.07747528	23.06034103	23.06893556	23.06257511	23.06017078	23.06374651	23.05845196	23.06910059	23.05724626	23.0717932	23.07577583
72	23.07630638	23.090875	23.09633969	23.07512835	23.05743997	23.06834712	23.07263704	23.05488937	23.05088225	23.0080582	23.09089515	23.06025829	23.059	23.0576	23.05184684	23.05660915	23.04115338	23.04949334	23.06193114	23.07142359	23.07096152	23.05956978	23.02930591	23.02782042	23.06874506	23.02490124	23.05247671	23.01315774	23.05005693	23.06882296	23.06767341	23.05823581	23.02558156	23.01503566	23.02919879	23.06692505	23.07008797	23.07087855	23.07035661	23.06130067	23.06815656	23.06463651	23.06349988	23.06913668	23.05940644	23.06240176	23.05721524	23.07511805	23.07912527
72.5	23.07795263	23.07405165	23.08167901	23.07083766	23.06255861	23.06596469	23.06240448	23.05471907	23.05534608	23.02738995	23.08476372	23.06984872	23.0490704	23.05918953	23.05250982	23.05890492	23.01943551	23.04807113	23.06400965	23.07250801	23.07681949	23.06239308	23.05022654	23.01211801	23.07877817	23.00837849	23.026246	23.00304546	23.07319956	23.07155713	23.06789651	23.05676036	23.04353086	23.02703478	23.04842919	23.06306254	23.06938759	23.07105854	23.06647037	23.06462874	23.07116153	23.06825817	23.06632085	23.07519135	23.06969571	23.06323633	23.05900936	23.08024793	23.07850276
73	23.07701636	23.06494286	23.06676305	23.06551906	23.05878441	23.05707548	23.0571041	23.05687664	23.05371472	23.06216513	23.08222669	23.08083109	23.0318	23.06091363	23.05427229	23.06082598	23.03971839	23.05456689	23.06964118	23.07221036	23.07201727	23.06873487	23.01483854	23.00004673	23.07880077	23.00264411	23.02063709	22.99820336	23.08092579	23.07428328	23.06758164	23.04045673	23.03854654	23.0483593	23.04495415	23.05742993	23.06792264	23.06967482	23.06692434	23.06810366	23.06972459	23.06974551	23.06744518	23.07627295	23.07310174	23.06784112	23.0626173	23.07504724	23.07238443
73.5	23.07636328	23.06493078	23.06774338	23.06068472	23.05889927	23.0595422	23.06114535	23.05733302	23.05286372	23.08999695	23.08432618	23.08064964	23.04120752	23.06478454	23.05777966	23.06529794	23.05432266	23.03036438	23.06828669	23.07028321	23.06857047	23.07198566	22.99626536	22.99236824	23.06979456	23.00956865	23.02846159	23.00265134	23.07097912	23.07510763	23.06808649	23.01082509	23.03143378	23.03547906	23.04349766	23.04146812	23.07387564	23.07048999	23.06817226	23.06998109	23.07300996	23.0739	23.06881973	23.07595497	23.08192725	23.07304842	23.06881945	23.07173563	23.07560899
74	23.07774256	23.06438392	23.07459521	23.06157007	23.06396213	23.06164503	23.05009655	23.05858275	23.04592492	23.09143434	23.08487858	23.08522359	23.0585021	23.06894175	23.06136229	23.06602512	23.02722195	23.03413857	23.06459274	23.06428981	23.06598375	23.07397801	23.0083327	23.00901024	23.06483385	23.01025825	23.03554063	23.00132723	23.07142054	23.07693886	23.06934915	23.00409075	23.06198857	23.02100633	23.05809665	23.0332	23.07087143	23.07301552	23.07143702	23.07247697	23.07441673	23.07323839	23.0719862	23.07128332	23.07115524	23.07184073	23.07073877	23.07042006	23.07959698
74.5	23.07690656	23.06146693	23.07270459	23.06157636	23.06946793	23.06679756	23.03094296	23.06312415	23.04002239	23.08323195	23.08553804	23.09037981	23.06526134	23.07011342	23.0652755	23.06827356	23.03037884	23.05174273	23.06347178	23.06317657	23.07417375	23.07622936	23.01645073	23.00540379	23.06253901	23.0529924	23.02420525	23.00505957	23.07466311	23.07625061	23.07437176	23.01304739	23.06602698	23.03800006	23.07391131	23.02658132	23.07332806	23.06927008	23.07227466	23.07562327	23.07690656	23.07403754	23.07271497	23.07142643	23.07290083	23.0719198	23.07058925	23.07375221	23.07951164
75	23.08079093	23.05978456	23.06497773	23.06196967	23.06947249	23.07233566	23.00459815	23.0650222	23.04454325	23.0852	23.0853228	23.07625835	23.06618661	23.07207288	23.07003359	23.07091939	23.06338333	23.07041554	23.07312719	23.073431	23.07856475	23.07559574	23.01939208	22.99848694	23.06261366	23.03796131	23.02418019	23.02266623	23.074378	23.0771	23.08000188	23.02116908	23.05953337	23.0671869	23.07052988	23.05035278	23.07559079	23.0716916	23.07298119	23.07716256	23.07601998	23.07524465	23.07160242	23.07314127	23.07360419	23.07463505	23.06966202	23.07425806	23.07707234
75.5	23.08184748	23.06546063	23.06288131	23.06378856	23.06782246	23.07399728	23.01492167	23.06695048	23.04878799	23.086989	23.08084124	23.0665137	23.06773709	23.07424811	23.07099727	23.07196145	23.07282353	23.07556506	23.07418666	23.07476201	23.07524419	23.07581013	23.04689514	23.00592404	23.06253927	23.04056377	23.02061338	23.03308828	23.04928058	23.07749463	23.07751381	23.03894476	23.03790868	23.05544286	23.0594331	23.06728259	23.07787283	23.07311721	23.07469734	23.07662357	23.07801857	23.07652746	23.07643472	23.074	23.07670934	23.07348206	23.06996735	23.0738	23.07347178
76	23.08137539	23.07741034	23.06393541	23.06821958	23.0683137	23.07312785	23.03297914	23.06878829	23.05421081	23.08723959	23.06870762	23.06169754	23.06888632	23.0746688	23.07238805	23.0741424	23.06707613	23.07753544	23.07716594	23.07499104	23.0786287	23.07703581	23.06344838	23.01475343	23.0637375	23.05227283	23.05463271	23.01267223	23.04681276	23.07825802	23.08184454	23.04914303	23.0448848	23.02891894	23.05261958	23.0600336	23.06352263	23.07660063	23.07655239	23.08015006	23.08137539	23.07749848	23.07646786	23.07482905	23.07659943	23.07586116	23.07337301	23.0737521	23.07307201
76.5	23.08410762	23.07949162	23.06607931	23.06989573	23.0698	23.0732269	23.05788683	23.07092518	23.05503703	23.0802832	23.06397016	23.06301638	23.07034921	23.0765	23.07504888	23.0755223	23.0683511	23.07536912	23.07516982	23.07575933	23.07982776	23.07738347	23.06041227	23.02589214	23.06411297	23.02275082	23.03549827	22.9915128	23.02787905	23.0758	23.07582765	23.05092699	23.04871541	23.04274103	23.06383269	23.03757865	23.05111318	23.07367023	23.07686485	23.08105737	23.08004451	23.07883511	23.07814683	23.07478253	23.07810546	23.07848367	23.07689645	23.07757437	23.07687411
77	23.08335305	23.07086551	23.06668421	23.07223241	23.07192278	23.07264248	23.07130428	23.07409448	23.05061059	23.08178248	23.08354787	23.06386848	23.07249663	23.07975254	23.07647788	23.07786068	23.05636896	23.07455152	23.07113764	23.0707106	23.07786723	23.07750954	23.04729557	23.03219329	23.0639354	22.99306068	23.00617609	22.9822786	23.01469013	23.06533453	23.0712397	23.03481078	23.05279513	23.04335186	23.05415631	23.03665086	23.06176826	23.07382423	23.07741497	23.08335305	23.08130378	23.08314751	23.08113993	23.07540701	23.07876178	23.07773638	23.07818089	23.08034089	23.08298455
77.5	23.08274103	23.07220642	23.06974989	23.07353176	23.07387413	23.07464463	23.06615459	23.06843662	23.04500264	23.09429884	23.10329571	23.06254112	23.07542795	23.07867051	23.07612275	23.07915337	23.05315899	23.06498926	23.06652858	23.07072107	23.07761826	23.07559478	23.0403	23.04306055	23.06401137	22.97455601	22.99778756	22.98320855	23.00623312	23.04897684	23.04154645	23.00577055	23.01462915	23.05084812	23.05480975	23.00302	23.06885282	23.07253652	23.07827371	23.08274103	23.0822	23.08377067	23.08321952	23.07657535	23.07909011	23.07893098	23.0802823	23.08360494	23.08404458
78	23.08663037	23.07697174	23.07067672	23.07498856	23.07363406	23.07474699	23.0654145	23.06555525	23.04645476	23.08768834	23.08313017	23.05985127	23.07715615	23.0799656	23.07868844	23.08101968	23.05631525	23.05540776	23.05078126	23.06230567	23.07594109	23.07453136	23.042836	23.05410402	23.0696076	22.97363358	22.9862038	23.0019438	23.00979248	23.03695293	23.06567609	22.98921639	22.99582416	23.00347184	23.01637239	22.9986869	23.05863275	23.06737439	23.07459036	23.08491223	23.0868	23.08663037	23.08197278	23.07705092	23.07686365	23.07787697	23.08233898	23.08390337	23.08574437
78.5	23.08555216	23.07522733	23.07531494	23.07820695	23.07748388	23.07447913	23.05792091	23.0581012	23.04872492	23.07581657	23.07475909	23.06262609	23.07787745	23.08126492	23.080176	23.08157994	23.0553	23.0522355	23.03981667	23.04368253	23.07453301	23.07618855	23.05633659	23.05178315	23.07634358	22.97017173	22.99445493	23.00641175	23.01585357	23.03681454	23.08137559	22.94575577	22.97314661	22.99097706	22.99150661	22.97950489	23.04856528	23.06396953	23.08044095	23.0828612	23.08555216	23.08658904	23.08199135	23.0782732	23.07655736	23.07613924	23.07902428	23.08516821	23.08705061
79	23.08519402	23.07587171	23.07742508	23.07621954	23.07858312	23.07506061	23.05449801	23.06103414	23.05443555	23.07745101	23.07642657	23.06893009	23.07816903	23.08286405	23.0800614	23.08026994	23.05552843	23.05198033	23.03435272	23.0352256	23.07019518	23.07472535	23.05989586	23.02534968	23.07984804	22.9760956	22.94585866	22.97571145	23.00301319	23.03593535	23.08580092	22.92132987	22.98832701	22.99256333	22.99363258	22.99137265	23.07000584	23.06876344	23.0820461	23.08398694	23.08814243	23.08519402	23.08490029	23.08004434	23.07887733	23.07324812	23.07208296	23.08446118	23.07688797
79.5	23.0855	23.07656867	23.07375062	23.07920123	23.07847486	23.07756328	23.0636657	23.06678061	23.05729106	23.08258935	23.08543459	23.0739	23.07874675	23.08457496	23.08229509	23.08433212	23.01151408	23.04667114	23.03016935	23.03441896	23.06900886	23.06654278	23.04871557	23.03629987	23.08041812	22.98846852	22.95604689	22.95816966	23.00000239	23.04644237	23.08708111	22.93764615	22.99944334	23.01632798	23.00918162	23.00947401	23.08190814	23.07552626	23.0833976	23.08225435	23.08786646	23.0855	23.08428579	23.08099528	23.08155499	23.07576323	23.07070286	23.08416331	23.06919375
80	23.08527271	23.07690281	23.06777277	23.07775372	23.08092728	23.0774104	23.06576419	23.07831221	23.06751503	23.08489663	23.0888	23.07717183	23.08079271	23.08424163	23.082	23.0837539	23.02832286	23.02143657	23.03966319	23.04544124	23.06395819	23.05015629	23.04563486	23.05461328	23.08264016	22.98295563	22.98315143	22.96724769	23.00317224	23.05776515	23.08726682	23.00981383	22.98599882	22.99498788	23.00715368	22.99439147	23.08656525	23.0808989	23.08391598	23.08527271	23.08810156	23.08493008	23.08673526	23.08154431	23.08297098	23.0784888	23.07576704	23.08178652	23.07512876
80.5	23.08631124	23.07449413	23.0732776	23.07516368	23.08051543	23.07812128	23.03559309	23.08406924	23.07892073	23.09133834	23.0813063	23.07956235	23.0806	23.08496398	23.0844532	23.08413116	23.04117644	23.03628536	23.059126	23.06083324	23.04197742	23.03320323	23.01692271	23.03978277	23.08310438	22.98262857	22.99083902	22.98291082	23.01020949	23.04398138	23.08501985	23.0220525	22.98264312	22.98268379	22.99387149	22.99554752	23.08884673	23.08329144	23.08426789	23.08401615	23.08913791	23.08631124	23.08626522	23.08228445	23.08412229	23.08135405	23.07849366	23.08557834	23.08226445
81	23.08612577	23.0759498	23.07763342	23.07538322	23.08094135	23.07687768	23.0196894	23.08565169	23.08241452	23.10104596	23.08004844	23.0809	23.0812	23.08468881	23.08373006	23.08635431	23.03563278	23.04679645	23.06077486	23.0692829	23.03414425	23.02185282	23.0361874	23.02308078	23.08262164	22.97892744	22.99549742	22.98644983	23.02005566	23.0329481	23.0838	23.03857074	22.98317658	22.98074214	22.9890543	22.99222614	23.07211749	23.08456875	23.08514603	23.08566855	23.089669	23.08475358	23.08608265	23.08236645	23.08430449	23.08445641	23.08068725	23.085924	23.08352285
81.5	23.08609016	23.07909614	23.07717371	23.07357945	23.08111749	23.07453748	23.04920238	23.086532	23.08323442	23.10124064	23.08080629	23.08170906	23.08122475	23.08412659	23.08423499	23.08429217	23.02715645	23.03144318	23.04194964	23.03838182	23.03416179	23.02025946	23.04320979	23.03580838	23.08351038	22.98991788	22.97532482	22.99342726	23.02988313	23.03409208	23.08546649	23.04065735	22.98261956	22.99312586	22.98887933	22.9938	23.08587904	23.08697368	23.08481749	23.08579314	23.08979862	23.08609016	23.08628826	23.08181066	23.0859	23.08548184	23.08320763	23.08598686	23.08513458
82	23.08699148	23.08278791	23.07675373	23.07970874	23.08168551	23.0723	23.03958881	23.08530574	23.0837	23.09607514	23.08396318	23.08202535	23.07761866	23.08589688	23.0843393	23.08464233	23.02786001	23.03324927	23.03952902	23.0417318	23.0404607	23.02638856	23.02795317	23.04342874	23.08509539	22.99673068	22.98000163	22.99191899	23.03928667	23.03794704	23.08805781	22.99873502	23.00194444	23.02233434	23.01405978	22.97779773	23.0879	23.08652861	23.0858875	23.08443125	23.08750931	23.08699148	23.08602788	23.08239121	23.0868594	23.08673302	23.08402565	23.08861133	23.0856383
82.5	23.08622007	23.08384497	23.0813466	23.08015897	23.07967766	23.07164521	23.03229905	23.08614742	23.08364839	23.08949799	23.09452123	23.0825469	23.07978716	23.08595587	23.08451116	23.08784921	23.03692822	23.03828451	23.04495446	23.04906175	23.04715005	23.04148911	23.0359029	23.03869666	23.08531797	23.01237092	22.97583871	22.99813565	23.03694715	23.04274139	23.08872733	22.9627365	23.01219677	22.99048184	23.00690614	22.96513677	23.08742016	23.08652311	23.08557194	23.08541269	23.08768957	23.08593426	23.08638162	23.08214777	23.08641887	23.08759082	23.085612	23.09011522	23.08682594
83	23.08771814	23.0843	23.08329319	23.07534435	23.07643234	23.05262524	23.02356451	23.08641976	23.08446922	23.08733522	23.09169449	23.08325096	23.08367072	23.08600271	23.0858	23.08680707	23.05041699	23.04627678	23.04922833	23.05500028	23.05338115	23.05557568	23.04023162	23.0252234	23.08518185	23.02450559	22.96463297	23.00410565	23.0290138	23.0473568	23.08986339	22.96337472	22.98543442	22.98156972	22.99539506	22.96264252	23.08476538	23.08680214	23.08485592	23.08724295	23.0874061	23.08771814	23.0876	23.08254227	23.08438663	23.08658772	23.0861	23.0918	23.08785794
83.5	23.08690306	23.08509211	23.08748553	23.07892077	23.07761801	23.05223924	23.0167303	23.08828669	23.0849414	23.08594511	23.0851289	23.08322975	23.0844	23.08580418	23.08554581	23.08753182	23.0393015	23.04897958	23.04773091	23.05487865	23.06091148	23.06245087	23.03215102	23.02167738	23.0849	23.02350048	22.95868544	23.00188357	23.02288514	23.04681148	23.0920698	22.94529543	22.99474976	22.98928344	22.99389185	22.95974891	23.08774777	23.08667935	23.0863934	23.0866293	23.0880292	23.0868	23.08729425	23.082511	23.08685286	23.08765874	23.08578572	23.09176675	23.08718311
84	23.08995362	23.08532026	23.09008667	23.07965424	23.07995523	23.07203832	23.01396709	23.0883118	23.08508312	23.08532789	23.08338912	23.0836786	23.083767	23.0885	23.0872132	23.08748101	23.03384183	23.0326	23.0361713	23.04361475	23.06632911	23.0655523	23.04588755	23.03748465	23.08448512	23.02658768	22.94815913	23.00781325	23.02091579	23.04480295	23.09228676	22.93627669	22.98188659	22.98493968	22.98739447	22.93760638	23.07725907	23.08720772	23.08539261	23.08817412	23.08995362	23.08763286	23.08513756	23.08291023	23.08585382	23.08841514	23.0867	23.09160884	23.08717089
84.5	23.08932265	23.08571378	23.08696218	23.08251688	23.08254836	23.07542377	23.02408876	23.08448765	23.08516583	23.08412514	23.08372875	23.08042419	23.08361128	23.0888655	23.0859729	23.0872988	23.04390265	23.02536039	23.01923817	23.03176487	23.0654768	23.06604595	23.03898667	23.01423981	23.08265266	23.01899459	22.93171037	23.01245149	22.99973944	23.03425133	23.08746444	22.96015615	22.97837792	22.99613363	22.98270271	22.92640167	23.071473	23.08403008	23.08576816	23.08802052	23.08966626	23.08932265	23.08735441	23.08304898	23.08606136	23.08731162	23.08617782	23.08969717	23.08793437
85	23.09001095	23.08529115	23.08824538	23.08434952	23.08469787	23.07555625	23.03634239	23.08527098	23.08370561	23.08593927	23.08321056	23.07756139	23.0834	23.08869229	23.08706267	23.08791298	23.02486731	23.01787474	23.0164126	23.01221523	23.05363206	23.05306337	23.02710546	22.97910294	23.08303558	23.0117	22.94514939	22.99164647	22.98299777	23.03378008	23.08804006	22.9844319	22.98243036	22.98686193	22.99102137	22.93066902	23.06186728	23.08128687	23.08545207	23.08816894	23.09001095	23.08940544	23.08699023	23.08385862	23.08817563	23.08817255	23.08641667	23.08819833	23.08820962
85.5	23.08856924	23.08410748	23.088	23.08370969	23.08665586	23.07194902	23.06273962	23.0856688	23.08355209	23.09912508	23.07892715	23.0793	23.0842	23.08818671	23.0864288	23.08764788	23.01861988	23.02287341	23.02150897	23.01707925	23.03597787	23.05254986	23.04432553	22.97760737	23.08310997	22.99731667	22.96835363	22.97407893	22.98519759	23.0335472	23.08369376	23.00384443	22.98880038	22.99120663	23.00382938	22.9368806	23.04957433	23.07103856	23.08415897	23.08672171	23.08827607	23.08864934	23.08792587	23.0844199	23.08630057	23.08684038	23.08768196	23.08738265	23.08826263
86	23.08941112	23.0841577	23.08725898	23.08362819	23.08920882	23.06438542	23.06947065	23.08673147	23.08255399	23.10170206	23.07723681	23.07861734	23.08437789	23.08941112	23.08701488	23.08691521	23.02563629	23.04766992	23.04714726	23.05395294	23.04698405	23.07340207	23.07582577	23.01814297	23.08352951	22.96932553	23.01505077	22.95037818	23.01146545	23.03368303	23.07455633	23.01156315	23.00439537	23.01001525	23.01415157	22.95855207	23.05667412	23.05902002	23.08138353	23.08747087	23.08879002	23.08718595	23.08887596	23.08504152	23.08648644	23.08868295	23.0872718	23.08778046	23.08880174
86.5	23.09167705	23.08354834	23.08851645	23.08722239	23.08665505	23.06333087	23.07181651	23.07635706	23.08105928	23.10072098	23.08221496	23.08208418	23.08481118	23.08796453	23.08720967	23.08776492	23.06163122	23.07323907	23.07301765	23.07677219	23.07170923	23.0799504	23.08547399	23.03347471	23.08446924	22.9729813	23.02609415	22.93634362	23.02968513	23.03375128	23.06559057	23.03048	23.02299239	23.02954292	23.0305955	22.98831844	23.07486154	23.0570349	23.07910761	23.08657748	23.09226574	23.08831226	23.08941701	23.08534901	23.08550778	23.08931058	23.08679626	23.08914499	23.08830177
87	23.09200276	23.0860399	23.08852944	23.08532209	23.08195655	23.07360302	23.07485116	23.06378216	23.07025	23.09771808	23.08370742	23.08392656	23.084289	23.08895271	23.08811272	23.08713335	23.08132833	23.07611132	23.08368571	23.08348951	23.08127972	23.08104739	23.0882547	23.06774274	23.08544463	22.98832878	23.0274	22.94930247	23.05297166	23.0508057	23.05783921	23.05972686	23.04706537	23.05606535	23.05287189	23.00652182	23.08122597	23.06426903	23.08042179	23.088178	23.09200276	23.09000682	23.08859742	23.08603645	23.08579507	23.08966749	23.08693313	23.09117078	23.08930353
87.5	23.0930766	23.0849717	23.08696162	23.08608768	23.08159015	23.07632759	23.06079391	23.05149579	23.04405673	23.09051021	23.08362723	23.08417921	23.08471088	23.08871741	23.08690344	23.08764412	23.08328933	23.07685506	23.08696075	23.08480099	23.0853104	23.08107576	23.08471448	23.060497	23.08855866	23.01091117	23.03213015	22.9830798	23.0688873	23.07260567	23.03626274	23.07063683	23.05905679	23.06847067	23.07008935	23.02211823	23.0866906	23.07036619	23.08271662	23.08649678	23.09508925	23.0930665	23.08898165	23.08574016	23.08672066	23.08806176	23.08757008	23.08943272	23.08958651
88	23.09589466	23.0865535	23.08876417	23.08566486	23.07786547	23.07643875	23.0465741	23.05038057	23.03340286	23.08646066	23.08714995	23.08578763	23.08462353	23.0886185	23.08759383	23.08831718	23.08591176	23.085	23.08717971	23.08361192	23.08576976	23.08281466	23.08478321	23.03609152	23.08856745	23.01194879	23.02942204	23.00567619	23.07156488	23.07923773	23.05003859	23.07045933	23.07202231	23.07581893	23.08130856	23.04184091	23.09134556	23.07468808	23.08504288	23.0878493	23.09782398	23.09428981	23.09304141	23.085708	23.08781469	23.0866	23.08837495	23.08921396	23.08945116
88.5	23.09906512	23.08735887	23.08854319	23.08400973	23.08187886	23.07518084	23.05069703	23.05603846	23.04804781	23.08558764	23.09055825	23.08664451	23.08578039	23.0881506	23.08887494	23.0878	23.08626062	23.08458589	23.08601025	23.08327105	23.08816011	23.08174892	23.07461579	23.02934584	23.08769199	23.0405224	23.05235939	23.02079037	23.07690252	23.0832386	23.07852528	23.0501631	23.08076923	23.07863492	23.08277947	23.06377043	23.0916238	23.07684702	23.08771447	23.08559188	23.09906512	23.09627485	23.08939213	23.08578261	23.08688217	23.08555759	23.08811248	23.09493483	23.08751855
89	23.09962051	23.0871056	23.08905565	23.08297283	23.0811	23.07596753	23.06964783	23.0674581	23.06285595	23.08451639	23.08263176	23.08271396	23.08879761	23.08837964	23.0895	23.09035931	23.086	23.0828276	23.0842474	23.0820675	23.08811549	23.08240741	23.05651214	23.02875871	23.08931573	23.04777416	23.08254315	23.01517581	23.08407099	23.08614757	23.08945318	23.02279731	23.0838849	23.08509108	23.08398439	23.07029739	23.09343432	23.08174232	23.08698797	23.08711123	23.09936657	23.09849803	23.08855128	23.08638342	23.08883959	23.08584977	23.0877	23.08963481	23.08584708
89.5	23.100272	23.0864	23.09059333	23.07888801	23.08159834	23.0781068	23.08146559	23.07769918	23.07014867	23.0818	23.07640039	23.08704956	23.0905299	23.09119439	23.08832218	23.09113139	23.08026708	23.07826012	23.08334926	23.07913956	23.08796301	23.08314911	23.05537596	23.03342155	23.08968427	23.04253096	23.08650391	23.019435	23.08410132	23.08694389	23.09156549	23.01668557	23.08444033	23.08361549	23.08382232	23.05986349	23.09151487	23.08600899	23.08050923	23.08876692	23.100272	23.09989956	23.08874054	23.08653207	23.08851804	23.08800459	23.08682648	23.0924547	23.0859
90	23.09839907	23.08778395	23.08933188	23.07981174	23.08095584	23.08044035	23.08593198	23.08727763	23.04775375	23.0824	23.07921064	23.08684066	23.08975042	23.09292398	23.08948056	23.09097729	23.06569754	23.06217405	23.0824	23.07813735	23.08630335	23.08171664	23.05604205	23.04981687	23.08881658	23.04097843	23.08530269	23.0303621	23.07238507	23.08796654	23.09185841	23.05326993	23.08308823	23.08290981	23.07925093	23.04944716	23.09216376	23.09055682	23.07355968	23.09021952	23.10124084	23.09839907	23.0906824	23.0872	23.089	23.08875624	23.08512014	23.09303546	23.08500098
90.5	23.09817775	23.0878	23.08958757	23.08032315	23.08205267	23.08351624	23.08828981	23.08584272	23.0438175	23.08360337	23.095353	23.08766833	23.09133435	23.09422268	23.0910715	23.09477236	23.06012787	23.05451576	23.07951205	23.07908469	23.08500725	23.0804254	23.05484873	23.06446437	23.08860349	23.03693237	23.08208339	23.03649353	23.05674092	23.08715872	23.09106402	23.06492693	23.07008365	23.07147075	23.06571718	23.0465	23.09154873	23.09138736	23.08268481	23.09024125	23.09733139	23.09817775	23.09226617	23.0877	23.08886668	23.08754607	23.08463521	23.09179485	23.08546001
91	23.0969433	23.08854826	23.08657563	23.08130367	23.08553843	23.08590404	23.08948492	23.08213322	23.06310454	23.08480951	23.10004319	23.08783098	23.0911	23.0959783	23.09101936	23.0949538	23.06054775	23.05768514	23.06698347	23.08068051	23.08053459	23.08315533	23.05478374	23.07055525	23.08906887	23.0332782	23.07932062	23.03144084	23.05418031	23.08597135	23.08806502	23.05764374	23.04144908	23.04728438	23.05442054	23.04310039	23.09140712	23.09139318	23.08821071	23.09039435	23.09498379	23.0969433	23.09163124	23.08817562	23.08930071	23.08836757	23.08468573	23.09029314	23.08889513
91.5	23.09940817	23.09226374	23.08706075	23.08329148	23.0884356	23.08247705	23.08941072	23.08524123	23.07028759	23.09708057	23.09031094	23.08806049	23.0908	23.09593587	23.09190631	23.09883602	23.06293498	23.06260278	23.06112675	23.08188162	23.07280749	23.08233765	23.05786095	23.07963464	23.0903433	23.03733385	23.07858446	23.05095267	23.05432474	23.08398629	23.09133442	23.05485063	23.04881061	23.04754212	23.05502683	23.04549085	23.09289151	23.09423566	23.08839579	23.09079801	23.0957439	23.09670307	23.09302857	23.08862082	23.08929309	23.0886	23.08372955	23.092	23.08984969
92	23.10135979	23.09703606	23.08983533	23.0850193	23.08902431	23.07839199	23.08877287	23.08835013	23.07070405	23.08575432	23.09593987	23.08785361	23.09061942	23.09344674	23.09383274	23.10271704	23.06509478	23.06494018	23.06443023	23.07792177	23.06945117	23.08041239	23.06388031	23.08473796	23.08985195	23.04348823	23.07738068	23.05378296	23.06796834	23.08180668	23.08981112	23.05544128	23.05857285	23.05440471	23.06513919	23.04864878	23.09556548	23.094447	23.09083807	23.09182493	23.09784134	23.09599296	23.09344812	23.08871068	23.08939708	23.08985991	23.08039883	23.09246486	23.08966482
92.5	23.10237826	23.10150327	23.09562504	23.08878551	23.09278022	23.07508997	23.08685464	23.09229336	23.07518307	23.0750532	23.09781263	23.08763365	23.09380073	23.09637876	23.09509235	23.10643037	23.07298171	23.06684687	23.07005729	23.07230594	23.0683009	23.07516015	23.07036216	23.08826943	23.09149015	23.05570812	23.06091385	23.04606661	23.07130982	23.07837554	23.09205649	23.06097967	23.0755521	23.0593294	23.07424188	23.05385568	23.09201522	23.0956491	23.09236535	23.09430874	23.10139702	23.09585199	23.09444458	23.08968637	23.08998998	23.09001588	23.08132776	23.0917	23.08949806
93	23.1037	23.10417729	23.09956437	23.09079184	23.08821237	23.07465525	23.08039497	23.09736803	23.07981943	23.07808738	23.12330444	23.088	23.09545737	23.09557179	23.10090242	23.1078191	23.08738331	23.06879826	23.07627319	23.08334359	23.06879866	23.07514754	23.07584584	23.09172938	23.09615	23.05933298	23.05868611	23.05257686	23.07733499	23.07689623	23.09300051	23.07570813	23.07127007	23.07118931	23.07129097	23.05642115	23.0933237	23.09616525	23.09596978	23.09921368	23.09960241	23.09723156	23.09660574	23.09145799	23.09021115	23.09064627	23.08538253	23.09147105	23.08957985
93.5	23.10634269	23.10576567	23.10372095	23.09408022	23.08633039	23.07154639	23.07454318	23.09977782	23.08309243	23.07533825	23.11624731	23.09391203	23.09774148	23.09865067	23.10141596	23.10216386	23.09703603	23.07373638	23.08448524	23.08836012	23.07164707	23.07339243	23.08590624	23.09562407	23.1018259	23.06509376	23.05313448	23.06293118	23.08112672	23.07941966	23.09633401	23.08769652	23.07149439	23.06948236	23.07288846	23.06831795	23.09631971	23.09742851	23.09834675	23.10164084	23.10043018	23.0976778	23.10148485	23.09509652	23.09175266	23.09207309	23.08777673	23.09083207	23.09020885
94	23.10977033	23.10617962	23.10328729	23.09841621	23.08797139	23.06635802	23.07822274	23.10298123	23.08294693	23.0709298	23.10437904	23.11127415	23.10013929	23.10100741	23.101036	23.10366311	23.10229729	23.08445088	23.09528723	23.09254169	23.07446556	23.07486704	23.09449101	23.09935391	23.10052456	23.06221397	23.04841569	23.06054644	23.08014855	23.07766199	23.09676071	23.09244708	23.07990234	23.07569929	23.08830177	23.06536595	23.09973927	23.10053824	23.09891127	23.10263366	23.10021121	23.09925912	23.10293063	23.09674417	23.09225305	23.09171819	23.08891469	23.09142109	23.09026412
94.5	23.1115727	23.1051	23.10338579	23.0991	23.09056842	23.07604869	23.08899045	23.10671101	23.07594918	23.07477075	23.12214685	23.10781493	23.10189733	23.10285991	23.1019585	23.10865884	23.10306513	23.09513209	23.09929948	23.09635676	23.0820103	23.0776842	23.10095036	23.10102752	23.0995606	23.06796525	23.05272632	23.05007017	23.0727438	23.07740283	23.09775019	23.09533544	23.09169683	23.09254162	23.09632882	23.07396932	23.09798534	23.09991538	23.09928251	23.10024819	23.10531562	23.09964101	23.10208918	23.09764675	23.09305883	23.09391859	23.08983697	23.09231647	23.09109803
95	23.1126973	23.1045	23.10623841	23.1005	23.08666529	23.08702772	23.09587459	23.10277435	23.08772184	23.08156254	23.11129809	23.10103	23.1042538	23.10350135	23.10222182	23.11448439	23.10649224	23.10038382	23.10153175	23.09930535	23.08104802	23.07971194	23.10407343	23.10257904	23.10162883	23.09063232	23.07218873	23.05490099	23.07068738	23.07959831	23.10037505	23.09682021	23.08753228	23.09568701	23.09086837	23.08418918	23.10148219	23.10187567	23.10041313	23.10015779	23.1018	23.10074148	23.10301898	23.09870377	23.09496258	23.09541531	23.09152378	23.09346261	23.09269391
95.5	23.11258276	23.10522264	23.10564022	23.10271449	23.09143328	23.09694961	23.10073931	23.10375006	23.09623717	23.10131664	23.09695786	23.09138543	23.10869316	23.10406195	23.104361	23.11946055	23.10963325	23.10065026	23.1017129	23.10342932	23.08097963	23.08910194	23.10655484	23.10472754	23.10132532	23.07961087	23.09362575	23.04707435	23.07034392	23.08089747	23.10090879	23.09736093	23.0809452	23.07724498	23.07983366	23.09158209	23.10292128	23.10147679	23.0997196	23.10072599	23.10204261	23.10154234	23.10429416	23.10027234	23.09956705	23.0958695	23.09205394	23.09419394	23.09330107
96	23.1136567	23.10577385	23.10568792	23.1037	23.10000115	23.10170867	23.10360909	23.1020918	23.10015115	23.11662553	23.10548394	23.09567143	23.11211677	23.10574156	23.10659158	23.11958807	23.10932969	23.09859395	23.09144855	23.10532829	23.08686335	23.0991129	23.10750966	23.10614777	23.09987459	23.06519898	23.09846285	23.02605049	23.0683953	23.08476319	23.10303215	23.09499495	23.10090734	23.09256953	23.09212761	23.08692114	23.10474931	23.10078812	23.10051172	23.09999823	23.10560095	23.10154576	23.10538462	23.10343166	23.10285788	23.09752741	23.09326027	23.09636752	23.0943
96.5	23.1146377	23.10649333	23.10488395	23.10512464	23.10303929	23.10543477	23.10711754	23.1017	23.10286703	23.11860371	23.11583146	23.10524064	23.11294691	23.10725257	23.10819397	23.1183472	23.11169563	23.10541648	23.09203358	23.09186723	23.10165885	23.10664374	23.10825243	23.10834208	23.10212302	23.06618507	23.10160884	23.05639733	23.06475165	23.08637857	23.10602837	23.0918131	23.10598548	23.10439238	23.10218287	23.09027959	23.10803012	23.10255215	23.10215021	23.10103982	23.10397557	23.10268174	23.108338	23.10977013	23.10319309	23.09881374	23.09462947	23.09902987	23.09592765
97	23.11540593	23.1045714	23.10800052	23.10632666	23.10558754	23.10692985	23.10867688	23.10270996	23.10467063	23.12498783	23.1269	23.10685913	23.11574114	23.11499688	23.10985613	23.11469485	23.11063932	23.10663209	23.08770308	23.08083451	23.10595874	23.10840319	23.10846653	23.10967763	23.10491417	23.0942276	23.1045918	23.06591889	23.07015593	23.08920909	23.10781044	23.08576958	23.10319915	23.10685647	23.10774175	23.09529831	23.10733436	23.10229903	23.10443569	23.10264236	23.1062904	23.10403269	23.10980932	23.10832679	23.10039711	23.10089419	23.0961141	23.10241159	23.0974
97.5	23.11813576	23.10674728	23.10629801	23.10777215	23.10733053	23.10864928	23.10872013	23.1068243	23.10619006	23.14159503	23.12775004	23.10791467	23.12235256	23.1194	23.1105	23.11330676	23.1105878	23.1066957	23.0866836	23.07170536	23.10301909	23.10939868	23.10938277	23.10905145	23.10787196	23.10558596	23.1063	23.0712983	23.07726597	23.09636008	23.10751002	23.08595942	23.09210423	23.10986984	23.1105588	23.08168978	23.10823527	23.10325595	23.10582367	23.10363977	23.10827248	23.1055	23.11180645	23.10482619	23.10061075	23.10068213	23.09745069	23.10233968	23.09743839
98	23.11722515	23.11127086	23.1072056	23.10812041	23.10967138	23.1088	23.10730134	23.10898682	23.1054747	23.13861001	23.12844233	23.10806582	23.13003798	23.11586172	23.11219017	23.11210633	23.10695654	23.10574788	23.08390193	23.07396975	23.09035963	23.10946395	23.11018496	23.10971263	23.11089939	23.10787566	23.10751842	23.069077	23.08289695	23.09562545	23.10763427	23.08549115	23.08172995	23.10016501	23.10959221	23.07772254	23.10599643	23.10379579	23.10802988	23.10558216	23.10908858	23.10637608	23.11500619	23.1025447	23.10317641	23.10382598	23.09874718	23.10285239	23.10092819
98.5	23.11771059	23.11640651	23.11171704	23.10910215	23.1103773	23.10871488	23.10699589	23.10741377	23.08585064	23.14220575	23.13212515	23.1087	23.12907529	23.1166102	23.11345632	23.1127041	23.10585765	23.10405825	23.08708946	23.08205408	23.0834826	23.10732178	23.10999234	23.10960934	23.11214535	23.10813923	23.10518814	23.0713	23.08499347	23.09222241	23.1088146	23.08123021	23.07846856	23.08094105	23.10431833	23.07811008	23.10616568	23.10474399	23.10743155	23.1071633	23.10997203	23.10744796	23.11369205	23.10169886	23.10248423	23.10374491	23.10063557	23.10548126	23.10153872
99	23.12027867	23.1207	23.10881063	23.11002806	23.11515605	23.1071983	23.10652433	23.10921278	23.07490657	23.14927529	23.14085943	23.1095	23.11797281	23.12027867	23.11412723	23.11551404	23.10306515	23.10224077	23.08694533	23.08496036	23.08255706	23.10393816	23.10900381	23.10464709	23.11311557	23.10143585	23.09587243	23.07276513	23.0849889	23.08789955	23.11032117	23.07161251	23.08023607	23.07260804	23.08678695	23.0735271	23.10575889	23.10555856	23.1068232	23.11382038	23.11031722	23.10836962	23.11477539	23.10380035	23.10101644	23.1045337	23.10299276	23.10752105	23.10103943
99.5	23.12226059	23.12126463	23.10550225	23.11214978	23.11558638	23.10538174	23.10599048	23.10984858	23.08070269	23.15209729	23.14706593	23.11022085	23.11713036	23.12100993	23.11534428	23.11565982	23.09868003	23.1012	23.0902831	23.08752627	23.08435779	23.10013755	23.10671505	23.09737692	23.10961349	23.0945686	23.08315386	23.07844489	23.08445349	23.08762735	23.11088036	23.0657004	23.07327686	23.07554471	23.08405923	23.07702727	23.10966602	23.1054593	23.10750942	23.11644068	23.11328942	23.10963156	23.11797985	23.10579817	23.10163659	23.10689418	23.10509991	23.10702681	23.10173326
100	23.12214425	23.1180588	23.10683377	23.11418958	23.11585365	23.10496388	23.10156117	23.1103	23.09223822	23.1521	23.1484925	23.10952236	23.11858401	23.12179256	23.11612821	23.11655223	23.09865927	23.1016119	23.09409941	23.09175407	23.08874753	23.09419238	23.10573739	23.09127082	23.11030495	23.09056725	23.08547666	23.08153603	23.08706082	23.08414539	23.11039616	23.05757977	23.07611717	23.07610319	23.08296427	23.0915	23.1100864	23.10703678	23.10814936	23.1206677	23.11335028	23.11166802	23.12024157	23.10808503	23.1049861	23.10557546	23.10641835	23.10938451	23.103
100.5	23.12333778	23.11280593	23.10828059	23.11638364	23.114061	23.10491248	23.0983	23.11132411	23.09895221	23.1519	23.14883532	23.10882711	23.12083005	23.12258371	23.11777829	23.1171	23.09962309	23.10107548	23.09795015	23.0934877	23.09291956	23.09133486	23.10395134	23.09801764	23.11191601	23.09380701	23.08861359	23.0872651	23.08719391	23.08563711	23.11042089	23.0569271	23.07915345	23.07720816	23.07872001	23.10117108	23.11287947	23.10864412	23.10863238	23.12333778	23.11287768	23.11168377	23.11940555	23.10642616	23.10681214	23.10388565	23.10381168	23.11278176	23.10328318
101	23.12391968	23.11619892	23.1096952	23.11608544	23.10845216	23.10474006	23.10102891	23.11123593	23.1083334	23.14831462	23.14493791	23.10954559	23.12240252	23.12346059	23.1191158	23.11979518	23.10016315	23.10036049	23.0974349	23.09344532	23.09456138	23.09542325	23.09894882	23.10457861	23.1131201	23.09952467	23.08559623	23.09440435	23.09218215	23.08782587	23.1107	23.06141559	23.08443031	23.08163929	23.08109747	23.08115322	23.11355649	23.10953969	23.11029949	23.12391968	23.11529503	23.11235912	23.1220444	23.10743899	23.10940602	23.10250369	23.10119557	23.11218323	23.09894649
101.5	23.12500093	23.11926806	23.11371562	23.11440804	23.10195431	23.0948255	23.10224409	23.11187407	23.09777205	23.12961328	23.1447997	23.11174985	23.12360255	23.12450581	23.11984819	23.11867043	23.10043117	23.09905349	23.09540179	23.09180179	23.09416128	23.10041098	23.10339291	23.10469403	23.11264011	23.10269048	23.08784475	23.09057845	23.09584599	23.09003737	23.11442881	23.06244723	23.08661901	23.08518264	23.08290534	23.07849978	23.11403751	23.11232931	23.11144487	23.12108246	23.11618378	23.11568302	23.12270767	23.11269669	23.11084518	23.10415226	23.10268621	23.10943935	23.09803975
102	23.13037016	23.1218611	23.11583164	23.11192938	23.10273183	23.09158595	23.10536594	23.1121121	23.0873194	23.12978733	23.14219472	23.11365425	23.1249467	23.12839669	23.12208529	23.12020177	23.10000285	23.0971137	23.09398906	23.09224934	23.0954506	23.1021028	23.10477612	23.10102838	23.11248	23.09442907	23.09234959	23.0850293	23.09330287	23.09278215	23.11381056	23.07626432	23.08928692	23.08718641	23.08783388	23.08465301	23.11442876	23.11303214	23.11267671	23.11889616	23.11567265	23.11602731	23.12192853	23.11666407	23.11124314	23.10794205	23.10347758	23.10330781	23.09591946
102.5	23.13279209	23.12425925	23.12018196	23.11324286	23.10691096	23.09459539	23.10938892	23.11212368	23.08554963	23.13481474	23.15049328	23.11914211	23.12630066	23.13002029	23.12215553	23.12098088	23.09857996	23.0956593	23.09354121	23.09415337	23.09718784	23.10370545	23.10091245	23.09121935	23.11447372	23.09182908	23.09381824	23.08420408	23.09090136	23.09770733	23.1143651	23.08256623	23.09383862	23.08858571	23.09721202	23.08982689	23.11307638	23.11475692	23.11430751	23.11712666	23.11795922	23.11691935	23.12354454	23.11825103	23.10943056	23.11540897	23.10225834	23.10145464	23.09667356
103	23.13325898	23.12621341	23.1232895	23.11592578	23.10900888	23.09981422	23.11220059	23.11240382	23.08811093	23.13308969	23.1399592	23.1206601	23.1276981	23.13413402	23.12420011	23.12299283	23.10040592	23.09470754	23.09485821	23.0971671	23.09843265	23.10191329	23.09702078	23.08748349	23.11577925	23.0896	23.09029924	23.07772992	23.09046069	23.10526766	23.11594615	23.08887977	23.09948387	23.09243156	23.10503696	23.08937443	23.11485504	23.11443109	23.11529617	23.11790244	23.1200037	23.11633555	23.1235314	23.11885662	23.10740892	23.11636357	23.10219159	23.10214872	23.09907293
103.5	23.13422617	23.12850328	23.12733593	23.11856908	23.11429425	23.10605744	23.11367984	23.11398232	23.08993187	23.13102274	23.1218863	23.1231	23.12916542	23.13786812	23.12585617	23.12536182	23.10447293	23.09673068	23.09596869	23.1001579	23.10173937	23.1032173	23.09670257	23.08860112	23.1167	23.09297224	23.0848545	23.07261523	23.09265833	23.11213138	23.11540901	23.07623222	23.1035922	23.09375432	23.10801842	23.07988513	23.1146847	23.11586738	23.1167253	23.11846649	23.12364527	23.11829634	23.12425	23.11927231	23.10842839	23.11435369	23.11187479	23.10965306	23.1088774
104	23.13660416	23.13263036	23.13151949	23.12118907	23.12029052	23.11058447	23.11043849	23.11574197	23.09132991	23.1258059	23.11766324	23.12540446	23.1310748	23.14177155	23.12697126	23.12509299	23.10924313	23.1015865	23.09965314	23.10399911	23.10651837	23.10462579	23.09905717	23.09225136	23.11798819	23.09623804	23.07818633	23.08501069	23.09785571	23.11763816	23.1171382	23.06427289	23.09925167	23.10006968	23.10363343	23.07328428	23.11520447	23.11534523	23.11852381	23.11836624	23.12780738	23.12246987	23.12425583	23.11968117	23.1146257	23.11119457	23.11914611	23.1179752	23.11758187
104.5	23.13841642	23.13696173	23.13478351	23.12280726	23.12378866	23.11521093	23.09485128	23.11867485	23.08684292	23.12208924	23.12278654	23.12801796	23.1327111	23.14528266	23.12969146	23.12808707	23.11337266	23.10687027	23.10426387	23.10909328	23.10950735	23.10704692	23.10707045	23.0961926	23.12031501	23.09953321	23.07186265	23.08614309	23.10574492	23.12109639	23.1163844	23.06331926	23.09036237	23.08818552	23.09615996	23.06788303	23.11638554	23.1167556	23.12107841	23.11759707	23.13256299	23.12453796	23.12480699	23.12041762	23.11505756	23.11193006	23.12060724	23.12269909	23.12137979
105	23.14033259	23.13957001	23.13663085	23.1224093	23.12618608	23.12207089	23.08075558	23.12093462	23.09204194	23.12159309	23.12672833	23.12457706	23.13530028	23.1467	23.1315587	23.12784101	23.11908839	23.11257773	23.10798521	23.11280069	23.1111	23.11166363	23.11378903	23.10707313	23.12231067	23.09594242	23.06553504	23.08651823	23.10947754	23.12317331	23.11908624	23.06611443	23.0858973	23.08556907	23.09828066	23.06512697	23.11602178	23.11923338	23.12344926	23.1175676	23.13450693	23.12900608	23.12715152	23.11853459	23.11529111	23.11182962	23.1217	23.12657313	23.12455282
105.5	23.141924	23.1409211	23.1375922	23.12606205	23.12670275	23.12757996	23.0846322	23.12017759	23.10378099	23.1240859	23.12765783	23.12409691	23.13988368	23.14449311	23.13411628	23.13013051	23.12298449	23.11805939	23.11162051	23.1175467	23.11438869	23.1162269	23.12106208	23.11255024	23.1235619	23.09715786	23.05949082	23.08265008	23.11324706	23.12589221	23.11468769	23.05428527	23.08337387	23.07931497	23.09841576	23.06373643	23.11387241	23.12162215	23.12479533	23.1171	23.1381208	23.13190516	23.12789541	23.11197496	23.11855719	23.11523608	23.11771279	23.1287593	23.12771864
106	23.14343252	23.14287288	23.13999369	23.12799007	23.12828105	23.1311335	23.09241627	23.11828287	23.12092482	23.12825878	23.12885476	23.12727135	23.14192355	23.14524163	23.13626714	23.13101754	23.12588366	23.12486076	23.11826002	23.12181588	23.11899853	23.12005386	23.12311278	23.09011783	23.12510732	23.09688617	23.06608863	23.0689456	23.11408249	23.12660607	23.10889227	23.05207887	23.07383058	23.06616228	23.08458097	23.05763009	23.11402367	23.1230891	23.12603896	23.11756609	23.13708603	23.13481693	23.12786784	23.11336419	23.11983459	23.11803051	23.11812449	23.12871974	23.12806367
106.5	23.14459647	23.14461393	23.14343165	23.13003606	23.12912894	23.1325881	23.10530729	23.12098979	23.12592691	23.12983723	23.12990609	23.13342251	23.14548137	23.1459	23.13852469	23.13391195	23.11481326	23.12760476	23.12412138	23.12531907	23.12298376	23.12344368	23.10189631	23.06861542	23.12579367	23.07788217	23.06847711	23.0711152	23.11842467	23.12738225	23.09474533	23.06343316	23.06532153	23.06504983	23.06918308	23.06130716	23.10947712	23.1233	23.12585851	23.11782511	23.13563725	23.13669147	23.13007857	23.11811479	23.12157558	23.1200785	23.12015269	23.12809468	23.1262954
107	23.14658392	23.14890264	23.14586119	23.13187982	23.1301115	23.13222907	23.1104879	23.12346163	23.12789381	23.13146562	23.13148744	23.1379933	23.14833607	23.14839586	23.14053689	23.13381793	23.09662081	23.12320302	23.12917388	23.13143628	23.12732113	23.12837016	23.0846338	23.07015962	23.12914116	23.0644801	23.06595036	23.06883263	23.11602375	23.12860773	23.09380847	23.07345229	23.06361892	23.06646624	23.06928948	23.04902345	23.10687886	23.12368278	23.12622849	23.11835859	23.13747762	23.1356	23.13103763	23.12039553	23.1241478	23.12222068	23.12282408	23.12901108	23.12610221
107.5	23.14831671	23.15147839	23.14683678	23.13722167	23.13256315	23.13388357	23.11515818	23.13028172	23.12938076	23.13355172	23.13214722	23.13978026	23.14956057	23.15031027	23.14338417	23.13582911	23.09115886	23.1041051	23.13152129	23.13054373	23.13077743	23.13112612	23.08308335	23.07965387	23.12944407	23.06463229	23.08406561	23.06604713	23.11276446	23.12543611	23.10177518	23.08793124	23.06885237	23.06383486	23.06516402	23.05214119	23.11621031	23.12829417	23.126732	23.11820873	23.13881589	23.13577794	23.1343329	23.12193432	23.12485042	23.12621212	23.12477278	23.12903644	23.12920112
108	23.14933224	23.15162045	23.14791551	23.13966447	23.13425198	23.13685252	23.11447532	23.13538618	23.13093147	23.13562271	23.13349778	23.1429632	23.15114434	23.151731	23.14539179	23.13854739	23.09340769	23.09561163	23.12750099	23.12089697	23.13493745	23.133	23.08713499	23.09322508	23.12889236	23.06726857	23.102308	23.065	23.11183253	23.12525385	23.10787555	23.0992186	23.05975229	23.05565078	23.06565303	23.05897013	23.11989267	23.13101985	23.12887774	23.11950805	23.1392	23.13716095	23.13576469	23.12431922	23.1266	23.12646906	23.12685088	23.12834566	23.13438716
108.5	23.14930372	23.15180537	23.14440212	23.14675742	23.13550394	23.14100462	23.12409443	23.13742262	23.13294026	23.13756668	23.13522749	23.14391705	23.15364734	23.15291693	23.14902229	23.1402768	23.09597116	23.1003976	23.12005315	23.11134334	23.13262793	23.13500616	23.09074117	23.10726311	23.13031252	23.06781855	23.10321493	23.05384034	23.11359753	23.13016693	23.11217595	23.09001587	23.0634747	23.06305677	23.07228663	23.07018452	23.12534832	23.13331663	23.13122214	23.12042629	23.1394685	23.13842352	23.13726236	23.12662646	23.12755465	23.12728609	23.13062623	23.12910892	23.13750915
109	23.1523	23.15349522	23.14648287	23.14879382	23.13810036	23.14256872	23.14037051	23.13948841	23.13511485	23.13974642	23.13688849	23.14622334	23.15690118	23.1536492	23.15395723	23.14169231	23.0979935	23.11774011	23.11004965	23.11380842	23.12656791	23.12023365	23.09535368	23.12433549	23.13180766	23.0675167	23.08714071	23.04042078	23.11131033	23.13506431	23.11131191	23.07568739	23.0759309	23.07366878	23.08484997	23.0732814	23.13043992	23.13551017	23.13266347	23.12164987	23.14000784	23.1394384	23.13845693	23.13034706	23.13051012	23.12990612	23.13780456	23.13344328	23.14027919
109.5	23.15329076	23.1560469	23.15117178	23.15030336	23.14293907	23.14085676	23.14589692	23.1430122	23.13676682	23.14233283	23.1393654	23.1501	23.16088371	23.15665827	23.15746452	23.14358396	23.11362041	23.12404505	23.10782725	23.12127404	23.12841146	23.12557857	23.10720218	23.13033138	23.13374943	23.07578399	23.09724452	23.05375994	23.11209055	23.13709938	23.11778	23.07881643	23.09210537	23.10014961	23.09844488	23.06540655	23.13586741	23.13890669	23.13557508	23.1243547	23.14269235	23.13821924	23.1397419	23.13221402	23.13379394	23.13100021	23.14430799	23.13781572	23.14087582
110	23.15647666	23.16062148	23.1532508	23.15198099	23.14697695	23.14748676	23.14696143	23.14677908	23.13932354	23.14687658	23.14219272	23.13120164	23.15689231	23.15845465	23.15908143	23.14572083	23.11984103	23.12541817	23.1064595	23.12865059	23.1321095	23.12615794	23.12667993	23.13343106	23.13430854	23.09016034	23.11170989	23.02699658	23.115252	23.12956508	23.13123531	23.09217991	23.1117922	23.11534799	23.11587847	23.07717792	23.13794954	23.13938882	23.13807542	23.12624839	23.14343208	23.13762974	23.14067821	23.13322208	23.13698325	23.13067563	23.1470046	23.1411333	23.145
110.5	23.16093466	23.16308821	23.15976507	23.15199242	23.15060907	23.15141084	23.14805013	23.15155826	23.14347935	23.15116117	23.14494259	23.12824198	23.15993097	23.16093466	23.16256081	23.14866592	23.12588976	23.13564193	23.1223861	23.1358763	23.13851207	23.13287141	23.1353734	23.13540778	23.13632612	23.10173448	23.11638523	23.02943924	23.12144746	23.13519948	23.1380506	23.10311203	23.1160213	23.11872535	23.12195955	23.09908398	23.14028727	23.14087957	23.14001586	23.12871779	23.14501212	23.1404	23.14086688	23.1333	23.13847572	23.13316034	23.1478651	23.14436865	23.14990773
111	23.1632	23.16653697	23.16493343	23.15344694	23.15075194	23.1532	23.14898925	23.1549276	23.14716088	23.15407794	23.14313845	23.13515238	23.16490385	23.163732	23.16375026	23.15181159	23.13833235	23.14396501	23.13754512	23.14257428	23.14822905	23.14042713	23.14005863	23.13669149	23.13861429	23.10950399	23.12380092	23.05685926	23.12989329	23.13711715	23.14461506	23.11829739	23.11952735	23.12110936	23.12873915	23.10723804	23.14320655	23.14376064	23.14304885	23.13100698	23.14756801	23.14035142	23.14112142	23.1335	23.13822516	23.13635066	23.14659663	23.14429028	23.15177741
111.5	23.16325656	23.17036464	23.16564949	23.15908477	23.15126619	23.15120366	23.1499452	23.15743416	23.14962527	23.15692993	23.1291463	23.1331	23.17392744	23.16466275	23.16628201	23.15655006	23.14184741	23.14541624	23.14282575	23.14799449	23.15024244	23.14810141	23.14425507	23.14229007	23.14107404	23.11630418	23.13096943	23.07776	23.1364924	23.14767278	23.14818384	23.12841843	23.12942063	23.13171043	23.13778626	23.11739235	23.14521394	23.14660603	23.14635775	23.13475411	23.14971261	23.14152832	23.14369796	23.13439499	23.13957289	23.13891792	23.14172	23.15054	23.15188147
112	23.16378013	23.17297237	23.1646	23.16280497	23.15479297	23.15017227	23.15188215	23.15855127	23.15118014	23.1592046	23.12094274	23.13549873	23.17649832	23.1686548	23.16861937	23.1610007	23.14354891	23.14783096	23.146322	23.1523	23.15317202	23.15343512	23.14798029	23.14596538	23.14548419	23.12112266	23.12594597	23.09828914	23.1416465	23.15111954	23.15155246	23.13987617	23.13684541	23.13987635	23.14827214	23.12851006	23.14984762	23.14890146	23.14979403	23.13740427	23.1509905	23.14500665	23.14675584	23.13589426	23.14176613	23.14208656	23.13975463	23.1523301	23.15266404
112.5	23.16206503	23.17035641	23.16708147	23.16745162	23.16047217	23.15265982	23.15557333	23.15993218	23.15392562	23.1619953	23.11715042	23.13380758	23.17982378	23.17252458	23.1716995	23.16539196	23.14911969	23.15256934	23.15173988	23.14684989	23.15120247	23.1540286	23.15324024	23.14971054	23.14935789	23.12947875	23.13465226	23.09503096	23.14330725	23.15358152	23.15404677	23.14485248	23.14640112	23.14934238	23.15245408	23.13637569	23.15225103	23.15141604	23.15365953	23.13995542	23.15368355	23.15058053	23.14749203	23.13702013	23.14440884	23.14343798	23.14038477	23.1535685	23.15468395
113	23.16639784	23.16674231	23.17200794	23.17097068	23.16191176	23.15593672	23.1509352	23.16049462	23.16121465	23.16496667	23.1107984	23.14930758	23.18217613	23.17766247	23.1755222	23.16751271	23.15420642	23.15503394	23.15229916	23.13860778	23.14298712	23.15316918	23.1557479	23.15144536	23.14909552	23.13464574	23.14156599	23.11443168	23.14033408	23.15538509	23.1561	23.148304	23.15144234	23.15313466	23.15682975	23.143034	23.15695738	23.15265347	23.1557024	23.14321078	23.15504475	23.1526952	23.14812732	23.13853683	23.1466212	23.14543953	23.14178772	23.15147716	23.15561681
113.5	23.16999022	23.16839213	23.1744578	23.1713	23.16367075	23.15787324	23.14879409	23.16224618	23.16505401	23.16642456	23.12573181	23.171959	23.18702281	23.18142	23.17894921	23.16965167	23.15192454	23.15260538	23.14654461	23.13554986	23.14374906	23.14517196	23.15386413	23.14898581	23.14840493	23.13243372	23.14755543	23.13259303	23.13721543	23.1555	23.15870252	23.15027606	23.15287918	23.15357997	23.15583642	23.14653349	23.15691003	23.15556357	23.1552409	23.14576865	23.1588	23.15455335	23.15209864	23.14101147	23.14816	23.14920624	23.14590458	23.15470734	23.15730048
114	23.17307214	23.17300366	23.17242063	23.17273665	23.16679017	23.15826003	23.1502143	23.16304552	23.16803971	23.16798393	23.12181632	23.17418421	23.19035941	23.18404347	23.18083233	23.17203846	23.14887638	23.15166003	23.14347283	23.13959402	23.14771996	23.1378057	23.15479799	23.14379131	23.1513812	23.13193684	23.15282188	23.1340624	23.13652227	23.15398541	23.16065977	23.15198172	23.15390843	23.15452994	23.15653567	23.14862346	23.16042857	23.15857796	23.15514086	23.14891458	23.1619826	23.15698344	23.15376405	23.14250149	23.15037521	23.14933046	23.15495092	23.15966926	23.15782969
114.5	23.17435274	23.17586124	23.1736242	23.17615066	23.16811708	23.13902681	23.15780278	23.16511013	23.17055616	23.16314833	23.13479447	23.18300594	23.19145892	23.18613083	23.18610925	23.17516863	23.14829069	23.14655593	23.13634816	23.15209739	23.15953395	23.14325489	23.16005682	23.14114918	23.1545876	23.13347615	23.15828	23.133187	23.13410076	23.14912737	23.16397079	23.15342166	23.15478043	23.15711903	23.15677905	23.14440773	23.16100403	23.16190502	23.155284	23.15199215	23.16699605	23.16090776	23.15705505	23.14419963	23.15211812	23.1497826	23.15969397	23.16391898	23.1589077
115	23.17684562	23.18049486	23.17720786	23.17952841	23.17498928	23.14226771	23.1562667	23.1683785	23.17260557	23.15838457	23.16076418	23.18177244	23.192391	23.1881389	23.190596	23.17977365	23.14446478	23.14150593	23.14267092	23.15843026	23.16842915	23.15432011	23.15649869	23.14266121	23.15281827	23.13726963	23.16389729	23.1302601	23.13080852	23.14350648	23.16735751	23.15460675	23.1573059	23.15969556	23.16006791	23.13587848	23.16460672	23.16346778	23.15693387	23.15524252	23.17083412	23.16412712	23.1599188	23.14798675	23.15382024	23.1522814	23.16287893	23.16432876	23.16046218
115.5	23.18159489	23.18390116	23.18033819	23.18281525	23.18395272	23.16651965	23.15177143	23.1738527	23.17633923	23.16514899	23.16588466	23.18914375	23.1941824	23.18991088	23.19126444	23.18562983	23.14577125	23.1454678	23.15893984	23.16930882	23.1752261	23.16929421	23.15259034	23.14644386	23.14521932	23.14115339	23.1665768	23.12664215	23.12854034	23.14994012	23.17072865	23.15712434	23.15773831	23.1573535	23.15602332	23.14045935	23.16917036	23.1655673	23.15915288	23.15795228	23.17461225	23.16988866	23.16189065	23.15155594	23.15391983	23.15741512	23.16590206	23.16772017	23.16481962
116	23.18761527	23.18697094	23.183442	23.18630189	23.19400005	23.1826163	23.14462849	23.17714706	23.17625649	23.1727097	23.1540641	23.19462813	23.19561859	23.19159057	23.1928867	23.18922589	23.15412781	23.15245689	23.17139634	23.17514686	23.18083603	23.17839704	23.15501803	23.14826348	23.15068465	23.14809454	23.16714527	23.11595412	23.12983347	23.14982407	23.17346333	23.1636781	23.1530107	23.16216903	23.160423	23.13998294	23.17232701	23.16948629	23.16160474	23.16087014	23.17853717	23.17383456	23.16399281	23.15462171	23.15507062	23.16283638	23.16889475	23.1709689	23.17061687
116.5	23.19131982	23.18890367	23.18551837	23.19105878	23.19412903	23.18946823	23.15122369	23.17799135	23.16450231	23.17398293	23.15757938	23.1801295	23.19695073	23.1926718	23.19392176	23.19106843	23.16593121	23.16361574	23.18029916	23.17915091	23.18508057	23.18423524	23.16232531	23.14730969	23.16904598	23.15332362	23.16706151	23.11606448	23.12976269	23.14049558	23.17651807	23.16666033	23.15861652	23.16574279	23.16691071	23.14197762	23.17464574	23.17341178	23.16361989	23.1638545	23.18121535	23.17788083	23.16801967	23.15586352	23.15758159	23.16600506	23.17232516	23.17395615	23.17641649
117	23.19327553	23.19118172	23.18808345	23.18877181	23.194353	23.1949206	23.17518343	23.17984164	23.1539	23.16703269	23.17064675	23.18225335	23.19961915	23.1941025	23.19660457	23.19533997	23.17627248	23.17400867	23.18385395	23.1838705	23.19070134	23.18879522	23.17639419	23.14985736	23.17442197	23.15051331	23.16443573	23.11912842	23.13145	23.13534281	23.17560406	23.16409544	23.16494625	23.16513941	23.1652129	23.14575985	23.17644187	23.1750308	23.16495905	23.16689143	23.18336728	23.18058736	23.16929763	23.15865294	23.16134	23.16749444	23.17413462	23.17939899	23.18055485
117.5	23.19670628	23.19347589	23.19334736	23.1888358	23.19773271	23.19790814	23.19065811	23.18387561	23.15700454	23.18062774	23.1798354	23.18460802	23.20283453	23.19670628	23.1995078	23.19894503	23.17893952	23.18086904	23.18923335	23.18980503	23.19399412	23.19057347	23.18348725	23.15576727	23.17683629	23.14463627	23.16420697	23.089119	23.13594732	23.14282075	23.17747784	23.15651016	23.16348899	23.15727282	23.15520019	23.14782859	23.1802713	23.17695923	23.16754021	23.17045008	23.18702236	23.18407752	23.17348656	23.1613373	23.16436623	23.1672422	23.17675079	23.18529236	23.18548839
118	23.19881064	23.19579773	23.19597313	23.19172213	23.20031076	23.20194292	23.19926713	23.18592252	23.16330037	23.20154038	23.19728505	23.18657568	23.20515177	23.20003745	23.20023368	23.20136207	23.18305956	23.19013319	23.1963041	23.19497774	23.19686083	23.19238847	23.18620576	23.16915684	23.1819926	23.14631774	23.14814535	23.0900378	23.14122815	23.1578601	23.17970486	23.15363505	23.15545457	23.1469739	23.15036362	23.14634707	23.18091697	23.17900211	23.1706155	23.17401329	23.18893131	23.18606575	23.17432211	23.16384656	23.16693033	23.16746395	23.18233079	23.19007767	23.19297382
118.5	23.20142271	23.20018263	23.19889654	23.19527241	23.20211181	23.20445348	23.20382533	23.17953828	23.17248792	23.21365585	23.21080355	23.18973465	23.20929164	23.20398094	23.20142271	23.20393863	23.19010935	23.19348488	23.20051905	23.19887709	23.19819797	23.19426375	23.18875574	23.1783768	23.1863928	23.15523192	23.14202407	23.08534748	23.14947295	23.17441045	23.18167209	23.15828751	23.14609634	23.15684108	23.15579071	23.13480306	23.18404106	23.18112743	23.17429842	23.17921633	23.19136511	23.18897089	23.17589158	23.16932278	23.17088306	23.17348132	23.18886817	23.19376613	23.19856172
119	23.20350529	23.20405705	23.20103908	23.19916501	23.20353843	23.20812788	23.21029511	23.16251232	23.18638221	23.21495551	23.22248369	23.19274894	23.21152948	23.2087941	23.20350529	23.20519582	23.19209477	23.19628305	23.20216366	23.20074652	23.19976425	23.19798395	23.1911108	23.18997158	23.18910075	23.15988857	23.14760559	23.09853109	23.16650683	23.18847239	23.182667	23.16466438	23.15020102	23.16871384	23.16451026	23.14250842	23.18360954	23.18306527	23.17989197	23.18337114	23.19358376	23.19223953	23.17767998	23.17171756	23.17180216	23.17769488	23.19277562	23.19427585	23.19240968
119.5	23.2056	23.20829122	23.20347011	23.20244852	23.2053	23.21116391	23.21458575	23.15169483	23.19785776	23.2158008	23.21367378	23.19591683	23.21354674	23.21264605	23.20515002	23.20628102	23.19370625	23.19767034	23.20195031	23.2025436	23.20285094	23.20117839	23.19416424	23.19544433	23.18365106	23.16501881	23.16090808	23.08804862	23.17160804	23.19638605	23.18500411	23.17815943	23.15812835	23.17386	23.1702502	23.15128045	23.1851014	23.18575405	23.18469351	23.18546884	23.19408005	23.19243331	23.17852202	23.1726419	23.17272974	23.17959153	23.19662366	23.19678855	23.19466481
120	23.20882995	23.21132065	23.20688637	23.20596956	23.20712624	23.207828	23.20741731	23.16006634	23.20496265	23.22061079	23.22038121	23.20187753	23.21622613	23.21604286	23.20705018	23.20643125	23.1947994	23.19763045	23.20063185	23.20200149	23.20351897	23.20280153	23.19636698	23.19888596	23.18621964	23.17861355	23.18659657	23.0625189	23.17276263	23.20187875	23.19038656	23.18163893	23.16432418	23.18400853	23.1781777	23.16229916	23.18432073	23.18755765	23.18663146	23.18912143	23.19592147	23.19449746	23.1822793	23.17357166	23.17480842	23.18092028	23.19566078	23.19997647	23.19597912
120.5	23.21146559	23.21354806	23.21031417	23.21005995	23.20901535	23.19899146	23.18482735	23.17358196	23.20652718	23.22684083	23.21426658	23.20635217	23.21924352	23.21643442	23.20936992	23.20886062	23.19906432	23.19617177	23.19738957	23.19811605	23.20596716	23.20376116	23.1989629	23.20383204	23.1905514	23.1790259	23.19900946	23.05753271	23.174856	23.20445809	23.1964589	23.18647434	23.173785	23.18968857	23.18688917	23.16184437	23.18740455	23.18771608	23.18850675	23.19341942	23.19571504	23.19449008	23.18967293	23.17542162	23.1770177	23.18339111	23.19397712	23.20319863	23.19984071
121	23.21369433	23.21628196	23.21467598	23.2155661	23.21394927	23.20044474	23.16747078	23.18788247	23.20861197	23.23082532	23.20126719	23.20840932	23.22187003	23.21754842	23.21167252	23.21249583	23.20279325	23.19572976	23.20185061	23.19329799	23.20824016	23.2049	23.20038146	23.2075915	23.19334863	23.19264617	23.20563124	23.06011897	23.18052102	23.20479176	23.20285405	23.18896385	23.18669012	23.19023279	23.19033586	23.1583163	23.18944987	23.18844754	23.19080208	23.19722396	23.19858763	23.19609193	23.19493863	23.17839962	23.18031248	23.18590375	23.19320464	23.19933758	23.2038717
121.5	23.21570222	23.22010242	23.22048032	23.21731202	23.21736757	23.20509342	23.16594751	23.1934927	23.21266467	23.23819748	23.2029271	23.21072425	23.22155694	23.21871116	23.21502588	23.21710121	23.20354553	23.19461082	23.20788566	23.20131092	23.20661169	23.20621337	23.2024	23.21158271	23.19571807	23.2039	23.2102798	23.06582543	23.18423448	23.20737387	23.20903497	23.19296569	23.19422112	23.19458528	23.19486213	23.16622261	23.19292473	23.19105582	23.19221022	23.20187234	23.19907537	23.19779967	23.19550105	23.18258486	23.18343082	23.18857556	23.1936956	23.19903395	23.20117167
122	23.22059429	23.22216187	23.22330289	23.22072725	23.22000921	23.2003131	23.17242024	23.19664639	23.21679708	23.24823874	23.20639758	23.21457195	23.22260208	23.22214232	23.22059429	23.22044753	23.20378316	23.18952425	23.19718951	23.20595307	23.20786389	23.20788916	23.20450525	23.20791099	23.20021952	23.19344854	23.21208979	23.06401338	23.18454912	23.20263118	23.21411642	23.19459165	23.19705519	23.20020049	23.19938004	23.17895152	23.20080393	23.195872	23.19376519	23.20473592	23.2009767	23.19972193	23.1984263	23.18669854	23.18870563	23.190957	23.1942061	23.20016919	23.1993474
122.5	23.22506855	23.22458793	23.22675255	23.22419151	23.2208108	23.1979104	23.18344079	23.20907129	23.21811126	23.24538103	23.21002662	23.22043715	23.22496029	23.2280719	23.22506855	23.22302926	23.19391307	23.19414056	23.17848605	23.2085567	23.20868155	23.20778903	23.20763903	23.2039149	23.20533147	23.18332524	23.20571832	23.05439685	23.18241133	23.20083165	23.21923232	23.20022607	23.19883664	23.20266224	23.20159211	23.19419871	23.20283759	23.20073713	23.19485182	23.20724385	23.20508746	23.20290562	23.20156437	23.1898	23.19630665	23.19316491	23.19576758	23.20445083	23.20410653
123	23.22866091	23.2272415	23.23062994	23.22614155	23.22007104	23.19708822	23.18383804	23.21518412	23.21379209	23.23524211	23.21727822	23.22412458	23.22748795	23.23337599	23.22926092	23.22610783	23.17743616	23.18673274	23.16949133	23.18749861	23.20966597	23.20538601	23.21030812	23.18784235	23.21141085	23.17614026	23.16480479	23.06203814	23.17508674	23.19798537	23.22016961	23.20603948	23.20091878	23.20425799	23.20087395	23.18559954	23.20471973	23.20482669	23.19598175	23.210044	23.20875803	23.20834759	23.20402383	23.1930465	23.19767352	23.19510872	23.19817014	23.20720748	23.20658254
123.5	23.2301	23.22891052	23.23470534	23.22550796	23.22155213	23.1891586	23.16483457	23.21897455	23.20670979	23.23067036	23.2241837	23.22704683	23.22955774	23.235958	23.23339328	23.22849459	23.16369876	23.16863235	23.15961253	23.17153829	23.19896324	23.20237809	23.20363992	23.16830943	23.21584716	23.17566255	23.14493939	23.06256544	23.16805321	23.19217165	23.20890116	23.19553294	23.19775681	23.19878716	23.2005977	23.17504424	23.21347188	23.20962348	23.19927689	23.21336784	23.21320977	23.21279918	23.20736809	23.19587127	23.19857278	23.1973092	23.20125915	23.20947211	23.20993409
124	23.23297496	23.23006064	23.23621754	23.22511141	23.22333733	23.18247606	23.16145908	23.22310903	23.20583718	23.22965981	23.2286218	23.23035942	23.23065141	23.2412672	23.23601826	23.23213729	23.16527033	23.15763327	23.15868374	23.16774907	23.18155528	23.20082243	23.18250147	23.1533487	23.21866488	23.15844322	23.14679669	23.06340808	23.16302697	23.19010528	23.18872095	23.17640146	23.1949058	23.18651698	23.19209236	23.16123526	23.21891787	23.21444645	23.20384251	23.21799769	23.21565757	23.21694397	23.20997612	23.19859344	23.2018685	23.19934972	23.20530178	23.21306976	23.21172194
124.5	23.2350024	23.2314691	23.23925089	23.22747832	23.22371969	23.1924519	23.17799901	23.22618484	23.2091837	23.2299	23.23129136	23.23264238	23.23198397	23.24628654	23.23776381	23.23564795	23.17383671	23.15873372	23.1617555	23.17446169	23.17691022	23.19897456	23.16629476	23.14483364	23.22100955	23.14831897	23.161239	23.05819551	23.15601854	23.19111181	23.18181997	23.16009338	23.18179043	23.17019617	23.18002668	23.1508693	23.22084141	23.21887909	23.20914469	23.22139965	23.21830512	23.2231913	23.21273469	23.20242572	23.20508743	23.20263785	23.20868455	23.21668818	23.21294447
125	23.23742145	23.23404405	23.2429029	23.23152748	23.21779897	23.19586096	23.19238376	23.2303354	23.21114869	23.22838526	23.23363489	23.23476817	23.2338369	23.25030828	23.23844784	23.23912946	23.17703528	23.16871393	23.16494072	23.18258806	23.1864504	23.20085157	23.16474431	23.14628354	23.22380799	23.13594074	23.18663376	23.08045315	23.15231615	23.18883692	23.18242644	23.15756513	23.16765993	23.16074598	23.16799725	23.1357596	23.2206848	23.2197186	23.21295444	23.22411081	23.22342705	23.22821367	23.21468027	23.20526446	23.20738619	23.20527582	23.21287475	23.22087647	23.21470891
125.5	23.23867704	23.23855203	23.2451119	23.23544169	23.20769904	23.20541369	23.20795561	23.2332411	23.21618809	23.23775757	23.2351	23.2363422	23.23554226	23.25395888	23.23959233	23.2420517	23.18598943	23.178931	23.16740612	23.18356786	23.19420821	23.19677724	23.17318868	23.15189361	23.22750117	23.13395498	23.19450192	23.1124384	23.1551012	23.18583397	23.1922082	23.16106826	23.15735651	23.14941855	23.15339441	23.13037073	23.21981007	23.22030224	23.21410773	23.22816299	23.22801685	23.23132144	23.22062436	23.20876033	23.20936775	23.20799959	23.21604959	23.22444749	23.21852154
126	23.24080976	23.24279474	23.2479094	23.23956217	23.20424126	23.20595236	23.21539547	23.23678327	23.2216213	23.24713618	23.23597436	23.23925294	23.23775943	23.25696389	23.24080976	23.244966	23.19444375	23.19023068	23.17278821	23.17957095	23.19366406	23.19003608	23.18139228	23.15623184	23.23020862	23.14503842	23.18849405	23.12860899	23.16213952	23.1843565	23.20050722	23.16460851	23.14377638	23.14158057	23.14675768	23.13987477	23.2160956	23.2227028	23.21795497	23.23143764	23.23206185	23.23261993	23.22755924	23.21185198	23.21198584	23.21187164	23.21906019	23.22782324	23.22263596
126.5	23.24261091	23.24545957	23.24956008	23.24245673	23.20738823	23.19993711	23.20763333	23.23924179	23.22679114	23.24680782	23.23731909	23.24059657	23.24158711	23.26018204	23.24211554	23.24712121	23.20419173	23.19523819	23.17883312	23.18143826	23.19143435	23.18572123	23.19747111	23.14527597	23.23230768	23.15960869	23.18585176	23.13397847	23.16610196	23.18501529	23.20141695	23.16874262	23.13381389	23.13585566	23.13920605	23.15122456	23.21465713	23.22659187	23.22076996	23.23470457	23.2337	23.2328785	23.23314707	23.21564375	23.21512893	23.21664856	23.22151151	23.22807928	23.22785711
127	23.24406879	23.24697403	23.25056438	23.24404212	23.21250537	23.19632481	23.20168468	23.23664445	23.22953864	23.24626343	23.23938268	23.2399	23.24588803	23.26285235	23.24406879	23.24950144	23.21097941	23.20050403	23.18293467	23.18097387	23.18828021	23.1831	23.2130898	23.13816087	23.23485795	23.17026932	23.19551614	23.12333175	NaN	23.18238652	23.21631716	23.166558	23.1390347	23.14097989	23.13702012	23.15990561	23.22540441	23.23102234	23.22452821	23.24064915	23.23305041	23.23445311	23.23662766	23.21904093	23.21890763	23.22034506	23.2245258	23.23145699	23.238788
127.5	23.24660346	23.24708413	23.24948661	23.24530099	23.22078223	23.19888019	23.20414543	23.23438566	23.23212404	23.24885866	23.24183551	23.24018797	23.25118782	23.26542587	23.24660346	23.25091071	23.20476127	23.20625856	23.18578512	23.18186905	23.18416073	23.1838124	23.21597311	23.15078911	23.23772234	23.1757	23.2103415	23.10497543	NaN	23.18061718	23.22968497	23.1667911	23.14764733	23.14567767	23.14507732	23.1523754	23.23217265	23.23440023	23.2271021	23.24499758	23.23296879	23.23783239	23.23948897	23.22245639	23.22268114	23.22282798	23.22709727	23.23301422	23.24175148
128	23.2511702	23.24672821	23.24655877	23.24597788	23.22206926	23.20198971	23.21452247	23.23587581	23.23512679	23.25560519	23.24580909	23.24285424	23.25761605	23.26829901	23.2511702	23.25285673	23.19339166	23.20507374	23.19074338	23.18521121	23.18787287	23.1875071	23.20613397	23.15971953	23.23912669	23.17747516	23.21201678	23.0975836	NaN	23.18773755	23.23542418	23.16211435	23.1632291	23.15529342	23.15048634	23.14946164	23.23715546	23.23674958	23.22989037	23.25178468	23.2351091	23.23990542	23.24232948	23.22678773	23.22665745	23.22530241	23.23050343	23.23821336	23.24277976
128.5	23.25480081	23.24607531	23.24511133	23.24699415	23.22447111	23.20594494	23.21605016	23.23913142	23.23717885	23.25552916	23.24955954	23.25005294	23.26280744	23.27046949	23.25532699	23.2546812	23.1854751	23.19461897	23.1917	23.18760465	23.19572629	23.19145746	23.19555806	23.16570374	23.23951239	23.18387635	23.20453538	23.09381468	NaN	23.19020705	23.2369	23.16229316	23.18186428	23.18790092	23.15692804	23.15418748	23.23802141	23.23919098	23.23219525	23.25480081	23.23826266	23.24240253	23.24496905	23.22827883	23.22967311	23.2279928	23.23432551	23.24412724	23.24302642
129	23.25838858	23.24642579	23.24591695	23.25192532	23.22388875	23.20869862	23.2191	23.24235896	23.23866722	23.2554639	23.2538	23.25180174	23.26568544	23.27327733	23.25873697	23.25649974	23.18745814	23.18174239	23.19060269	23.18685051	23.19993728	23.19272211	23.18276336	23.16091665	23.24	23.18288535	23.19917435	NaN	NaN	23.18880446	23.23358175	23.17517009	23.19108601	23.19537223	23.16952271	23.15681104	23.23928772	23.240791	23.23532125	23.25838858	23.24020131	23.24543846	23.24764414	23.230921	23.2314824	23.23233981	23.23782156	23.24679787	23.24466539
129.5	23.25966439	23.24923451	23.24783938	23.25417154	23.22439579	23.2117538	23.2201049	23.2447854	23.24051846	23.25845035	23.25554679	23.2539	23.26800372	23.2748567	23.26127356	23.25903371	23.19497252	23.18069844	23.18864152	23.19025821	23.19515224	23.19164243	23.18440287	23.15788074	23.24118257	23.17463538	23.19955798	NaN	NaN	23.19138752	23.22907136	23.17533141	23.1783696	23.18180176	23.18512688	23.16167023	23.24031101	23.24228361	23.23783317	23.25966439	23.24389476	23.24867214	23.24996052	23.23351256	23.23344661	23.23518127	23.24050195	23.25087568	23.24794765
130	23.2601	23.25427784	23.24902667	23.25598806	23.22559769	23.21324966	23.2380563	23.24835705	23.24401417	23.2637226	23.25748515	23.25661565	23.27020843	23.27580309	23.26343754	23.26086642	23.19401751	23.18643494	23.19085789	23.19162509	23.19565184	23.1958701	23.19362323	23.17913544	23.24555443	23.16386683	23.20490174	NaN	NaN	23.1912	23.22697563	23.16631299	23.16943754	23.17269292	23.19323324	23.16281404	23.23829582	23.24345013	23.2405525	23.25929227	23.2473482	23.25476283	23.25200575	23.23571347	23.23610139	23.23844597	23.242421	23.25206816	23.25074994
130.5	23.26316995	23.25558556	23.2506317	23.25807233	23.22574703	23.21685571	23.2422	23.25324699	23.247459	23.26919743	23.25954928	23.26085299	23.27269108	23.2775898	23.265563	23.26243341	23.19735561	23.19114669	23.19387331	23.19144321	23.2019674	23.20089862	23.1964855	23.19485798	23.24906211	23.15584661	23.21080612	NaN	NaN	23.19299494	23.22926471	23.16553919	23.18149425	23.17084004	23.18846347	23.15948469	23.23761376	23.24455531	23.24554638	23.25917902	23.25298008	23.26183276	23.25398251	23.23739467	23.23878248	23.2412954	23.24441152	23.25343375	23.25197581
131	23.26730195	23.25330563	23.25302952	23.2591	23.22729404	23.21966899	23.24247662	23.25918159	23.24971766	23.2719	23.2608	23.26398075	23.27429393	23.27912783	23.26730195	23.2642	23.19993516	23.19478187	23.19693065	23.19460223	23.20558505	23.20394596	23.19857792	23.19979327	23.2506	23.15194	23.21293124	NaN	NaN	23.19682769	23.2289377	23.17791007	23.19538349	23.18535714	23.17746233	23.15658268	23.23809015	23.244838	23.24731121	23.25958697	23.25740079	23.26774323	23.25637654	23.23807947	23.24200525	23.24295438	23.2483779	23.25362361	23.25177937
131.5	23.26919922	23.25110561	23.25525985	23.259705	23.22909132	23.21955987	23.24321688	23.26408721	23.25139829	23.26941205	23.26223228	23.26630321	23.2752	23.28094634	23.26919922	23.26534841	23.20742744	23.20003754	23.19879221	23.19733552	23.20935871	23.20895075	23.21005266	23.21203088	23.25019233	23.14918266	23.2135	NaN	NaN	23.20102678	23.22801259	23.18736462	23.1966	23.1986182	23.17477399	23.15997788	23.24109128	23.24594945	23.2495352	23.26034375	23.26502148	23.27195702	23.2588801	23.24260623	23.24634986	23.24464344	23.25125114	23.25340542	23.25333905
132	23.27075202	23.25083027	23.25756	23.26256998	23.22894114	23.22039274	23.261756	23.26806843	23.24931616	23.27141059	23.26373561	23.26800651	23.27561639	23.28283851	23.27046735	23.26679929	23.20986998	23.20689511	23.20268671	23.20022339	23.21358967	23.21378561	23.2125568	23.21836158	23.2526	23.15078595	23.21781567	NaN	NaN	23.20191329	23.22578182	23.20297191	23.20718704	23.1993298	23.18790504	23.17359866	23.24218824	23.24790939	23.25090037	23.26242849	23.26964039	23.27455488	23.26038371	23.2479237	23.24871813	23.24696466	23.25271408	23.25692518	23.2561043
132.5	23.27402678	23.25146463	23.25958289	23.2653094	23.23430012	23.22567937	23.26623249	23.27165862	23.24891241	23.27394956	23.26544253	23.26854699	23.27610829	23.28456217	23.27219959	23.26819397	23.21010222	23.20832258	23.20794706	23.20293392	23.21801533	23.21833626	23.21523672	23.21971821	23.25425766	23.1621677	23.22251221	NaN	NaN	23.20153979	23.22520999	23.21311475	23.20867368	23.20805454	23.19708619	23.18321602	23.24270936	23.24931894	23.25362749	23.26532932	23.27402678	23.27673335	23.26180149	23.24693377	23.25172688	23.24924119	23.25410852	23.2577	23.25782994
133	23.27590846	23.25233276	23.26103668	23.26806281	23.24023116	23.22798617	23.2744	23.27499218	23.25336055	23.27515056	23.26893302	23.2698	23.27748972	23.2868196	23.27390727	23.26928882	23.21657436	23.20959625	23.21241631	23.20574281	23.22027376	23.22166958	23.22358722	23.22007675	23.25547665	23.17113089	23.22686177	NaN	NaN	23.20447374	23.2280394	23.21591594	23.2063	23.20820764	23.20088523	23.18539948	23.24322967	23.2557701	23.25661787	23.26789916	23.27590846	23.27867637	23.26322744	23.24677165	23.25428373	23.25017885	23.2544489	23.26011851	23.259
133.5	23.2781	23.25333619	23.26284427	23.27019532	23.24381451	23.23198441	23.27513939	23.27644876	23.25719461	23.27552111	23.27155284	23.27096465	23.27884685	23.28906204	23.27552523	23.27139215	23.22409634	23.21646914	23.21473229	23.21075632	23.22474735	23.22703845	23.22973897	23.21990067	23.25848604	23.17877718	23.23012879	NaN	NaN	23.20855016	23.23558895	23.21679983	23.20931408	23.207	23.20946991	23.18611679	23.24183692	23.25863017	23.26193042	23.26917592	23.2781	23.28003319	23.26496392	23.24817518	23.25652115	23.25336234	23.25590879	23.26160522	23.2597
134	23.27913677	23.25282275	23.26408063	23.27210251	23.24768328	23.23613722	23.27661631	23.27826109	23.26148321	23.27217321	23.27489735	23.2723	23.27999897	23.2905023	23.27736892	23.27304952	23.22809393	23.22352764	23.21673946	23.21479769	23.22910703	23.23069755	23.2289363	23.23157098	23.26449438	23.19158915	23.23726077	NaN	NaN	23.21180212	23.24352623	23.22086195	23.21706191	23.21609252	23.20953927	23.19094869	23.24141234	23.26363478	23.26539759	23.26948707	23.27913677	23.28194012	23.26654568	23.2501	23.25758987	23.25601585	23.25633745	23.26320881	23.25996639
134.5	23.28263209	23.25457817	23.26652691	23.27433675	23.25149046	23.24478823	23.2774051	23.2796595	23.26808531	23.27598789	23.27642381	23.27378605	23.28235429	23.2918531	23.28263209	23.27573701	23.23107504	23.22651685	23.21911007	23.2172439	23.23290012	23.23536053	23.22981382	23.23753987	23.26768885	23.19612875	23.240844	NaN	NaN	23.21210707	23.25627481	23.22054107	23.21829475	23.22123389	23.2083728	23.19523083	23.24593065	23.26621464	23.26798149	23.27078002	23.28079868	23.28328529	23.26849857	23.25167191	23.25614921	23.25865516	23.25684865	23.26360279	23.26065877
135	23.28414682	23.25686419	23.26820055	23.27634729	23.25627049	23.24764221	23.27763781	23.28094523	23.27107248	23.28078617	23.27801129	23.27555521	23.28478489	23.29312185	23.28763153	23.27729493	23.24217364	23.22910446	23.22059483	23.22301229	23.23615042	23.24064846	23.2405961	23.23874749	23.27177803	23.20161306	23.23285966	NaN	NaN	23.2095054	23.26357884	23.22073931	23.21899107	23.22294907	23.21373649	23.20111669	23.24691857	23.26940015	23.2704116	23.27179142	23.2816	23.28414682	23.26979399	23.25344912	23.2521918	23.2615144	23.25967759	23.26580879	23.26176881
135.5	23.28557594	23.25820546	23.26915696	23.27865836	23.25870636	23.25049915	23.27830741	23.28234055	23.27117034	23.28309957	23.27902908	23.27768011	23.28664931	23.2948657	23.29130656	23.27935368	23.24276911	23.24025501	23.22240531	23.22487791	23.23900549	23.24475071	23.25005683	23.2407	23.27403233	23.20134587	23.22574537	NaN	NaN	23.2107932	23.2675219	23.22232375	23.23196992	23.22825071	23.2189	23.20288271	23.25288549	23.27258679	23.27236397	23.27292945	23.28336115	23.28557594	23.27100842	23.2554134	23.24978602	23.2635338	23.26240922	23.26842763	23.26278413
136	23.28870545	23.25949478	23.27028871	23.28208339	23.2591318	23.25195045	23.2759032	23.28406831	23.27292052	23.28089475	23.28	23.27940279	23.28857956	23.29555565	23.2938661	23.28137462	23.24071173	23.24114156	23.22402309	23.22883748	23.24167034	23.24779063	23.24940884	23.24129446	23.27581041	23.20927502	23.226	NaN	NaN	23.21647672	23.27040903	23.2358384	23.23971971	23.24324899	23.22016061	23.20444051	23.25717916	23.27461762	23.27471649	23.27450022	23.28446033	23.28779766	23.27205363	23.25708731	23.24954381	23.26484602	23.26432325	23.26792699	23.26415736
136.5	23.29234202	23.2635193	23.27144152	23.2841605	23.26207989	23.25368053	23.2658146	23.28637993	23.27282641	23.27965299	23.28084152	23.28166584	23.28987863	23.29750609	23.29613015	23.2841822	23.24134669	23.23853429	23.22840616	23.22945365	23.24524959	23.25008426	23.25171706	23.24376811	23.27736924	23.21059485	23.23640166	NaN	NaN	23.2217	23.2717	23.24623028	23.2413	23.24574288	23.2392155	23.22018261	23.2644104	23.27677229	23.27578362	23.27530153	23.28578444	23.2886614	23.27296371	23.2588339	23.24949751	23.26563475	23.26530387	23.27079132	23.26633016
137	23.2942	23.26497937	23.27236422	23.28499061	23.26512942	23.25716547	23.25473367	23.28836967	23.27369409	23.28283702	23.28159603	23.28319514	23.2912612	23.29920229	23.29854146	23.28659828	23.24114247	23.23857649	23.23294126	23.23060616	23.24843839	23.25229672	23.25866312	23.26315949	23.27899724	23.20072111	23.24553542	NaN	NaN	23.22252359	23.27039069	23.2505	23.24188252	23.24629815	23.24285093	23.2233125	23.26753785	23.27835205	23.27755427	23.27582632	23.28738997	23.28935255	23.27475907	23.26056541	23.25082978	23.26648147	23.264904	23.27148272	23.26822822
137.5	23.29594184	23.2677032	23.27358356	23.28366321	23.26609581	23.26007046	23.2453878	23.29002565	23.27680835	23.28466949	23.2832005	23.28494954	23.29213869	23.3010804	23.30065166	23.28946088	23.25843892	23.24794114	23.23624965	23.23378599	23.2509236	23.25413324	23.2648694	23.27070137	23.28025831	23.19532881	23.25376907	NaN	NaN	23.226239	23.26824462	23.2521599	23.2421003	23.24616921	23.24368781	23.23209672	23.27404752	23.2798742	23.27904009	23.27604347	23.28809529	23.28909797	23.27662427	23.26207221	23.25334296	23.26716208	23.26577025	23.27327563	23.26993435
138	23.29773153	23.26880395	23.27636741	23.28211389	23.26642209	23.26057432	23.24094711	23.29165234	23.28186203	23.28704925	23.28422551	23.28596853	23.2945816	23.30310467	23.30279772	23.29175796	23.26652159	23.26001937	23.23735982	23.23706786	23.25296996	23.25486895	23.27584924	23.26994492	23.28135631	23.19551342	23.2572	NaN	NaN	23.23276013	23.27466654	23.25182693	23.25117751	23.2471377	23.24440454	23.23513135	23.27495262	23.2812997	23.28102372	23.27787172	23.28897008	23.289	23.27807827	23.2623536	23.25636875	23.2684793	23.26841396	23.27414416	23.27498706
138.5	23.29967291	23.27103	23.27767951	23.28114684	23.26614284	23.25381012	23.23449467	23.29393058	23.28645651	23.28928513	23.28619693	23.28702597	23.29618858	23.30420518	23.30468862	23.29308466	23.27060061	23.26484538	23.24003318	23.24095595	23.25614622	23.25410111	23.28272607	23.2744662	23.28296766	23.21581333	23.25698376	NaN	NaN	23.23739405	23.27736352	23.25059871	23.25989418	23.26080104	23.24381192	23.23465821	23.27691874	23.28289711	23.28242364	23.27975799	23.2896	23.28997111	23.2836259	23.26087164	23.25963727	23.27080146	23.26916566	23.28119269	23.28238889
139	23.30106819	23.27460167	23.27940759	23.2818215	23.26471564	23.25096199	23.23215665	23.29618275	23.28906024	23.29134675	23.28845964	23.28851934	23.29705511	23.30572378	23.30593924	23.29464085	23.26850435	23.26600845	23.24689132	23.24523981	23.25828419	23.25287393	23.28520885	23.27683163	23.28608849	23.21969666	23.25802869	NaN	NaN	23.24258132	23.27707065	23.25432753	23.26142894	23.26270304	23.24905682	23.24049404	23.27990122	23.28532081	23.28449255	23.28020353	23.29059393	23.29197496	23.28726477	23.26006413	23.2642512	23.2728551	23.26977072	23.28920828	23.2875
139.5	23.30306478	23.27553927	23.28081101	23.28054503	23.26651986	23.25430328	23.23154811	23.29737161	23.29044303	23.29405199	23.29020847	23.29002264	23.29787226	23.30786025	23.30781191	23.29576288	23.2694721	23.2688095	23.25077388	23.24994001	23.25722814	23.2539499	23.28582368	23.2764161	23.28851224	23.22256558	23.26318356	NaN	NaN	23.24963845	23.27658527	23.26099438	23.26196955	23.26551864	23.25848061	23.2494649	23.28572081	23.2868	23.28622065	23.28210453	23.29336119	23.29419257	23.29128659	23.26043065	23.26761616	23.2740047	23.2702	23.29301712	23.29110372
140	23.30413685	23.27838552	23.28097341	23.27897372	23.26990647	23.25639072	23.2308554	23.29812045	23.29209514	23.29595641	23.29140788	23.29193651	23.2982079	23.3091422	23.30921317	23.29731191	23.27468584	23.27172765	23.25034501	23.25516062	23.25588077	23.25647779	23.28445803	23.27315897	23.28987238	23.23446255	23.26431688	NaN	NaN	23.25416756	23.27741966	23.26406919	23.26193417	23.26455835	23.26174821	23.25326358	23.2885	23.28805082	23.28810388	23.28225577	23.29463962	23.29576802	23.29477459	23.26159131	23.26986501	23.27486054	23.27078997	23.29438551	23.29512928
140.5	23.30556752	23.28101369	23.28124494	23.27652007	23.27275085	23.25916255	23.23074192	23.29936754	23.29293645	23.29836346	23.29307807	23.2929	23.2989	23.31005594	23.31018512	23.29882385	23.27561055	23.27169371	23.25077461	23.2571	23.25337561	23.25760577	23.28096642	23.26570449	23.29070186	23.23834249	23.26717673	NaN	NaN	23.25538612	23.28254663	23.2663368	23.25835358	23.25847887	23.26164132	23.25390887	23.28875267	23.28877264	23.2896205	23.28347441	23.2972479	23.29800773	23.29682573	23.26448081	23.27218293	23.27530606	23.27203253	23.2957604	23.29850439
141	23.30667959	23.28490192	23.27819556	23.27520998	23.27368852	23.26169674	23.23132488	23.30056916	23.2930273	23.29975891	23.29454712	23.29464804	23.30007161	23.31158608	23.31106742	23.2999	23.27363844	23.27010647	23.25127217	23.25677391	23.25093845	23.25610855	23.27836008	23.26099704	23.2913	23.2456268	23.26917785	NaN	NaN	23.2571118	23.28798628	23.2651169	23.25519304	23.25443474	23.26195174	23.25336362	23.28450676	23.29015168	23.29079121	23.28446475	23.29775277	23.29945515	23.29885916	23.26720765	23.27680952	23.27543001	23.27476828	23.29644221	23.30110825
141.5	23.3094577	23.28955154	23.27735031	23.27844078	23.27866294	23.26409319	23.24590291	23.30170574	23.29305394	23.29940916	23.29535269	23.29703531	23.3028	23.31348259	23.31196198	23.30189914	23.26879133	23.26682865	23.25468718	23.25588361	23.24944233	23.25473715	23.27352233	23.25399429	23.29241168	23.25385456	23.26847586	NaN	NaN	23.25783941	23.28988403	23.25931782	23.25289955	23.25430403	23.25839718	23.25292589	23.2811495	23.29239293	23.2919	23.28598573	23.29882797	23.30094019	23.29927896	23.27201148	23.27868053	23.27589883	23.27763825	23.29866846	23.30237099
142	23.31153995	23.29199481	23.27861781	23.28282891	23.27949072	23.26684636	23.26117844	23.30344884	23.29079319	23.2996	23.2963757	23.29865354	23.30337049	23.31524123	23.31301879	23.30350369	23.26271844	23.26201826	23.25396363	23.25448099	23.24937141	23.25413476	23.26961136	23.23994984	23.29384618	23.25423419	23.26986738	NaN	NaN	23.25796514	23.29266777	23.25266552	23.25282192	23.25478149	23.25677363	23.2486276	23.2801417	23.29339684	23.29264369	23.28745858	23.30074565	23.30229576	23.30162853	23.27482317	23.27932492	23.27844197	23.27982472	23.29967906	23.3035
142.5	23.31346737	23.29540831	23.28314303	23.28739893	23.2791951	23.27022796	23.26252048	23.30475276	23.28417308	23.30002376	23.29761703	23.30064593	23.30488293	23.31702754	23.31381167	23.30454496	23.25736043	23.25907486	23.24983145	23.25302231	23.25121989	23.25601365	23.26344144	23.22900444	23.29703574	23.25378412	23.2703	NaN	NaN	23.25833801	23.2931705	23.24644222	23.25904144	23.26176336	23.25999405	23.24031984	23.28013033	23.29480905	23.29385042	23.2894	23.30175833	23.30282504	23.30289155	23.2795639	23.28019654	23.28074919	23.28184596	23.29953919	23.30401328
143	23.31442993	23.30007858	23.28451498	23.28847273	23.28211652	23.27356388	23.26315646	23.30624802	23.2823	23.3006	23.29938442	23.3030172	23.30903807	23.31940893	23.31442993	23.30525248	23.2529311	23.25767035	23.2455509	23.24929704	23.25368137	23.25814163	23.25848881	23.22955455	23.2995	23.25083827	23.26987634	NaN	NaN	23.25866008	23.2949	23.24133318	23.2602056	23.26083589	23.26328048	23.23845768	23.27976729	23.29600561	23.29554318	23.28966439	23.3027204	23.30324897	23.30494057	23.2803262	23.28248562	23.28291709	23.28493291	23.3013	23.30384273
143.5	23.31560981	23.30172184	23.28493638	23.28782025	23.28200929	23.27451005	23.26327352	23.30805327	23.28219888	23.30060558	23.30046452	23.30438134	23.31176193	23.32065154	23.31560981	23.30787655	23.25369357	23.25818642	23.24509165	23.249	23.2556075	23.25978936	23.25580516	23.24051215	23.30112129	23.24234824	23.27488273	NaN	NaN	23.25945845	23.29565893	23.23592856	23.25984235	23.25928402	23.26299202	23.23999554	23.2869876	23.29742338	23.29823767	23.29080064	23.30375878	23.30438963	23.30674751	23.28252421	23.28511401	23.28432566	23.28688495	23.30189875	23.30041977
144	23.31622954	23.30370286	23.28779647	23.29272158	23.27846275	23.2750016	23.26355531	23.31033111	23.28587316	23.30138544	23.30285431	23.3056	23.31467581	23.32217358	23.31622954	23.3107093	23.26089082	23.26275894	23.24478059	23.24567941	23.25834043	23.2622	23.25199057	23.24414721	23.30207907	23.23853479	23.27965242	NaN	NaN	23.26	23.29702818	23.23525468	23.25654363	23.25581904	23.25965801	23.23689294	23.29503504	23.2985184	23.29983628	23.2915272	23.30493871	23.30545988	23.30846174	23.2856228	23.28592064	23.28658019	23.28929941	23.30254693	23.29737594
144.5	23.31738251	23.30718293	23.28929204	23.29344772	23.2785895	23.27522914	23.26325836	23.31228477	23.29279907	23.3018438	23.3041172	23.30717255	23.3175505	23.32337165	23.31738251	23.31330855	23.26725393	23.26964057	23.24813824	23.24791691	23.26	23.2647642	23.24814667	23.24994058	23.30306634	23.22604666	23.27853949	NaN	NaN	NaN	23.2923	23.23704837	23.2538973	23.25186295	23.25638834	23.2329979	23.30122604	23.29986579	23.30137899	23.29073205	23.30672342	23.30682746	23.31008922	23.28842729	23.28676706	23.28733549	23.2919674	23.30518742	23.298477
145	23.31863212	23.30981821	23.29033285	23.2934	23.27948315	23.27504236	23.26330084	23.31488585	23.29345709	23.30343624	23.30557828	23.30837447	23.31913888	23.32476935	23.31863212	23.31535873	23.26883599	23.27342623	23.24977885	23.24836462	23.26102628	23.26952359	23.25311618	23.25804043	23.30410902	23.21548195	23.27701895	NaN	NaN	NaN	23.29036249	23.24137358	23.25239196	23.25197798	23.25368182	23.22890795	23.3017	23.30152067	23.30269358	23.29328077	23.30774327	23.30824392	23.31132363	23.29026367	23.28749828	23.28975037	23.29521528	23.30735868	23.3002
145.5	23.31965546	23.31146375	23.29186547	23.29115253	23.27962259	23.2825952	23.27179105	23.31674725	23.29432809	23.30263005	23.3078352	23.3102	23.32113889	23.32641548	23.31965546	23.31659912	23.26647849	23.2728355	23.25705446	23.25162902	23.26280768	23.27301626	23.25899897	23.26335069	23.30509939	23.21473299	23.27232326	NaN	NaN	NaN	23.28976801	23.25599003	23.24932798	23.24803573	23.25155818	23.23038007	23.3026078	23.30327133	23.30456905	23.2962	23.3097516	23.30936663	23.31247309	23.2919291	23.28832337	23.29439722	23.29777605	23.31006161	23.30060192
146	23.32153338	23.31099793	23.29495621	23.28684558	23.27891229	23.28576438	23.2864165	23.31848057	23.29947818	23.30592172	23.30913558	23.31170438	23.3215	23.32726351	23.32090928	23.31783012	23.26332294	23.2680791	23.2599105	23.25317381	23.26547165	23.27413324	23.26086641	23.26415868	23.3063968	23.22985213	23.27091078	NaN	NaN	NaN	23.2961183	23.25746697	23.24477051	23.24135302	23.24716211	23.23265681	23.30113411	23.30574751	23.30610124	23.29812608	23.31064371	23.30990717	23.31485602	23.29393261	23.28960219	23.29890823	23.30046948	23.31202281	23.30223097
146.5	23.32296562	23.30943016	23.29842936	23.2854513	23.278	23.29264532	23.28724486	23.31951571	23.30828684	23.31100832	23.31077688	23.31334218	23.32186236	23.32866922	23.32194126	23.31880778	23.26135102	23.26289646	23.262474	23.25719801	23.26538631	23.2782557	23.25861612	23.2643	23.307494	23.24882565	23.26945873	NaN	NaN	NaN	23.29865333	23.2562209	23.24127126	23.24	23.24448354	23.23600633	23.29876739	23.30801273	23.30762032	23.30107477	23.3112239	23.31152826	23.31671795	23.29644044	23.29334267	23.30174966	23.30356558	23.31310656	23.30453964
147	23.3248519	23.30610018	23.2984	23.28692187	23.2782196	23.29327005	23.28720175	23.32056087	23.31118869	23.31245868	23.31276167	23.31556581	23.32171729	23.32979987	23.32337509	23.32	23.25882052	23.25963784	23.26853131	23.26236881	23.26790338	23.27947254	23.25686425	23.26423405	23.30854644	23.25068948	23.27367059	NaN	NaN	NaN	23.30180598	23.25528869	23.24037053	23.24356834	23.24408099	23.24450212	23.30062145	23.30989281	23.30976347	23.30284234	23.31162958	23.31178893	23.31896186	23.29696696	23.29970904	23.30445311	23.30507494	23.31477673	23.30682635
147.5	23.32606658	23.3054848	23.29909232	23.28936257	23.27794943	23.29818455	23.28741712	23.32196441	23.31444798	23.3136797	23.3142475	23.31782637	23.324	23.33129222	23.32493397	23.32028819	23.2559939	23.2569168	23.26934916	23.26714644	23.27079724	23.28052699	23.25466788	23.26087218	23.3103	23.24888074	23.28204462	NaN	NaN	NaN	23.30393365	23.25620642	23.24245034	23.24607774	23.24361303	23.25099075	23.30360374	23.31170992	23.31351402	23.30567104	23.31308361	23.31229873	23.3210306	23.29862827	23.3035213	23.30631304	23.30688454	23.31682505	23.30916061
148	23.32777116	23.30532634	23.30053871	23.29215406	23.27846704	23.30010103	23.29855874	23.32425701	23.31719057	23.31115675	23.31559705	23.32004621	23.3255771	23.33219888	23.32673443	23.32029012	23.25386911	23.25530986	23.2659436	23.2690703	23.27245502	23.28031306	23.25295728	23.25743102	23.31166646	23.23550871	23.29593514	NaN	NaN	NaN	23.3072057	23.2574	23.24433581	23.2463237	23.24513922	23.25014531	23.30592649	23.3143251	23.31559706	23.3077065	23.31345304	23.31346332	23.32291902	23.30196608	23.30582341	23.30933988	23.30918944	23.31915103	23.31098878
148.5	23.32926285	23.30683251	23.30313451	23.29399603	23.28116697	23.30007262	23.31245601	23.32694231	23.31848462	23.30821837	23.31538394	23.32164515	23.32737353	23.33342841	23.32844837	23.3207	23.25173062	23.25396336	23.26226488	23.26896844	23.2728	23.28115125	23.25105444	23.25579943	23.31351912	23.23334222	23.29722321	NaN	NaN	NaN	23.30999313	23.2574	23.24459023	23.24639098	23.24630175	23.24717912	23.30963333	23.31756751	23.31724272	23.30993279	23.31361077	23.31462898	23.32568713	23.30517379	23.30841427	23.31179922	23.31151509	23.32043949	23.3132006
149	23.3301	23.30944979	23.30523998	23.29577298	23.28324864	23.29679724	23.31498858	23.32901186	23.31942725	23.30957696	23.31557058	23.32327493	23.32848742	23.3344	23.33034978	23.32106192	23.24970227	23.25324231	23.26055735	23.26634305	23.27223429	23.2864166	23.24900981	23.25218124	23.31492778	23.23311778	23.29753075	NaN	NaN	NaN	23.31213763	23.2600829	23.24368589	23.24469557	23.24547714	23.23971182	23.31540441	23.32094321	23.31918932	23.31057456	23.3151292	23.3153875	23.32884402	23.30510113	23.3121687	23.31448522	23.31327036	23.32381767	23.31676718
149.5	23.33099369	23.31259859	23.3089987	23.2973	23.28586217	23.28522079	23.31466471	23.3304	23.32163761	23.31224408	23.32004975	23.32482846	23.32921229	23.33473333	23.33203186	23.32192175	23.25099759	23.25601354	23.26040484	23.26705988	23.27126791	23.29172579	23.24645868	23.24653139	23.316299	23.23430644	23.29782719	NaN	NaN	NaN	23.31334942	23.26470046	23.24160484	23.24225706	23.24235129	23.22715341	23.32032248	23.32329837	23.320479	23.31235388	23.31578536	23.3161956	23.32843206	23.30348848	23.31500031	23.31620622	23.31534112	23.32710542	23.31889213
150	23.33158595	23.31414814	23.31007143	23.29836578	23.28680674	23.27765644	23.31276752	23.33221234	23.3237585	23.31590583	23.32493521	23.32776822	23.32997683	23.33572609	23.33309883	23.32309843	23.25111813	23.25815086	23.2620439	23.26723903	23.27583404	23.29373443	23.24259025	23.24505828	23.31829352	23.23237249	23.2999082	NaN	NaN	NaN	23.31433391	23.26668717	23.23891013	23.23887561	23.23964606	23.22251966	23.32492007	23.32561675	23.32216174	23.31381958	23.31684146	23.3167	23.33050752	23.3025	23.31627013	23.31833836	23.31738352	23.32986659	23.32218906
150.5	23.33288745	23.31933814	23.31337273	23.30179488	23.2881382	23.2769	23.3092044	23.33428531	23.32652223	23.31850611	23.32709491	23.33072305	23.33045974	23.33634308	23.3345522	23.32486402	23.25201327	23.25879157	23.26279839	23.26902097	23.27976645	23.29589594	23.23647534	23.25598083	23.32126549	23.22860375	23.29751401	NaN	NaN	NaN	23.31668989	23.26353065	23.23666881	23.23950669	23.23546178	23.22022598	23.32654779	23.32722712	23.32331041	23.31490123	23.31823094	23.31846186	23.33135653	23.30283517	23.31666116	23.3197293	23.31964068	23.33427055	23.3234
151	23.33552704	23.32212198	23.31536539	23.30588706	23.29272096	23.279257	23.30474628	23.33549948	23.32983	23.31976935	23.32813261	23.33240881	23.3320026	23.33715595	23.33552704	23.32657006	23.25715238	23.26199805	23.26334099	23.27441024	23.28381429	23.29775634	23.23511698	23.26785025	23.32497069	23.22339587	23.2818588	NaN	NaN	NaN	23.31891228	23.25877537	23.2366	23.23885354	23.23605493	23.23641052	23.32486486	23.32931092	23.32477974	23.31876797	23.319695	23.32	23.33167824	23.30388897	23.31644875	23.32167453	23.32274249	23.33686372	23.32754659
151.5	23.33781532	23.32522926	23.31812401	23.3102073	23.29410075	23.28089369	23.30196154	23.33709406	23.33312167	23.3250525	23.32955798	23.33412464	23.33267198	23.33858117	23.33872503	23.32771718	23.26076052	23.26739429	23.26587211	23.27982455	23.28585336	23.2993807	23.23543064	23.269	23.32712753	23.21823208	23.2798637	NaN	NaN	NaN	23.32234582	23.25857993	23.24164136	23.24916667	23.23661152	23.23799766	23.32023569	23.33139278	23.3268404	23.32214164	23.32101804	23.32154463	23.33133423	23.30566638	23.31664662	23.32304689	23.32481172	23.33943964	23.33173857
152	23.34034164	23.32822298	23.32138884	23.31059083	23.29442729	23.2827466	23.29973249	23.33828226	23.33512428	23.32752225	23.33048706	23.33566846	23.33349847	23.34034164	23.34058116	23.32798821	23.26653637	23.27317853	23.26979955	23.28096398	23.28800628	23.30107581	23.23541243	23.2686	23.32846399	23.23123176	23.27958148	NaN	NaN	NaN	23.32482011	23.26551535	23.25371879	23.25934703	23.24681366	23.23815029	23.31891031	23.33309049	23.32894775	23.32593715	23.32289851	23.32357283	23.33486279	23.30795866	23.31785359	23.3243899	23.32709713	23.34097121	23.33445846
152.5	23.34191788	23.33128546	23.32406408	23.31072336	23.30077995	23.29207986	23.29638131	23.33993141	23.33639881	23.32935188	23.32841596	23.33742112	23.33534439	23.34191788	23.34264139	23.32988972	23.26796989	23.2740748	23.27590426	23.28097376	23.28867383	23.30171558	23.2405096	23.27019071	23.32985728	23.23207252	23.29345176	NaN	NaN	NaN	23.32630769	23.2563944	23.25876159	23.25765657	23.2588592	23.23569646	23.3209866	23.33462195	23.33041213	23.32818308	23.3250412	23.32639716	23.33789896	23.3085303	23.32022562	23.32556618	23.32871034	23.34207237	23.3343
153	23.34389844	23.33576978	23.32426389	23.31092861	23.30602161	23.2931	23.27468811	23.34110718	23.33749706	23.33296815	23.32900713	23.3384	23.33719538	23.34389844	23.344122	23.33107085	23.26632807	23.27184791	23.27889767	23.27708329	23.29354039	23.29909623	23.24550763	23.27281685	23.33118629	23.22950413	23.2972217	NaN	NaN	NaN	23.32478309	23.24949024	23.25835304	23.25592038	23.25738864	23.23236843	23.32672989	23.33598939	23.33185936	23.32929711	23.32738188	23.32935012	23.33949331	23.31072039	23.32387419	23.32686226	23.33014733	23.34467552	23.33575641
153.5	23.34528445	23.33825566	23.32778368	23.31284192	23.30730188	23.30066438	23.2727	23.34324171	23.33841997	23.33515732	23.33106235	23.33998142	23.339432	23.34528445	23.34614302	23.33341622	23.26667417	23.26997074	23.27824836	23.27579242	23.30004856	23.29041943	23.24861256	23.27691256	23.33245459	23.22682933	23.29742348	NaN	NaN	NaN	23.3223757	23.25010148	23.254169	23.25321909	23.25449871	23.23516844	23.33461977	23.33720397	23.33312722	23.32988189	23.33062938	23.33231829	23.34249969	23.31415693	23.3275	23.32809614	23.33296123	23.34583347	23.34019097
154	23.34670124	23.33978419	23.33230343	23.31533447	23.30733333	23.30167728	23.27098903	23.34370254	23.33964525	23.33494047	23.33196758	23.34055303	23.34061934	23.34670124	23.34754225	23.33394515	23.27561935	23.26782739	23.27805485	23.27608888	23.30120077	23.2837921	23.24916838	23.28197905	23.33429685	23.21734692	23.29741376	NaN	NaN	NaN	23.31998534	23.24934426	23.24956061	23.24838226	23.25087001	23.2267581	23.33900734	23.33856761	23.33490748	23.33222535	23.33289318	23.33497605	23.34513175	23.3157	23.3299518	23.32943962	23.33665841	23.34557637	23.34123653
154.5	23.34818339	23.33837142	23.33563235	23.3187489	23.30741981	23.30371145	23.2707	23.34647325	23.34126959	23.33037778	23.33909268	23.34161002	23.34139891	23.34818339	23.34997168	23.33518505	23.2784064	23.27008354	23.27503321	23.29006758	23.3013063	23.28027229	23.24921104	23.2829	23.33514045	23.21953805	23.30523868	NaN	NaN	NaN	23.31739718	23.24390826	23.24462766	23.23916036	23.24642717	23.22494414	23.33687072	23.34062324	23.33683434	23.33404965	23.33568862	23.3375138	23.34789914	23.3176736	23.33245669	23.33062741	23.33945199	23.34414623	23.34181026
155	23.3490729	23.33655017	23.33682983	23.31991003	23.30829148	23.3038	23.27076845	23.34808653	23.34325231	23.3300445	23.34273077	23.34265643	23.34201407	23.3490729	23.35235472	23.33766422	23.27896678	23.27094959	23.27486609	23.29259706	23.2988045	23.27939851	23.26142107	23.28335973	23.33591304	23.22059754	23.30905765	NaN	NaN	NaN	23.31860612	23.24216224	23.24316759	23.23969786	23.24491675	23.21904039	23.33459733	23.34203907	23.337617	23.33540168	23.33855148	23.34011111	23.35109626	23.31993797	23.3344451	23.33207929	23.34145315	23.34305159	23.34192617
155.5	23.35092	23.33718247	23.33834259	23.32228728	23.31035562	23.30629364	23.2818496	23.35080651	23.34621892	23.33318917	23.34619773	23.34473817	23.34461168	23.34997913	23.35473438	23.3393917	23.27808389	23.27584039	23.28073248	23.29201215	23.29233395	23.28197798	23.27571977	23.27923863	23.33700786	23.22812669	23.30731089	NaN	NaN	NaN	23.32100279	23.2445074	23.24650933	23.24604551	23.24906062	23.19814158	23.33456973	23.34366231	23.3390216	23.33714727	23.34064834	23.34308173	23.35428332	23.32154659	23.33565559	23.33332121	23.34296371	23.34329386	23.34006465
156	23.35318112	23.33872351	23.33886047	23.3228474	23.31612132	23.30846853	23.29346355	23.35202948	23.34861113	23.33982586	23.34947972	23.34673162	23.3494488	23.35084022	23.35702686	23.34190897	23.27284018	23.27770732	23.28361747	23.28864753	23.28639255	23.28405959	23.28090337	23.26023313	23.33886737	23.22483273	23.30442223	NaN	NaN	NaN	23.32567259	23.25781856	23.24824783	23.2481	23.24920817	23.18774996	23.33541655	23.3460802	23.34136232	23.33899006	23.34279109	23.345031	23.35619487	23.32327937	23.33661843	23.33470759	23.34366325	23.34611241	23.3391
156.5	23.35571314	23.34042355	23.33964929	23.32444192	23.31932509	23.30848578	23.29393887	23.35362703	23.35016321	23.34489697	23.35122346	23.34808376	23.35223507	23.35170249	23.35855431	23.34377105	23.27102157	23.27676178	23.28231784	23.2802668	23.28401881	23.28505405	23.28139266	23.25380123	23.34152333	23.21306649	23.30727298	NaN	NaN	NaN	23.32931094	23.25992383	23.24824335	23.24796821	23.24882266	23.18704676	23.33740316	23.34849013	23.34283791	23.34134444	23.34487775	23.34707797	23.35921554	23.32487898	23.3373	23.33561061	23.3433555	23.34773769	23.33912433
157	23.35670613	23.3417	23.33993477	23.32724641	23.3228306	23.31135651	23.294	23.35443594	23.34697628	23.34835327	23.35378931	23.3501	23.35349907	23.35309958	23.36036181	23.34573645	23.27044816	23.27551792	23.27755906	23.27806722	23.28202555	23.28515451	23.27982531	23.25413954	23.34308413	23.2072318	23.31104303	NaN	NaN	NaN	23.33185219	23.26029116	23.24673034	23.2481708	23.2478666	23.18944252	23.33808988	23.35014067	23.34437483	23.34604279	23.34761785	23.34925516	23.36129546	23.32935622	23.33761957	23.33645862	23.34258387	23.34780989	23.33872597
157.5	23.35791448	23.342453	23.33848063	23.33206556	23.32864819	23.31528514	23.30757532	23.35566431	23.34369298	23.35094256	23.35637239	23.35294354	23.3552564	23.3538503	23.36350426	23.34844836	23.27074218	23.27651597	23.27357357	23.27768344	23.28578756	23.2905244	23.27468249	23.25357713	23.34531215	23.17797175	23.31489206	NaN	NaN	NaN	23.33841379	23.25986415	23.24978205	23.25185552	23.25221703	23.18957078	23.3400769	23.35158081	23.34575441	23.34898899	23.34900697	23.35063551	23.3642384	23.33393153	23.33822348	23.33729154	23.3416	23.34728522	23.34001003
158	23.35943143	23.34295446	23.33617087	23.33627928	23.33127017	23.31979423	23.3080934	23.35744575	23.34397134	23.35183295	23.35849187	23.35585612	23.35583402	23.3553521	23.36486806	23.35121163	23.27520036	23.27990803	23.26981701	23.27984822	23.28756528	23.29272378	23.27303699	23.25285408	23.34594175	23.17608312	23.31548886	NaN	NaN	NaN	23.34534238	23.26005077	23.2531	23.2529	23.25507371	23.18769687	23.34400803	23.35283858	23.347192	23.35293186	23.35086865	23.3523	23.36531251	23.33559734	23.33930445	23.33963469	23.34211474	23.34385811	23.34186626
158.5	23.36099227	23.34419393	23.33677985	23.33789549	23.3326434	23.32131714	23.30326399	23.35886476	23.3516099	23.35275024	23.36002455	23.35756534	23.35699299	23.35646585	23.36780632	23.3542271	23.27802432	23.28074842	23.27074031	23.28471581	23.29234619	23.29686832	23.27423991	23.25855677	23.34734541	23.17166218	23.31543689	NaN	NaN	NaN	23.34723589	23.26037099	23.25332004	23.25354883	23.25550927	23.20022918	23.34609313	23.35454047	23.34905535	23.35830844	23.35183181	23.35311807	23.36891553	23.33686855	23.34017748	23.34150939	23.34285563	23.34130696	23.3400158
159	23.3622	23.34628396	23.33802708	23.33852508	23.33408822	23.32146582	23.30137512	23.36016815	23.3581361	23.35069793	23.36232155	23.36292594	23.35824604	23.35799378	23.37002579	23.35635153	23.27902094	23.28129528	23.27152435	23.28725102	23.29426377	23.29959987	23.27479974	23.26251542	23.35123293	23.16665217	23.32386039	NaN	NaN	NaN	23.34547153	23.26058336	23.25417698	23.25946158	23.25689199	23.22236305	23.34754785	23.35640641	23.35036604	23.36000972	23.35333083	23.3548101	23.37067677	23.3388192	23.34091955	23.34274801	23.3413664	23.34148759	23.3394
159.5	23.36402588	23.3469	23.34218981	23.34121839	23.33927651	23.31939859	23.30104977	23.3617	23.36175151	23.34726606	23.3642	23.36347885	23.35958696	23.36000855	23.37371703	23.35823371	23.27922566	23.28666986	23.27428476	23.29045125	23.29505065	23.30077391	23.27601253	23.2628	23.35279879	23.17289319	23.33074737	NaN	NaN	NaN	23.3451626	23.26639022	23.26182373	23.2628996	23.26410382	23.22935994	23.34573545	23.35752806	23.35142972	23.3633037	23.35508871	23.3566827	23.37120313	23.33945435	23.34118712	23.34260334	23.33857897	23.34174716	23.34042593
160	23.36600807	23.3474	23.34395736	23.34424596	23.3431	23.31649133	23.31152159	23.36354936	23.36401959	23.34780838	23.36545876	23.36467263	23.3608172	23.36139134	23.37464572	23.36109011	23.28409817	23.29123593	23.2802029	23.29130977	23.29812014	23.30266393	23.28014124	23.26295255	23.35484835	23.17897009	23.33621421	NaN	NaN	NaN	23.34675568	23.28032047	23.26573685	23.27763356	23.26826717	23.23210036	23.34421309	23.35875919	23.35353378	23.36501287	23.35813928	23.35882459	23.3732	23.34050928	23.34193052	23.3430195	23.3386605	23.34254121	23.34131221
160.5	23.36826998	23.34734182	23.34608723	23.34688639	23.34815918	23.31305572	23.32093546	23.36653824	23.36570672	23.34940902	23.36625039	23.36793671	23.36133383	23.36282397	23.37646314	23.36454701	23.2898617	23.29598619	23.2864047	23.29452515	23.30361071	23.30660712	23.28106178	23.26221078	23.35602952	23.18115886	23.3396016	NaN	NaN	NaN	23.35095982	23.28296611	23.28313992	23.28677136	23.28111197	23.23274317	23.3461372	23.36098568	23.35479973	23.37016588	23.36094037	23.36010789	23.3755691	23.34091088	23.34257352	23.3426	23.34127073	23.34386364	23.34193197
161	23.37175357	23.34630722	23.34813192	23.34783925	23.3512967	23.31603419	23.33825432	23.3695	23.36739036	23.35039608	23.36676254	23.37014286	23.36189374	23.36494284	23.3777337	23.36839641	23.29535688	23.30053301	23.28911843	23.30128937	23.30941372	23.3107834	23.28389848	23.26352711	23.35833162	23.19041733	23.33475952	NaN	NaN	NaN	23.35944852	23.2836	23.28790653	23.28917814	23.28927809	23.26477435	23.34926875	23.36260431	23.35833448	23.37593068	23.36253354	23.36233973	23.37691934	23.34010247	23.3429	23.34250722	23.34215324	23.3454633	23.34289214
161.5	23.3728473	23.34487324	23.35259614	23.35277225	23.35226281	23.32616235	23.34092963	23.37178877	23.36919187	23.35187258	23.36734544	23.37121586	23.36249602	23.36638662	23.38177847	23.3693052	23.2992772	23.30273086	23.29016165	23.30816898	23.31467835	23.31567798	23.28901087	23.26680301	23.35985935	23.20292849	23.3329757	NaN	NaN	NaN	23.3646669	23.28460914	23.28887555	23.28936789	23.2899805	23.26854635	23.35099501	23.36461409	23.35982308	23.37742074	23.3639969	23.36474824	23.3785	23.33911116	23.34272485	23.343613	23.343	23.34832993	23.34523586
162	23.37398573	23.34414813	23.35593443	23.35425143	23.35059438	23.32795387	23.33734731	23.3735701	23.37033964	23.35373417	23.37026627	23.37390631	23.36321656	23.36753988	23.38336314	23.37260858	23.30315405	23.30582345	23.29918802	23.31210553	23.31536926	23.31915513	23.29551496	23.26765986	23.36131458	23.21895231	23.33382509	NaN	NaN	NaN	23.3676919	23.30026661	23.28913466	23.28975523	23.29112883	23.26934426	23.35220026	23.36668096	23.3617	23.38116524	23.36520233	23.36629589	23.38233588	23.34069443	23.3431	23.34532586	23.34341327	23.34960472	23.34719456
162.5	23.37684975	23.34612173	23.35843997	23.35641478	23.344232	23.33288432	23.3381	23.37495604	23.37162432	23.35792408	23.37328864	23.37562012	23.36468329	23.36907501	23.38382562	23.37587685	23.306	23.3078854	23.30765787	23.3134	23.31488825	23.31926533	23.29705773	23.27674442	23.36423412	23.23908962	23.34564213	NaN	NaN	NaN	23.37013914	23.30461999	23.29216487	23.29251814	23.29105842	23.26993549	23.35439586	23.36928165	23.36434515	23.38494714	23.36678054	23.36650528	23.38412213	23.34347949	23.3438	23.34790609	23.34469209	23.35284007	23.34716734
163	23.3803609	23.34878553	23.35943951	23.35807221	23.3390195	23.33816014	23.33618631	23.37573836	23.37275651	23.36194682	23.37428304	23.37765134	23.36765619	23.37126863	23.38408343	23.3780627	23.30556096	23.30863764	23.3115444	23.31340857	23.3143744	23.31758541	23.29815403	23.28461286	23.36657261	23.24818969	23.35272729	NaN	NaN	NaN	23.37090556	23.3047566	23.30078765	23.30133934	23.29584238	23.27930235	23.35749034	23.37080241	23.36532292	23.38615226	23.36770944	23.36814886	23.3848147	23.34558865	23.34360737	23.35142006	23.34687795	23.35875349	23.34800342
163.5	23.38403394	23.35558265	23.35866145	23.35945694	23.33483509	23.33813094	23.33238287	23.377412	23.37401128	23.36516581	23.37518363	23.37900781	23.369	23.3748945	23.3857775	23.37880241	23.30372348	23.30893682	23.31204873	23.31325424	23.3136437	23.31506627	23.29872036	23.28713188	23.3687875	23.25657544	23.35418541	NaN	NaN	NaN	23.37214144	23.29997612	23.30293998	23.3034	23.3034739	23.28503169	23.35787529	23.37235442	23.36756302	23.38641817	23.3691155	23.36997243	23.3852846	23.34755872	23.34359461	23.35590352	23.34838816	23.36049468	23.35013783
164	23.38541546	23.35909061	23.35484628	23.35772547	23.331	23.33839836	23.32466891	23.3787	23.37292522	23.36899478	23.37642702	23.38087932	23.3691	23.37669885	23.38823591	23.38101581	23.30605794	23.30786434	23.31229701	23.31267325	23.31682596	23.31705691	23.29952072	23.2878	23.37224237	23.26554199	23.35045457	NaN	NaN	NaN	23.37474909	23.30245712	23.29959053	23.30196386	23.30437641	23.29032783	23.35416783	23.37385906	23.36927393	23.38660383	23.37104059	23.37229054	23.38592453	23.35027695	23.34484194	23.35977814	23.3492981	23.36146013	23.35449158
164.5	23.38726224	23.36014975	23.35379213	23.35356655	23.33304838	23.33180022	23.31748756	23.38008402	23.36952302	23.3718452	23.37768043	23.3831	23.37030358	23.37869439	23.3891971	23.38387191	23.31431113	23.30757486	23.31195899	23.31301219	23.32054392	23.32214361	23.30516237	23.28799245	23.37599212	23.26796492	23.34448651	NaN	NaN	NaN	23.37758648	23.30031211	23.29791996	23.30125989	23.30181832	23.29398785	23.35067171	23.37527766	23.37172507	23.38705962	23.37245797	23.37425906	23.38791775	23.35162587	23.34845138	23.36177332	23.35196735	23.36597574	23.35964213
165	23.38968217	23.36051385	23.35526	23.34762295	23.33709914	23.33246682	23.31293667	23.38179623	23.36601935	23.37382075	23.3777416	23.38553526	23.37200269	23.37988003	23.38983968	23.38464386	23.3195	23.31272535	23.31174275	23.31584702	23.32213266	23.32584321	23.3128354	23.29729707	23.37739966	23.2712	23.33634631	NaN	NaN	NaN	23.37696902	23.29705925	23.29677169	23.29895082	23.3008612	23.29425089	23.34645488	23.37585294	23.37404815	23.39479962	23.37358924	23.3750314	23.39018084	23.35392253	23.3522596	23.36341099	23.35514828	23.37158076	23.36220343
165.5	23.39138437	23.36069431	23.35515301	23.3444	23.34234262	23.34118954	23.31723525	23.38201137	23.36614494	23.37525016	23.37831543	23.38852735	23.37379667	23.38160439	23.38958555	23.385	23.31981821	23.31933367	23.31699004	23.31896463	23.32279688	23.32798782	23.3161429	23.30029016	23.3800826	23.27272648	23.32964414	NaN	NaN	NaN	23.37224105	23.295	23.2954088	23.29717744	23.29913534	23.28737486	23.34347404	23.37692229	23.3755749	23.39753242	23.37538446	23.37617966	23.39114591	23.3546	23.35541152	23.36447475	23.3583755	23.37436928	23.36672275
166	23.39294769	23.36565844	23.35067709	23.34060377	23.34325968	23.34898484	23.32984417	23.38019226	23.36763213	23.37655243	23.37988636	23.39084227	23.37447308	23.38324441	23.38961022	23.38493631	23.32100575	23.32256126	23.32014066	23.32020138	23.32183456	23.33150055	23.31812692	23.30095627	23.38169917	23.27206715	23.32483207	NaN	NaN	NaN	23.35824992	23.29474415	23.29499626	23.29849569	23.29919727	23.27424138	23.33805343	23.37801675	23.37647867	23.398	23.3761	23.37819257	23.39223174	23.35601955	23.35852218	23.36516938	23.36175973	23.37750069	23.37077175
166.5	23.39513967	23.3713325	23.34567886	23.34590919	23.34276074	23.34729392	23.33372205	23.37503342	23.36878265	23.37701018	23.3833	23.39260458	23.3755	23.38473224	23.38978319	23.38506456	23.32865376	23.32843374	23.32216941	23.32181138	23.32540406	23.33512767	23.32063325	23.3036175	23.38382993	23.26876505	23.32186071	NaN	NaN	NaN	23.35216154	23.29763825	23.30125309	23.30661383	23.30148917	NaN	23.33538782	23.38001268	23.37472504	23.3985	23.37855477	23.37934885	23.3933632	23.35894716	23.36126506	23.36590075	23.36480479	23.38306636	23.37455908
167	23.39811777	23.37998722	23.34371524	23.34700586	23.33905063	23.33932877	23.33344176	23.3655501	23.37307824	23.37878315	23.38602703	23.39318732	23.3762247	23.38718469	23.38943155	23.38647859	23.33005157	23.3298	23.32371884	23.32505929	23.32767472	23.33762747	23.32515501	23.30544357	23.38540333	23.26175248	23.31691057	NaN	NaN	NaN	23.3468358	23.30328728	23.30586785	23.3143914	23.31034803	NaN	23.33070668	23.38044347	23.37332505	23.39869092	23.37921185	23.38158854	23.39534193	23.36269094	23.36372234	23.3688078	23.36827209	23.38545379	23.38068274
167.5	23.3994301	23.38031733	23.34235373	23.34811739	23.3392336	23.33110943	23.3339062	23.35552015	23.37742293	23.38275194	23.38672612	23.39256165	23.37713333	23.38863197	23.39037218	23.38899321	23.33061265	23.33103027	23.3232437	23.32548217	23.32824351	23.33807187	23.32838697	23.30942244	23.38776162	23.25347649	23.31269974	NaN	NaN	NaN	23.34078419	23.30555724	23.31067975	23.31280022	23.31442269	NaN	23.32700661	23.38132673	23.37280739	23.39879385	23.37975095	23.38404176	23.39844065	23.36429385	23.365234	23.3715021	23.37369482	23.3917038	23.38305502
168	23.4022389	23.38337029	23.34243599	23.3509043	23.34544444	23.3289843	23.3418429	23.34918372	23.38010724	23.38664626	23.3862	23.39062505	23.37836183	23.3908916	23.39223827	23.39386735	23.32850108	23.33154698	23.31779185	23.32349	23.32829346	23.33613744	23.32423462	23.31351942	23.3892	23.2449	23.31584423	NaN	NaN	NaN	23.3351289	23.30833021	23.30538741	23.30579893	23.31399706	NaN	23.32676941	23.38173385	23.37383894	23.40308328	23.3818333	23.38584306	23.40002414	23.36525355	23.36437362	23.37334181	23.37921831	23.39842715	23.38855899
168.5	23.40585619	23.38700766	23.35216669	23.3459699	23.34816187	23.33058535	23.34891579	23.34606005	23.38113654	23.3873184	23.38692767	23.38814276	23.38004936	23.39248118	23.39483579	23.39489463	23.32163323	23.32982888	23.31513677	23.3173802	23.33368349	23.32986147	23.3180087	23.31730154	23.3908352	23.2441197	23.31345305	NaN	NaN	NaN	23.32978057	23.313812	23.30230336	23.30301763	23.30987412	NaN	23.32804555	23.38180236	23.37455072	23.41630347	23.38373263	23.38810447	23.39970799	23.36508703	23.36455968	23.37573174	23.38525274	23.40215441	23.39335573
169	23.40831492	23.39174862	23.35699717	23.3421927	23.35154063	23.33880135	23.3494	23.3409034	23.38088594	23.38782141	23.38936047	23.38685813	23.38299804	23.39476703	23.39729453	23.39535086	23.31357215	23.32387727	23.31457277	23.31626069	23.33967988	23.32682615	23.31187501	23.31403289	23.39225271	23.25752629	23.3135551	NaN	NaN	NaN	23.3278742	23.31959442	23.30961505	23.30752665	23.30512174	NaN	23.33232403	23.38113124	23.37826176	23.41935708	23.38612843	23.39060859	23.39923344	23.37177564	23.36871113	23.378325	23.39160493	23.39954004	23.39521476
169.5	23.4120483	23.39480903	23.35805282	23.33550323	23.35270349	23.34621399	23.35220335	23.34334843	23.37884797	23.38910181	23.3905	23.38754336	23.38764795	23.39643224	23.39886519	23.39929818	23.3106	23.31768367	23.31521995	23.31714636	23.34149904	23.34083866	23.30869892	23.30709042	23.39323632	23.27094047	23.31183834	NaN	NaN	NaN	23.32874065	23.32256552	23.3152675	23.31345478	23.30827659	NaN	23.33587118	23.37861486	23.38081433	23.42079762	23.38804523	23.39345395	23.40006031	23.37846173	23.37388281	23.38076471	23.39732548	23.3975088	23.39896079
170	23.41721071	23.39898793	23.3658426	23.33375574	23.35123309	23.3486637	23.35916105	23.34740163	23.37553558	23.39013568	23.39270174	23.3884	23.3930578	23.39820711	23.40043844	23.40529064	23.31466612	23.31483959	23.32116543	23.32226084	23.33903582	23.34636724	23.3123397	23.30623979	23.39306642	23.27761056	23.30585716	NaN	NaN	NaN	23.33181429	23.32297504	23.31661428	23.31547254	23.31358871	NaN	23.33922994	23.37353382	23.3830636	23.42092818	23.39189525	23.3955882	23.40685649	23.38337996	23.3807473	23.38295059	23.40226097	23.3982356	23.4047632
170.5	23.41994206	23.40481179	23.36845511	23.33778773	23.35727156	23.34889725	23.36235602	23.35281747	23.35878803	23.39165662	23.39432461	23.38905765	23.39722696	23.40085085	23.40195222	23.40620335	23.31823805	23.31466257	23.32827361	23.33146901	23.33579016	23.34588763	23.31888781	23.30842336	23.39170789	23.27804509	23.30349819	NaN	NaN	NaN	23.33626209	23.32257362	23.31665723	23.31645484	23.31709793	NaN	23.34255877	23.37085548	23.38383276	23.42577259	23.39496483	23.39770816	23.41556641	23.384	23.38553703	23.38558497	23.40926356	23.4004434	23.41278694
171	23.42325038	23.40577406	23.36884884	23.33540599	23.36140784	23.3442	23.36400437	23.35728878	23.33588412	23.39261212	23.395	23.3897968	23.40149183	23.4034895	23.4037087	23.40872432	23.32434504	23.3215479	23.33473279	23.33743719	23.33265216	23.34177338	23.32044337	23.31231527	23.38911137	23.2792	23.30208506	NaN	NaN	NaN	23.34325105	23.32023878	23.31655469	23.31636662	23.31817287	NaN	23.34590739	23.36896334	23.38822794	23.43132763	23.39663213	23.39997102	23.41825637	23.38940339	23.39032931	23.38860009	23.41492121	23.40662818	23.42085681
171.5	23.42609491	23.40934367	23.37653636	23.33140008	23.35745275	23.34521461	23.36522743	23.36502109	23.31999123	23.39234792	23.39451779	23.3904839	23.40397821	23.40609152	23.40328417	23.41649362	23.32575023	23.3284	23.33494712	23.33736241	23.33040777	23.33840257	23.3208002	23.31619058	23.38970866	23.28734318	23.30140955	NaN	NaN	NaN	23.34496622	23.31671056	23.32036868	23.31660801	23.31936031	NaN	23.34938478	23.36874727	23.39721148	23.43244609	23.39980135	23.40115233	23.41937471	23.39171876	23.39314826	23.39136733	23.42294409	23.41409442	23.4248295
172	23.42787573	23.41499704	23.38650311	23.32604281	23.35483122	23.34759213	23.36648825	23.37151656	23.30466082	23.3904782	23.3921908	23.3919773	23.40604168	23.4076771	23.40154659	23.42346186	23.32638591	23.3284012	23.33050076	23.33436056	23.32958706	23.33465442	23.32302649	23.31576905	23.392249	23.29499728	23.28474914	NaN	NaN	NaN	23.35119072	23.32117087	23.32545204	23.32126242	23.3192	NaN	23.35452168	23.36755993	23.40360748	23.43302589	23.40089207	23.40052497	23.42048522	23.39324453	23.3958888	23.39489765	23.42558879	23.42427696	23.43385461
172.5	23.42921171	23.4168	23.38893765	23.32429984	23.35364905	23.34852266	23.36572271	23.372	23.29097285	23.38844	23.38826994	23.3935	23.4071	23.40774945	23.40169443	23.42515139	23.32836139	23.32974907	23.32701732	23.32996769	23.33094148	23.33274237	23.32882919	23.31157374	23.39353107	23.31209746	23.27796765	NaN	NaN	NaN	23.35310984	23.32287919	23.328024	23.32639773	23.31998711	NaN	23.35799721	23.36691568	23.40565596	23.43703556	23.40111065	23.39973106	23.43127742	23.3963	23.39835752	23.39850663	23.43341866	23.43295667	23.44396403
173	23.43119598	23.41791967	23.38875872	23.32021356	23.35335746	23.34928396	23.3594235	23.37043368	23.28205784	23.38334953	23.38707316	23.39592388	23.40753423	23.40865517	23.40448702	23.4254841	23.33084839	23.3304	23.32653675	23.3283246	23.33550848	23.3332542	23.33252617	23.30893272	23.39464065	23.31888261	23.27743889	NaN	NaN	NaN	23.35833728	23.32428739	23.33087414	23.32993912	23.32333957	NaN	23.35970987	23.36635104	23.40960593	23.44423335	23.40132103	23.40168216	23.43415672	23.39874244	23.40170462	23.40298459	23.44014612	23.43720749	23.44760678
173.5	23.433762	23.42117684	23.36528635	23.31481737	23.3605223	23.35402884	23.35459521	23.36818589	23.2894046	23.38175921	23.38944265	23.3991	23.40927989	23.40980577	23.4076006	23.43342792	23.33487634	23.33051304	23.33074877	23.32901875	23.34011278	23.33888673	23.33558472	23.3107226	23.39640236	23.32166738	23.29793563	NaN	NaN	NaN	23.36263703	23.32680899	23.33565147	23.33285439	23.3267827	NaN	23.3578507	23.37045906	23.4150419	23.44595373	23.40326688	23.40591441	23.43537503	23.40080585	23.4035029	23.40648507	23.44519522	23.44227222	23.45380813
174	23.43712711	23.42581678	23.36070689	23.31517231	23.36559384	23.35312401	23.3532	23.36644724	23.29825477	23.38011625	23.39202706	23.39866667	23.41498396	23.41172355	23.41470569	23.43741083	23.33735616	23.33290032	23.33381041	23.332933	23.34183412	23.34300277	23.33959771	23.31868769	23.39726411	23.33038647	23.30543564	NaN	NaN	NaN	23.36742208	23.32866185	23.34050208	23.33741471	23.33182727	NaN	23.3561172	23.37560088	23.42147012	23.44672605	23.4065246	23.41199908	23.44451976	23.40154576	23.40712229	23.41027592	23.45344081	23.44686353	23.45857808
174.5	23.44022121	23.4308376	23.35935388	23.31682828	23.36580221	23.34843562	23.35449022	23.36677923	23.3077727	23.371572	23.38937409	23.40142581	23.41692064	23.41658861	23.42063324	23.4374	23.33945567	23.33607069	23.33682624	23.33549657	23.34338347	23.3463	23.34261813	23.32235821	23.39740717	23.33249487	23.3063	NaN	NaN	NaN	23.3705258	23.33281641	23.34488382	23.34329407	23.33998835	NaN	23.36011023	23.37852982	23.42375249	23.44974093	23.41224429	23.41579054	23.44878767	23.4093178	23.40849317	23.41383178	23.45621439	23.44856667	23.46364768
175	23.4421515	23.43302136	23.35968055	23.32217936	23.36235985	23.35082569	23.3586849	23.37024621	23.31563673	23.36632039	23.38692515	23.40485582	23.41857692	23.42269863	23.42665131	23.44461642	23.34116535	23.33841176	23.33937482	23.34091249	23.34560583	23.34698165	23.34550367	23.32746525	23.3981	23.32670074	23.30785791	NaN	NaN	NaN	23.3702144	23.33873956	23.34727341	23.34664918	23.34456178	NaN	23.36284934	23.37781868	23.43122564	23.45810565	23.41577381	23.41667129	23.44956266	23.41700936	23.41238327	23.41785169	23.46099078	23.45207084	23.47021016
175.5	23.4438567	23.43894004	23.37450842	23.32484539	23.35861854	23.35618163	23.36575254	23.37431862	23.31752581	23.36455443	23.38914113	23.4099561	23.41978005	23.42760475	23.42935999	23.44880197	23.34543069	23.33988956	23.34057644	23.3433383	23.3480306	23.34681865	23.34649141	23.33174286	23.39930492	23.31544913	23.31311087	NaN	NaN	NaN	23.36617886	23.34123689	23.34921367	23.34673785	23.34657219	NaN	23.36187411	23.37548722	23.44142407	23.45924375	23.41677621	23.42049247	23.44982345	23.42044848	23.4146891	23.42100628	23.46272565	23.45859232	23.47433474
176	23.44856495	23.44554573	23.39411128	23.32944204	23.35536891	23.3594	23.36869564	23.37542058	23.31733079	23.37175337	23.39361411	23.41363412	23.42159139	23.43160091	23.43518224	23.4493179	23.34993771	23.34302631	23.34389603	23.34526252	23.35060852	23.34712537	23.34838212	23.34028937	23.40431731	23.3058571	23.31392495	NaN	NaN	NaN	23.36148606	23.34506216	23.34620253	23.34646563	23.34715445	NaN	23.3612847	23.38133422	23.44464927	23.45993342	23.41860402	23.42509314	23.45629098	23.42564932	23.41527524	23.42507134	23.45820183	23.46079166	23.48278337
176.5	23.45176031	23.44684845	23.3981322	23.33022627	23.35396241	23.3609	23.37362617	23.37552108	23.32236034	23.37612376	23.39811544	23.41493675	23.42382111	23.43536579	23.44364185	23.45813293	23.34723499	23.34675336	23.34599301	23.35066268	23.35058414	23.34880171	23.347907	23.34437254	23.40722814	23.29795514	23.30265852	NaN	NaN	NaN	23.36080405	23.34905869	23.34263274	23.34436406	23.34711886	NaN	23.3601822	23.38707502	23.45081125	23.460012	23.42126404	23.42782042	23.46046584	23.4304887	23.41707829	23.42901687	23.45493971	23.46425312	23.48944102
177	23.45191953	23.45277792	23.39966135	23.32816184	23.35223816	23.36331733	23.37564548	23.37953527	23.32559226	23.37788079	23.39996009	23.42249059	23.42571913	23.43845669	23.44726905	23.46334043	23.34512049	23.34974678	23.35023803	23.35107365	23.34992516	23.35005495	23.34254347	23.34428732	23.4094698	23.29043906	23.30073475	NaN	NaN	NaN	23.36140107	23.34813215	23.34198901	23.3435	23.3427505	NaN	23.35884277	23.3886726	23.45547748	23.46497954	23.42368151	23.42918694	23.46252211	23.43618773	23.42267295	23.43434094	23.45241213	23.46932305	23.49335125
177.5	23.45769486	23.45793571	23.42062982	23.3227031	23.35216435	23.36424771	23.37868006	23.38639986	23.32392377	23.38393642	23.40304593	23.42780076	23.42832291	23.44067678	23.45814164	23.46574859	23.34796332	23.34958406	23.35122042	23.34923538	23.34932339	23.35199095	23.34340654	23.34661027	23.4114	23.28700358	23.30297926	NaN	NaN	NaN	23.36297849	23.34981411	23.34629046	23.34379115	23.34134807	NaN	23.35565979	23.39345265	23.45820415	23.47275377	23.42638017	23.43369819	23.46735132	23.43922085	23.428435	23.44055936	23.45427915	23.47423156	23.49090904
178	23.46439853	23.46392778	23.43050293	23.32262212	23.35710953	23.36499673	23.3830329	23.38877466	23.32245497	23.39438689	23.4118655	23.4357741	23.43064302	23.44300517	23.46495044	23.46605282	23.35120631	23.34922425	23.35018941	23.34855175	23.35146744	23.35395033	23.34726543	23.35002871	23.41237746	23.28933924	23.30438444	NaN	NaN	NaN	23.36232642	23.35482085	23.34397339	23.34713752	23.34447506	NaN	23.35376455	23.39912086	23.46301656	23.47414169	23.42837755	23.43712422	23.47145159	23.44400205	23.43750647	23.44569481	23.46331179	23.47768365	23.4842627
178.5	23.46952665	23.46982164	23.44735843	23.32428092	23.35274767	23.36871505	23.38734975	23.39484151	23.32655585	23.40291475	23.41747515	23.44417288	23.43315602	23.44530995	23.46787176	23.47395765	23.35471192	23.34986997	23.35007726	23.34946839	23.35499154	23.35345213	23.35212575	23.35039857	23.41379858	23.30652403	23.27838697	NaN	NaN	NaN	23.36354245	23.35579957	23.34462989	23.34457557	23.34480767	NaN	23.35645635	23.40313747	23.4663	23.47466179	23.43430153	23.44211465	23.47173819	23.44861016	23.44504338	23.44998933	23.47277891	23.47898047	23.48816994
179	23.4749824	23.475	23.46375955	23.33849592	23.34918811	23.37341607	23.39119297	23.40009876	23.33925065	23.41319679	23.42481685	23.44745244	23.43680377	23.44719952	23.47147269	23.47731557	23.35745999	23.35148132	23.35294683	23.35318424	23.3580267	23.35351123	23.35762598	23.35429704	23.41704148	23.30958477	23.28348889	NaN	NaN	NaN	23.36528153	23.34894668	23.34604993	23.3484494	23.34780464	NaN	23.35996039	23.40579861	23.46972156	23.47983961	23.4378686	23.45178503	23.47064117	23.45346339	23.45014834	23.45376734	23.47683838	23.48444814	23.48977827
179.5	23.48075795	23.48017573	23.47775699	23.33567157	23.3597814	23.37505654	23.38959958	23.40323715	23.34998163	23.4213228	23.43475489	23.45627727	23.44491147	23.44974638	23.47788301	23.47793419	23.35901317	23.35562888	23.35739469	23.3568798	23.36340943	23.35791882	23.36123278	23.35828349	23.42065771	23.30245882	23.29549818	NaN	NaN	NaN	23.36546711	23.34700789	23.34959075	23.35054493	23.34839433	NaN	23.36097757	23.41221809	23.47422815	23.48777048	23.44436366	23.45643281	23.48212238	23.46165613	23.45521132	23.45645277	23.47883916	23.49086563	23.49464252
180	23.48281458	23.48524146	23.48618239	23.33246631	23.36920988	23.37894968	23.38757494	23.40900159	23.36267483	23.43041702	23.43937131	23.46069345	23.45122963	23.45359545	23.48066703	23.48091002	23.36608029	23.35939782	23.36417495	23.36192988	23.3681829	23.36131032	23.36086049	23.36060264	23.42583585	23.29896523	23.30665475	NaN	NaN	NaN	23.36015146	23.35644207	23.35195548	23.35403711	23.35200113	NaN	23.36554643	23.42106429	23.47692639	23.48930315	23.45148434	23.46865029	23.48818626	23.46564089	23.46420577	23.4608927	23.48584182	23.49349905	23.49828211
180.5	23.48822083	23.48894423	23.50035764	23.33507124	23.37694635	23.38882459	23.38782692	23.41507585	23.37174455	23.43760312	23.44210066	23.46615601	23.45417136	23.45535599	23.48467853	23.48844912	23.37456416	23.36268238	23.37293318	23.36833067	23.37094643	23.36504874	23.36430695	23.36437948	23.4327989	23.30023249	23.3045227	NaN	NaN	NaN	23.36229959	23.36627386	23.35458452	23.35369967	23.35249701	NaN	23.36842703	23.42530191	23.47093583	23.49523298	23.45882263	23.4752708	23.48374953	23.47148084	23.46890823	23.46554593	23.49546324	23.49894487	23.50214436
181	23.49207042	23.49753486	23.50738969	23.3406997	23.38272893	23.39495178	23.39935725	23.42149445	23.38977626	23.44698715	23.44756092	23.47470811	23.456967	23.45793093	23.48817397	23.4896	23.3826089	23.36939741	23.3878444	23.37178427	23.37528797	23.36665826	23.37102037	23.36805779	23.44010198	23.3437245	23.31296305	NaN	NaN	NaN	23.36738324	23.37462841	23.3590578	23.35486891	23.35692535	NaN	23.37557518	23.42684243	23.45695937	23.50140755	23.47166021	23.4779829	23.49614525	23.48254096	23.47775968	23.46944909	23.51003431	23.50952769	23.50893525
181.5	23.50023682	23.50046548	23.51550294	23.34120438	23.38586642	23.40386155	23.39953617	23.43126439	23.4061726	23.45442499	23.45049488	23.48392627	23.46594143	23.46453878	23.49380078	23.48987554	23.38815106	23.37985228	23.39372919	23.38147681	23.38239048	23.37111779	23.37647149	23.3695	23.44607798	23.33619455	23.29325152	NaN	NaN	NaN	23.37221154	23.36093473	23.35695416	23.35998456	23.35603663	NaN	23.38404492	23.43544964	23.43258816	23.50551028	23.47687402	23.48835862	23.49905233	23.48568364	23.48382047	23.47633746	23.52023911	23.51785703	23.52447662
182	23.50546174	23.5078032	23.52344129	23.37799704	23.38905988	23.41217055	23.38625169	23.44650397	23.42001962	23.45965462	23.4587832	23.49344712	23.47290391	23.46956267	23.49347679	23.4963934	23.39391818	23.38773526	23.40248766	23.39088427	23.38753588	23.37726604	23.38476942	23.37434024	23.45580276	23.31815965	23.28167664	NaN	NaN	NaN	23.37864407	23.36396691	23.36187363	23.3624827	23.35953931	NaN	23.39084324	23.43927419	23.42273114	23.51645051	23.47954786	23.49167668	23.50048148	23.49652809	23.48985195	23.48399819	23.53324402	23.52939562	23.53875614
182.5	23.51449767	23.51699118	23.52911779	23.3945876	23.39306139	23.421895	23.38778405	23.45092775	23.43935028	23.46751712	23.46073741	23.50201915	23.47601933	23.47089824	23.48695324	23.5008848	23.39685	23.39229551	23.41018871	23.40415728	23.39677784	23.38606776	23.39026589	23.38076082	23.45740384	23.3118518	23.29359398	NaN	NaN	NaN	23.38247943	23.3676146	23.36635051	23.3715	23.35909732	NaN	23.39850577	23.42936437	23.44734097	23.51862284	23.49011404	23.50101784	23.51406847	23.50120579	23.49817843	23.49478688	23.54379501	23.54476985	23.55673733
183	23.52007699	23.52041781	23.53876726	23.42253723	23.3893377	23.43494474	23.39934121	23.4706306	23.44296711	23.47561948	23.47015809	23.51078519	23.48100839	23.47209161	23.47950084	23.50370053	23.40370815	23.39519989	23.42131391	23.41660542	23.40688924	23.39686667	23.39702647	23.37413019	23.46468781	23.31796942	23.32807782	NaN	NaN	NaN	23.37769093	23.37570491	23.35951093	23.36498145	23.35899093	NaN	23.40946814	23.42434745	23.44471142	23.52458138	23.49361077	23.51426286	23.51714387	23.50645739	23.50273912	23.50102836	23.55821364	23.56405139	23.57177604
183.5	23.52939991	23.52499887	23.5498561	23.45325846	23.38646667	23.44936148	23.40648773	23.47447201	23.44893086	23.4850211	23.48188708	23.52207949	23.48736315	23.47779433	23.47696542	23.5049915	23.41016674	23.41123525	23.43391905	23.42973277	23.41637703	23.40764764	23.40937603	23.36363113	23.47417062	23.323867	23.34190253	NaN	NaN	NaN	23.37632253	23.37147773	23.35898407	23.35785718	23.36597964	NaN	23.41793639	23.42863197	23.43923989	23.53258188	23.50555784	23.51731776	23.52391628	23.51581983	23.50979251	23.50782915	23.57595848	23.57594429	23.60054151
184	23.53952515	23.53513969	23.54727727	23.45934058	23.3929752	23.45418452	23.41393869	23.47826547	23.47126918	23.49949164	23.49474431	23.53448218	23.49528104	23.47925647	23.48062009	23.51409402	23.4162036	23.41650738	23.44513934	23.44196772	23.43413619	23.42024292	23.4192094	23.35984173	23.4842124	23.32568398	23.32129104	NaN	NaN	NaN	23.38629631	23.36558679	23.37702293	23.36132835	23.38829536	NaN	23.42581408	23.43745194	23.44896995	23.5413036	23.51573899	23.52971821	23.54029993	23.51989266	23.51662929	23.51896546	23.59717509	23.58801818	23.6131082
184.5	23.54746545	23.53624288	23.5522342	23.47841981	23.41065405	23.47007337	23.42085365	23.48998301	23.48594462	23.5109992	23.50809357	23.54133129	23.51183398	23.48961147	23.48549715	23.51736271	23.42342043	23.43506056	23.45226734	23.45430557	23.44505641	23.43916079	23.42944884	23.36276348	23.48822651	23.32208181	23.35345543	NaN	NaN	NaN	23.40073393	23.36991502	23.39506855	23.38511745	23.40315018	NaN	23.43469932	23.45178248	23.45837195	23.54759007	23.52528889	23.53743053	23.5467888	23.52825825	23.52606942	23.53479577	23.61864024	23.59895853	23.63579493
185	23.55664371	23.54244623	23.55863803	23.49503995	23.43030773	23.47221761	23.42894423	23.5027801	23.50410312	23.51698378	23.52144756	23.55364087	23.52100054	23.49905405	23.48717106	23.52843668	23.432173	23.44648122	23.46806452	23.47295453	23.44989409	23.44643426	23.44428324	23.36671824	23.4977972	23.31733727	23.36918863	NaN	NaN	NaN	23.41092042	23.37478831	23.40508341	23.40021258	23.41978747	NaN	23.43884896	23.45806471	23.45941505	23.5541025	23.53609061	23.53836746	23.56218626	23.53679868	23.53562851	23.54893354	23.62375345	23.60660948	23.63582691
185.5	23.56575161	23.55209211	23.56404625	23.52173633	23.44441946	23.48805143	23.43068048	23.5197533	23.53283008	23.53116662	23.54466904	23.56958013	23.52995949	23.51124879	23.49316892	23.53429044	23.44521193	23.45324073	23.48036549	23.47779929	23.45952834	23.45898934	23.43543411	23.37067971	23.50851815	23.31485198	23.37566332	NaN	NaN	NaN	23.42499533	23.38396123	23.41654754	23.4179712	23.43827441	NaN	23.45438427	23.46862455	23.48781548	23.56640767	23.54260956	23.55145858	23.56548222	23.54807549	23.54859837	23.56366153	23.62551793	23.61644711	23.62730237
186	23.57350144	23.556121	23.58056292	23.54564909	23.47034013	23.49696126	23.45678596	23.53141298	23.54338058	23.54985192	23.57072986	23.58089525	23.53414487	23.52890653	23.50440959	23.5486395	23.45178979	23.46157813	23.49203041	23.48742836	23.47110825	23.46838353	23.44440267	23.37386588	23.53306355	23.3246646	23.37836737	NaN	NaN	NaN	23.43355923	23.3919499	23.42549714	23.42738232	23.43018792	NaN	23.4643047	23.47615332	23.50445681	23.5694822	23.55147755	23.55415608	23.5803365	23.55642389	23.55648709	23.57645099	23.63413298	23.6212927	23.64369256
186.5	23.58331012	23.56865318	23.58315444	23.58132148	23.49127229	23.51735783	23.46696048	23.56133418	23.55449376	23.56861051	23.58583	23.59384515	23.542531	23.54936773	23.50828778	23.56189786	23.4609	23.46662857	23.49884757	23.50262085	23.47940248	23.48325762	23.43955095	23.38950469	23.54424609	23.35466791	23.36968954	NaN	NaN	NaN	23.44077818	23.4049544	23.41550323	23.416	23.42440947	NaN	23.47335664	23.48663902	23.5062702	23.58050302	23.56093353	23.57048754	23.58667204	23.56380024	23.56653915	23.59124846	23.64124166	23.62663005	23.66867853
187	23.58875569	23.57780246	23.58708519	23.59900221	23.50392673	23.52112804	23.49151608	23.57565041	23.56269355	23.58382819	23.59843737	23.60434172	23.55699707	23.56253033	23.51183404	23.56481533	23.4647885	23.45163144	23.5059578	23.52527232	23.49519334	23.49975447	23.42193236	23.41357247	23.56279405	23.3821575	23.34538032	NaN	NaN	NaN	23.45800216	23.40847921	23.42265212	23.4199889	23.43276312	NaN	23.48452927	23.49413882	23.5318905	23.58814341	23.5739165	23.57916862	23.58815574	23.57466006	23.57586196	23.60161	23.64985781	23.63530122	23.67910064
187.5	23.60002276	23.58919397	23.59975208	23.61120971	23.52834225	23.53114279	23.5053764	23.58836698	23.56537145	23.60023498	23.61407971	23.60866645	23.56966805	23.57423411	23.52300195	23.58362398	23.44681979	23.46216697	23.52600488	23.54689829	23.51264744	23.51619301	23.42930721	23.44771735	23.57485581	23.38594997	23.31451218	NaN	NaN	NaN	23.46655819	23.43149508	23.43292108	23.43436177	23.43827156	NaN	23.49808344	23.50684464	23.53560249	23.60089077	23.58180063	23.59335402	23.60388536	23.58209314	23.58674132	23.61861992	23.65241111	23.6447211	23.69539294
188	23.6059107	23.60062051	23.60719188	23.61531221	23.53663159	23.54805685	23.5321158	23.59963819	23.57460699	23.62048937	23.63208904	23.6242	23.5839534	23.58055657	23.52676255	23.59004433	23.44371856	23.47027749	23.52947356	23.56432226	23.52711887	23.52819396	23.44093623	23.47299271	23.57978839	23.40439968	23.33987895	NaN	NaN	NaN	23.4723588	23.44230159	23.44554005	23.44642702	23.45869036	NaN	23.51409373	23.51982521	23.55168357	23.60930696	23.59748443	23.60518528	23.60857611	23.58879401	23.60129149	23.63710616	23.65567577	23.65892708	23.72326491
188.5	23.61455331	23.60489989	23.61024656	23.62277898	23.55634511	23.56039808	23.55317921	23.61103	23.58961487	23.64030017	23.6617442	23.63502428	23.59132369	23.59184803	23.53654717	23.59157191	23.45653769	23.48507326	23.5471553	23.57027221	23.54968569	23.54115071	23.45662401	23.49828666	23.59034267	23.4176	23.34672802	NaN	NaN	NaN	23.48305965	23.45525075	23.46693931	23.46159772	23.4735152	NaN	23.52815191	23.53362988	23.56708322	23.61272672	23.60454335	23.60838715	23.61864155	23.59884836	23.61059126	23.636885	23.6611201	23.67008609	23.74822303
189	23.62439637	23.62085214	23.61808098	23.64220778	23.57313434	23.57506372	23.56231357	23.63115922	23.6049489	23.65785962	23.68033884	23.64504067	23.6021667	23.59973553	23.54958553	23.61025921	23.47901218	23.49662664	23.56123796	23.5833366	23.55939007	23.54717453	23.48234328	23.51782836	23.60193173	23.41963039	23.3893819	NaN	NaN	NaN	23.49188623	23.47228242	23.47578174	23.47230276	23.49043739	NaN	23.5375176	23.54544261	23.58639905	23.63162608	23.61870805	23.61891604	23.6272217	23.60385981	23.62487403	23.63847539	23.67200333	23.67146959	23.76721565
189.5	23.63447305	23.63394046	23.62933945	23.65434829	23.57979619	23.58995844	23.58210893	23.64513862	23.62250867	23.66520641	23.68827273	23.6631422	23.61639832	23.61321389	23.55448095	23.61839894	23.50312834	23.51490603	23.5801821	23.59463455	23.56799403	23.55587151	23.49744056	23.5309534	23.60880978	23.40141807	23.41858927	NaN	NaN	NaN	23.51184735	23.47390028	23.49406656	23.49020028	23.50066395	NaN	23.54659521	23.55523951	23.60783214	23.63585149	23.6330946	23.62984084	23.63613567	23.61673996	23.63629484	23.64772209	23.70845197	23.67227312	23.77747317
190	23.64759033	23.63527249	23.63644952	23.66543276	23.5928617	23.61416496	23.5918721	23.66551162	23.63467814	23.67482117	23.69755781	23.67645233	23.6308093	23.62325162	23.57279105	23.62587303	23.5161324	23.53146751	23.60370209	23.59568731	23.58120511	23.57004492	23.51660721	23.54539919	23.62341289	23.42177052	23.46886534	NaN	NaN	NaN	23.52190506	23.47920349	23.50367822	23.50387284	23.51636738	NaN	23.5565938	23.57231145	23.62612277	23.64899477	23.64618588	23.64112852	23.64663787	23.63235629	23.64931024	23.6595935	23.71314364	23.68725953	23.79620167
190.5	23.6609815	23.65164507	23.63838611	23.66859318	23.60993057	23.61859683	23.60508501	23.67905789	23.64764678	23.67970205	23.70999239	23.68427167	23.64295976	23.63159664	23.57648448	23.63705505	23.52507774	23.56402273	23.6282766	23.60096917	23.59382217	23.57940476	23.53020326	23.56005596	23.64285313	23.42883849	23.47264704	NaN	NaN	NaN	23.53383107	23.49003191	23.52353604	23.5177304	23.53251186	NaN	23.5742422	23.58396023	23.65053748	23.65681715	23.66801396	23.65331852	23.66214411	23.64892338	23.66537879	23.67099323	23.73815203	23.70225628	23.8208762
191	23.66996197	23.65886667	23.64179641	23.66352148	23.62068567	23.63218013	23.60970198	23.68574996	23.65860803	23.68778011	23.71986125	23.70121734	23.64998109	23.64071048	23.58130495	23.6448	23.54198761	23.59552055	23.63588892	23.61658754	23.6032991	23.59247681	23.54066458	23.56394962	23.64578641	23.43287698	23.47899884	NaN	NaN	NaN	23.54292575	23.49412941	23.53495244	23.53214444	23.54446036	NaN	23.59364588	23.60146177	23.65965921	23.66208052	23.68635233	23.66688271	23.66862372	23.65991864	23.67501318	23.6819946	23.72480313	23.69053731	23.83598783
191.5	23.68640465	23.66916951	23.65582787	23.67912765	23.6424287	23.65116657	23.62660745	23.69176791	23.67059598	23.69279516	23.7257877	23.7068662	23.66020908	23.65189085	23.59636761	23.65331091	23.55291486	23.61121597	23.654	23.6229926	23.61578874	23.60562487	23.55115999	23.57664623	23.66559145	23.4742496	23.47276882	NaN	NaN	NaN	23.55394726	23.51686433	23.54799181	23.54247014	23.55800477	NaN	23.610005	23.61045602	23.68309471	23.68160527	23.71020301	23.68613162	23.67719159	23.67037445	23.68347528	23.69605971	23.73003791	23.69404087	23.8187305
192	23.70212298	23.67902546	23.66793957	23.70397358	23.65482174	23.6596682	23.64773077	23.69994755	23.69380502	23.69830452	23.72847906	23.71665249	23.6712763	23.66045241	23.61220754	23.67378524	23.57844018	23.63759191	23.64533323	23.63636698	23.62391348	23.61622967	23.56480703	23.57702653	23.67001023	23.4774	23.46326997	NaN	NaN	NaN	23.56027171	23.54260831	23.55531964	23.55767767	23.55591866	NaN	23.62701444	23.62564237	23.69506052	23.68601331	23.72454547	23.71038421	23.68536375	23.68386639	23.69473427	23.71731129	23.75043154	23.72750032	23.79064793
192.5	23.71421327	23.69190007	23.67739665	23.72679258	23.67425176	23.67885261	23.65894285	23.71009091	23.71898935	23.70555934	23.73632328	23.72587026	23.67629496	23.67029483	23.61887409	23.6847602	23.59459922	23.65404824	23.63509741	23.64344577	23.63152273	23.62949006	23.57384215	23.58120296	23.67568314	23.48189486	23.46222948	NaN	NaN	NaN	23.57110914	23.5697857	23.56334441	23.56136178	23.57039728	NaN	23.64683703	23.64910256	23.70826849	23.68818039	23.73585586	23.7258721	23.7007218	23.69928147	23.70174657	23.73381897	23.77168324	23.73874846	23.78232942
193	23.71999444	23.70378006	23.68527227	23.70687082	23.68319651	23.68467787	23.66840963	23.71888343	23.72963005	23.71376101	23.74939572	23.73936284	23.68317418	23.67884586	23.63494911	23.6993421	23.59394997	23.6748778	23.64719652	23.65021102	23.63910102	23.6390961	23.58747778	23.59604492	23.69468819	23.49131545	23.46817038	NaN	NaN	NaN	23.5816962	23.60053776	23.58087973	23.57405119	23.58772625	NaN	23.67173163	23.66244713	23.72458032	23.70826778	23.7473	23.73849614	23.70503166	23.71931829	23.71290493	23.74568417	23.79347483	23.74905285	23.78807991
193.5	23.72707506	23.71027254	23.69504098	23.72822545	23.69918715	23.70101693	23.68157061	23.73573102	23.72603052	23.72999715	23.75443219	23.75335817	23.68525947	23.68535789	23.65072068	23.7085629	23.60412025	23.66370349	23.66549379	23.66019968	23.65144494	23.65665175	23.60138658	23.61548643	23.70227759	23.50732308	23.49489009	NaN	NaN	NaN	23.58900838	23.62843042	23.59403337	23.58799204	23.59587921	NaN	23.69192222	23.68321653	23.73870142	23.71553448	23.75516022	23.74849844	23.70746942	23.7382723	23.72258392	23.7732104	23.80789428	23.80291535	23.80721311
194	23.7418097	23.72435774	23.7049168	23.72181626	23.71303851	23.71241739	23.70261623	23.74319404	23.72914706	23.75176032	23.76113316	23.765468	23.69071155	23.70056677	23.66446842	23.71839871	23.61646417	23.68474192	23.67420423	23.67230776	23.66764078	23.66616344	23.62165596	23.62458211	23.71264694	23.53493008	23.50339347	NaN	NaN	NaN	23.6034918	23.64482436	23.61323383	23.59910473	23.61515497	NaN	23.70834961	23.71685339	23.75266154	23.71783854	23.76713793	23.75519931	23.7195392	23.75046158	23.73777601	23.79610034	23.83193242	23.86809384	23.8270441
194.5	23.74828847	23.73128041	23.72587008	23.73258656	23.72123626	23.72516278	23.71491012	23.75299608	23.73547007	23.76842273	23.77239265	23.77950721	23.69899594	23.70623275	23.68056973	23.72601814	23.62819564	23.69133904	23.69085506	23.69560208	23.68061705	23.67863278	23.63313252	23.64145066	23.72414495	23.55764435	23.53530066	NaN	NaN	NaN	23.61954499	23.6653827	23.62694278	23.62632363	23.63628455	NaN	23.72286066	23.72972008	23.77573128	23.72536416	23.77251666	23.76712816	23.7268855	23.76389963	23.74755876	23.81370968	23.85448289	23.89908543	23.85481497
195	23.75469855	23.74535358	23.74207022	23.73572017	23.74000847	23.74879878	23.72463875	23.7584352	23.74207131	23.77507117	23.78422235	23.79262766	23.70861982	23.71260971	23.69091135	23.73588296	23.64836182	23.67642474	23.70531816	23.69726001	23.68972432	23.69467755	23.64967729	23.66059077	23.73880348	23.56419765	23.56017752	NaN	NaN	NaN	23.63236191	23.67656807	23.64979266	23.64943861	23.66142781	NaN	23.74223765	23.74803329	23.78015267	23.73517979	23.78357599	23.77217544	23.73687767	23.77526	23.76095019	23.82149283	23.87417266	23.91892621	23.86910268
195.5	23.7648952	23.76103722	23.75951557	23.74309617	23.7451323	23.75601912	23.7366339	23.77292625	23.75848451	23.78360432	23.80476307	23.8031364	23.71306796	23.71862742	23.70506	23.74728026	23.67585438	23.69090536	23.73525135	23.70775134	23.71210017	23.70605436	23.67488095	23.68446303	23.75428865	23.57939759	23.59010747	NaN	NaN	NaN	23.64936363	23.68566313	23.66998134	23.66634541	23.6719315	NaN	23.75475764	23.75773575	23.79685118	23.73991517	23.7883424	23.78448294	23.74028987	23.78127387	23.77136379	23.82452932	23.90539003	23.95353898	23.89377262
196	23.77713845	23.76980727	23.77101883	23.76229012	23.75750957	23.77076601	23.75644569	23.77703406	23.77211637	23.79566875	23.81692978	23.81439066	23.7244486	23.72519629	23.7148448	23.75467237	23.70311312	23.71340971	23.74890032	23.72060909	23.73433083	23.7165045	23.69563898	23.68858674	23.76525786	23.59423927	23.60378611	NaN	NaN	NaN	23.66638536	23.69012182	23.67099806	23.66746933	23.67477514	NaN	23.76922706	23.77573134	23.79943388	23.74936524	23.80545694	23.79006457	23.75182733	23.78659888	23.78322273	23.84681161	23.91602931	23.97790616	23.9142325
196.5	23.78672693	23.77734969	23.79112599	23.78338693	23.76510974	23.79574475	23.76895904	23.77888216	23.78190062	23.80556726	23.83041362	23.81635121	23.73251205	23.73112944	23.73000139	23.75936011	23.72749404	23.73956533	23.76185583	23.73316099	23.74259015	23.73653989	23.7204309	23.69763911	23.77746266	23.60665643	23.66899754	NaN	NaN	NaN	23.6851262	23.69063843	23.66786677	23.6849	23.68040163	NaN	23.77301933	23.78360336	23.80111764	23.75478072	23.810344	23.80653195	23.75459286	23.79296937	23.80857921	23.84988689	23.93307131	23.9768088	23.93676857
197	23.79836197	23.79108424	23.81662937	23.80868736	23.77396724	23.81315805	23.78097271	23.78383078	23.79249022	23.81729729	23.83366312	23.8192	23.75143969	23.73738021	23.73899829	23.76807115	23.75117895	23.76402368	23.77188519	23.74852778	23.74851572	23.74740113	23.75242472	23.71868657	23.78385472	23.60347712	23.66379395	NaN	NaN	NaN	23.71995918	23.72223422	23.67868168	23.69353337	23.70894958	NaN	23.78399232	23.78824936	23.81194043	23.7679357	23.8152532	23.8124726	23.75775942	23.79701669	23.81622483	23.8380104	23.95065714	23.98989108	23.94874841
197.5	23.8029641	23.80180431	23.83086216	23.82444302	23.78544454	23.81954543	23.79348076	23.79883891	23.80216503	23.82520525	23.83978155	23.82297976	23.75659792	23.74032294	23.7454505	23.77043916	23.77846351	23.78153747	23.7979531	23.75673119	23.75296468	23.77758706	23.77988768	23.7420503	23.79502916	23.61403455	23.65423232	NaN	NaN	NaN	23.73585504	23.72334173	23.70589079	23.71407988	23.72093924	NaN	23.80144685	23.81312811	23.8211396	23.77411859	23.82373302	23.817942	23.76646963	23.80496925	23.83268473	23.8542208	23.95399139	24.05067973	23.96724896
198	23.80816309	23.814842	23.84514749	23.83066885	23.80373007	23.82704307	23.79627488	23.80485017	23.81794055	23.83062137	23.84746074	23.83556578	23.76482872	23.74171026	23.75762461	23.78362364	23.80277138	23.79226746	23.79752842	23.76929085	23.77262709	23.7951417	23.80963325	23.75625455	23.81119813	23.58314286	23.66584912	NaN	NaN	NaN	23.74907965	23.74614031	23.72029206	23.72589941	23.75672386	NaN	23.80374743	23.82461285	23.82278	23.77606543	23.83418168	23.82738779	23.7687	23.81416821	23.84779508	23.85811179	23.93842302	24.09755621	23.98519339
198.5	23.81524798	23.82617573	23.85935653	23.83891237	23.81611805	23.83981629	23.8131004	23.8073053	23.82586183	23.83542275	23.84960675	23.8350381	23.76591309	23.75119697	23.76197373	23.7864794	23.8139808	23.80903157	23.80049921	23.78179945	23.77970473	23.80796545	23.82404103	23.7760007	23.81641248	23.61319055	23.63654314	NaN	NaN	NaN	23.75431748	23.76142056	23.73576044	23.75036184	23.76931555	NaN	23.80831978	23.84380739	23.82784157	23.79021124	23.84083799	23.84090522	23.77273587	23.82536667	23.85373228	23.84901582	23.95285666	24.13558911	23.99863143
199	23.82203303	23.83310692	23.86754636	23.84871004	23.82558486	23.84395435	23.82424969	23.81883241	23.82916819	23.83876653	23.85439936	23.83928045	23.77024756	23.75588029	23.76933966	23.78873231	23.82399502	23.81594154	23.81859009	23.79410626	23.7960154	23.81866119	23.8379576	23.78150321	23.8260769	23.65232894	23.38657388	NaN	NaN	NaN	23.76819383	23.77516304	23.76044921	23.76525204	23.78073375	NaN	23.81588636	23.86162708	23.83731407	23.79604669	23.85123412	23.8453431	23.78091924	23.83596589	23.86074079	23.84519846	24.00304748	24.08986588	24.02391626
199.5	23.82808298	23.84545717	23.87672593	23.85757291	23.83441757	23.85564465	23.828038	23.82712857	23.83234093	23.84152169	23.85725275	23.84446687	23.77451217	23.77183635	23.77619396	23.800329	23.82324819	23.82786521	23.83355277	23.80856705	23.80665487	23.82895609	23.85239676	23.79156766	23.83006449	23.68163282	NaN	NaN	NaN	NaN	23.78089892	23.78567608	23.76726305	23.7712459	23.79880316	NaN	23.82616428	23.86734837	23.83753022	23.79704978	23.86166086	23.85094255	23.78322786	23.84561402	23.8650887	23.84738215	24.02045817	24.05633533	24.04007127
200	23.83870414	23.85338128	23.88472741	23.86893745	23.84080823	23.86024905	23.84590696	23.82928667	23.83484363	23.84224411	23.86361137	23.85485974	23.77917279	23.77504408	23.7804108	23.80456438	23.82899582	23.84468477	23.84529067	23.81781427	23.81744718	23.83711168	23.85994511	23.79830509	23.83088961	23.72529602	NaN	NaN	NaN	NaN	23.79636192	23.80181137	23.77978744	23.79906029	23.80585241	NaN	23.82927978	23.87935159	23.83838253	23.80669716	23.8711035	23.8646753	23.78483065	23.85475888	23.86767239	23.85626644	24.02011791	24.02430418	24.04727639
200.5	23.844782	23.86078609	23.89069166	23.87472397	23.85343853	23.87650885	23.85330848	23.83251502	23.84000693	23.84151885	23.86472132	23.86423761	23.78929285	23.7938307	23.78446761	23.80542895	23.84580426	23.8571107	23.86060496	23.82500463	23.83299886	23.84473663	23.86744101	23.81268396	23.83237948	23.69475958	NaN	NaN	NaN	NaN	23.80551373	23.81517896	23.79974615	23.8029761	23.80780586	NaN	23.83776503	23.88553095	23.84355946	23.8161864	23.87863653	23.87226185	23.79649397	23.857759	23.87500005	23.87128259	24.01305016	24.00141026	24.01992543
201	23.85014208	23.86978412	23.89749121	23.87976251	23.85977115	23.88134994	23.86481799	23.84356716	23.84845908	23.84307939	23.86693657	23.86506262	23.80259468	23.80760182	23.79440436	23.80952978	23.86017544	23.87106586	23.87444715	23.83985949	23.84466113	23.85158115	23.86796888	23.81749081	23.83955314	23.69845219	NaN	NaN	NaN	NaN	23.816402	23.81517518	23.80684391	23.80415423	23.82397866	NaN	23.85146795	23.88567015	23.84610263	23.81817647	23.88644482	23.87817906	23.79880036	23.86028393	23.87993979	23.88393314	24.00089473	23.98214503	24.01319742
201.5	23.85492779	23.88078874	23.9011	23.88118733	23.86896889	23.88599518	23.86610845	23.85057392	23.85001143	23.8465719	23.87187318	23.86725597	23.8118	23.81717719	23.79778179	23.82077403	23.87103712	23.88201868	23.88854753	23.84997505	23.85977079	23.86018717	23.87148905	23.82039382	23.85035731	23.74993265	NaN	NaN	NaN	NaN	23.82397324	23.82545812	23.8074283	23.81826728	23.83704904	NaN	23.86284118	23.88606787	23.84783654	23.81807409	23.90035639	23.88396984	23.80098934	23.86671257	23.88416448	23.89115682	23.98603988	23.95433267	24.00839143
202	23.85950899	23.886834	23.89222723	23.88333942	23.87640454	23.89317506	23.86929827	23.85727536	23.85468043	23.8460978	23.87514312	23.86864169	23.82085217	23.82625235	23.80406905	23.82262212	23.87949484	23.88014013	23.8944156	23.8643704	23.8706203	23.86630802	23.86790074	23.83012469	23.85532031	23.76419266	NaN	NaN	NaN	NaN	23.83071624	23.8366127	23.82974643	23.83252292	23.84033031	NaN	23.87627971	23.88093684	23.85488872	23.8187696	23.90737353	23.89503791	23.80719883	23.87473134	23.88775172	23.90000452	23.96429271	23.93963803	23.97969575
202.5	23.86430672	23.8896	23.884531	23.8847119	23.87814721	23.89493657	23.87511746	23.8603024	23.86102105	23.84577192	23.87696785	23.87008722	23.83266715	23.8329462	23.81600625	23.8229	23.87488835	23.87669798	23.8890299	23.88035151	23.87346729	23.87405987	23.8661797	23.83837505	23.86185113	23.76084887	NaN	NaN	NaN	NaN	23.8400401	23.84577903	23.83159004	23.84076989	23.8485968	NaN	23.87774472	23.87785507	23.85694009	23.83231562	23.91180678	23.90376228	23.81581511	23.87803188	23.88953219	23.89984542	23.9244081	23.9412956	23.95884992
203	23.87170312	23.89389936	23.88749355	23.89000795	23.88117852	23.89552365	23.87649269	23.8642327	23.86868263	23.84690734	23.87908256	23.87478941	23.83678322	23.84032925	23.82118012	23.82337809	23.87696647	23.87939191	23.88987026	23.88803592	23.87928597	23.87496594	23.86844577	23.85046194	23.86365933	23.75576481	NaN	NaN	NaN	NaN	23.85142832	23.85363349	23.84961676	23.85392553	23.85586577	NaN	23.88301358	23.88346514	23.85649074	23.83341403	23.91580463	23.90836006	23.81998263	23.8797458	23.8934194	23.89697934	23.89890541	23.94257816	23.94640579
203.5	23.87337313	23.89291843	23.89339976	23.89250488	23.8864419	23.89517198	23.88293101	23.86927028	23.87059241	23.84790005	23.88169921	23.87598182	23.84110816	23.84421538	23.82896093	23.82919043	23.88317388	23.88617083	23.89429069	23.9012508	23.88683761	23.88033416	23.87264783	23.85693981	23.86587823	23.79159487	NaN	NaN	NaN	NaN	23.86293154	23.85620924	23.85427297	23.85540907	23.85739683	NaN	23.88845676	23.88596188	23.85717221	23.84411903	23.91746112	23.90890138	23.82027255	23.88360425	23.89481746	23.89423311	23.9023	23.93870557	23.93347025
204	23.87525332	23.896	23.900924	23.89366538	23.89347714	23.89742661	23.8897	23.87059198	23.88047549	23.8485	23.8852	23.87387208	23.84962298	23.84996052	23.83659225	23.8332952	23.88773996	23.88734477	23.89723589	23.90762838	23.89717927	23.88662117	23.8798515	23.85807216	23.86972065	23.80087931	NaN	NaN	NaN	NaN	23.86763049	23.85746903	23.85572126	23.85686503	23.86087583	NaN	23.89280515	23.89083099	23.85691538	23.84834119	23.9180819	23.90964265	23.82445667	23.88515869	23.89680721	23.89346067	23.90185266	23.93167642	23.92103636
204.5	23.87862672	23.89703908	23.90394692	23.89471605	23.89807446	23.90096538	23.8925015	23.8735453	23.88363469	23.84529229	23.8860751	23.87103074	23.86260321	23.85468885	23.84675543	23.83671764	23.88909419	23.89036439	23.90280046	23.91583328	23.90032361	23.8916119	23.88338028	23.85918252	23.87440141	23.80438757	NaN	NaN	NaN	NaN	23.86938342	23.85714061	23.85966198	23.86411289	23.8679585	NaN	23.89175756	23.89705738	23.85775556	23.84903666	23.92293436	23.91114618	23.83336635	23.89053903	23.90070365	23.89403004	23.9090151	23.92684855	23.9139485
205	23.88203907	23.89739672	23.90335903	23.89710946	23.90127559	23.90395455	23.89377567	23.8763181	23.88816384	23.84802699	23.88709222	23.8672	23.86796567	23.85813247	23.84965669	23.84558875	23.89102907	23.89418088	23.90895293	23.92006803	23.90149984	23.89584882	23.88804616	23.86836344	23.87674122	23.80435804	NaN	NaN	NaN	NaN	23.87461362	23.86063897	23.86775591	23.8709756	23.87566776	NaN	23.89431093	23.89962558	23.86193445	23.84951176	23.92406573	23.91374435	23.84177183	23.8936282	23.90408412	23.8950855	23.9093685	23.92134157	23.91371816
205.5	23.88196429	23.9000469	23.90395465	23.90204046	23.9026647	23.90429852	23.89293145	23.88132353	23.89487071	23.84828054	23.88673185	23.86600784	23.87031031	23.86004913	23.85101789	23.84708154	23.89685684	23.89761115	23.91724946	23.92460596	23.90124481	23.90119979	23.89009548	23.87658047	23.87661615	23.80609914	NaN	NaN	NaN	NaN	23.88041227	23.87467393	23.87815832	23.88056226	23.87946128	NaN	23.89648341	23.89941477	23.86408157	23.84978915	23.92917452	23.91821352	23.85091007	23.89301196	23.9031594	23.8980008	23.90917879	23.91950495	23.92241209
206	23.8833238	23.90346274	23.9019828	23.9048907	23.90394825	23.90856559	23.89683209	23.88423132	23.89848902	23.84797006	23.88928632	23.8654077	23.87285636	23.8605097	23.8528271	23.8481792	23.89983019	23.90299804	23.92194947	23.92816091	23.90321818	23.90220484	23.89691208	23.88230646	23.87949942	23.80682182	NaN	NaN	NaN	NaN	23.88649986	23.87798338	23.88070542	23.88322243	23.88313678	NaN	23.89983668	23.89844052	23.868	23.84978758	23.92876375	23.92463342	23.85187105	23.89534205	23.90090316	23.9000389	23.90524574	23.91776538	23.92568931
206.5	23.88438247	23.90681236	23.90517272	23.90703868	23.90671792	23.91149423	23.89882109	23.88670465	23.9001717	23.84738931	23.89321588	23.87032086	23.87321522	23.86153181	23.85361064	23.84937749	23.90033587	23.90902452	23.92826119	23.9261957	23.90609774	23.89964643	23.9024337	23.88592453	23.88305347	23.8062027	NaN	NaN	NaN	NaN	23.89075041	23.88756469	23.88414401	23.88763174	23.88854943	NaN	23.90243902	23.89926763	23.87015263	23.85732759	23.92835908	23.92580094	23.85192432	23.89746427	23.89989719	23.90081934	23.9012154	23.91905058	23.92452629
207	23.88755976	23.91049559	23.90904796	23.90982488	23.9082	23.91225554	23.90061103	23.89078857	23.90242402	23.84994869	23.89399328	23.87825	23.87339463	23.86451534	23.86259608	23.84916285	23.90246978	23.9102	23.93035996	23.91978306	23.9087511	23.90071297	23.90370705	23.88888909	23.8872414	23.81172828	NaN	NaN	NaN	NaN	23.89453893	23.88918831	23.88888825	23.89302387	23.89207291	NaN	23.9042	23.89768598	23.87240677	23.86431307	23.92449941	23.92686693	23.85336764	23.8991	23.8983278	23.90062676	23.90020415	23.91987718	23.92305197
207.5	23.88968708	23.91448306	23.9110624	23.91249451	23.90921287	23.91184427	23.90117624	23.8936431	23.9048	23.85213414	23.89400909	23.87814905	23.87498131	23.8685576	23.86659955	23.84942896	23.90425803	23.90721999	23.92791455	23.91760655	23.91045794	23.90105843	23.90439823	23.89290581	23.88847848	23.84625334	NaN	NaN	NaN	NaN	23.89513521	23.89521422	23.8910745	23.89286503	23.89346525	NaN	23.9047046	23.89394163	23.87251528	23.86825171	23.92122709	23.92390479	23.86035776	23.89900261	23.90001009	23.90076041	23.90196432	23.91873337	23.91990149
208	23.89052138	23.91561506	23.91281241	23.91398524	23.90981309	23.91081962	23.90142301	23.89286771	23.90470411	23.8548732	23.89568706	23.88020378	23.87625376	23.87286964	23.86754124	23.85287875	23.90497631	23.906048	23.92521296	23.91351786	23.90822498	23.90332272	23.9055335	23.89913081	23.89149314	23.85756037	NaN	NaN	NaN	NaN	23.89725765	23.90093648	23.89143648	23.89376649	23.89800147	NaN	23.90431169	23.89074439	23.87274349	23.87653815	23.91821375	23.92086471	23.86856712	23.89785314	23.9009167	23.90130159	23.90277846	23.91691643	23.91874093
208.5	23.89184651	23.91410302	23.91270403	23.9128	23.91086893	23.90951436	23.9030393	23.89250174	23.90363704	23.85736746	23.89554391	23.88491787	23.88272385	23.87609794	23.87093113	23.86054469	23.90413187	23.90510255	23.92358953	23.91359051	23.90788926	23.90527242	23.90613744	23.89787071	23.8932094	23.86264359	NaN	NaN	NaN	NaN	23.89968786	23.90195347	23.89707647	23.89808416	23.90055537	NaN	23.9034929	23.88817655	23.87472328	23.87793289	23.91720819	23.91859715	23.87708298	23.89744965	23.90224773	23.90216787	23.90416282	23.91508474	23.91816716
209	23.89183566	23.91346425	23.91396023	23.9122	23.91075539	23.90652807	23.9031231	23.89348489	23.90302102	23.86073711	23.898634	23.88538955	23.88436567	23.88148729	23.8736	23.86404059	23.90617545	23.90502433	23.92126612	23.91516532	23.90919902	23.90690414	23.90674972	23.894865	23.89285036	23.86387442	NaN	NaN	NaN	NaN	23.90104881	23.90390415	23.90191078	23.90034755	23.9027	NaN	23.90509456	23.88798959	23.87811995	23.8846063	23.91657728	23.91748548	23.88315033	23.89895052	23.9032265	23.90165841	23.90493418	23.91332973	23.91614431
209.5	23.89342719	23.91472984	23.91530045	23.91342818	23.91040132	23.90446644	23.90576609	23.89416216	23.90217867	23.86813447	23.89897777	23.88471416	23.887	23.88516958	23.88165082	23.86391136	23.90588292	23.90475892	23.91651871	23.91965199	23.90956493	23.91019937	23.90689705	23.8934	23.89267221	23.8645925	NaN	NaN	NaN	NaN	23.90262289	23.90298656	23.90272555	23.90406043	23.90485887	NaN	23.90574608	23.88953254	23.88056426	23.8855179	23.91448346	23.91531732	23.89162462	23.90001346	23.90443642	23.90250913	23.90569509	23.9126848	23.91328913
210	23.89552568	23.91435071	23.91701319	23.91568997	23.90912135	23.90285266	23.90539608	23.8990693	23.90124261	23.8779425	23.8994045	23.88567424	23.88820547	23.8871	23.88299252	23.86413708	23.90439441	23.90338852	23.9126	23.92126394	23.90905811	23.91087114	23.90637133	23.89552527	23.89756778	23.86505675	NaN	NaN	NaN	NaN	23.90327047	23.90603566	23.90198016	23.90528779	23.90340831	NaN	23.9058053	23.88981889	23.88108715	23.88658745	23.91253887	23.91307199	23.8961196	23.89958419	23.9058726	23.90284895	23.90623679	23.9141636	23.91160098
210.5	23.89627176	23.91709546	23.91760271	23.91676507	23.90730202	23.90203559	23.90474192	23.90009858	23.9006706	23.88510679	23.89781481	23.88537364	23.88853364	23.88769538	23.88635383	23.86458356	23.90343417	23.90233585	23.90993571	23.919686	23.90624594	23.91159017	23.90493338	23.89855046	23.89768582	23.86393054	NaN	NaN	NaN	NaN	23.90291914	23.90519175	23.9020315	23.9043092	23.90510586	NaN	23.90595459	23.8918969	23.88129134	23.88646032	23.90870615	23.90901678	23.89773583	23.90336983	23.90525325	23.90434383	23.90587604	23.91495628	23.9098929
211	23.89575353	23.91669793	23.91740729	23.91753137	23.90595908	23.89916905	23.90456443	23.90150816	23.9	23.8870908	23.89483043	23.8899359	23.89046718	23.88882172	23.89000408	23.86858414	23.90403386	23.90094411	23.90594871	23.91854316	23.90588571	23.9121	23.90411295	23.89978915	23.89789173	23.86132682	NaN	NaN	NaN	NaN	23.90377197	23.9040958	23.90326977	23.90495718	23.90404247	NaN	23.90569139	23.8895404	23.88246597	23.88857401	23.9054892	23.90513051	23.8980095	23.90649735	23.90490615	23.9041536	23.90549239	23.91501336	23.90862176
211.5	23.89548361	23.91591893	23.91928765	23.91761455	23.90465649	23.89849909	23.90223822	23.9032625	23.89909879	23.88876081	23.89087577	23.8943	23.89014362	23.88813096	23.89179948	23.87044905	23.9023	23.90001878	23.90358885	23.9210383	23.90665163	23.91035615	23.9036503	23.89720833	23.89864941	23.86117654	NaN	NaN	NaN	NaN	23.90352159	23.90439684	23.90259732	23.90503056	23.90314265	NaN	23.90438362	23.88598582	23.8844024	23.89024559	23.90307256	23.9021	23.89822194	23.90796953	23.90503972	23.90504538	23.90506611	23.91493723	23.91051762
212	23.89741506	23.91521857	23.92055476	23.91551311	23.90329376	23.89676456	23.9021637	23.90352715	23.89674288	23.89001274	23.88878865	23.89657727	23.88909867	23.88942215	23.89193057	23.87054309	23.90115753	23.89828466	23.90267356	23.92035472	23.90626346	23.90822189	23.90375803	23.89718516	23.89864806	23.85984483	NaN	NaN	NaN	NaN	23.90231291	23.90426445	23.9020242	23.90409963	23.90259378	NaN	23.90348939	23.88620974	23.88429885	23.89073829	23.90201063	23.90120821	23.89889418	23.90756692	23.90706849	23.90450926	23.90469836	23.91361709	23.91187125
212.5	23.89815369	23.91460081	23.92196099	23.91396385	23.90229722	23.89517221	23.90170894	23.90210439	23.89466999	23.89019606	23.88536226	23.89622562	23.88911654	23.88965483	23.89034828	23.87197312	23.89996062	23.89713578	23.90148968	23.91664786	23.90482181	23.9067538	23.90315309	23.90047232	23.8965794	23.73960506	NaN	NaN	NaN	NaN	23.90118194	23.90375278	23.90019315	23.903	23.90076919	NaN	23.9014	23.88529162	23.88500777	23.89215971	23.90083794	23.9007113	23.89418502	23.90863148	23.90591732	23.90346617	23.90362425	23.91167063	23.91300383
213	23.89884913	23.9137968	23.92274503	23.91298313	23.89986885	23.89548499	23.90288303	23.89868893	23.89255071	23.89030577	23.88054763	23.8968803	23.88986476	23.88995827	23.88873381	23.8754889	23.89864571	23.89550965	23.89987284	23.91145952	23.90373278	23.90509724	23.90188051	23.90169829	23.89437696	NaN	NaN	NaN	NaN	NaN	23.90074094	23.90198727	23.89835539	23.90200513	23.89975499	NaN	23.89912375	23.88520286	23.88510236	23.89176214	23.8999	23.89970029	23.88892654	23.90879836	23.9066296	23.9034	23.90325276	23.90965047	23.91393008
213.5	23.89858851	23.91722525	23.92288742	23.9111131	23.89824214	23.89447982	23.90231883	23.89633435	23.89129636	23.89012604	23.87825402	23.8975	23.88969216	23.89068597	23.8880894	23.87708592	23.89739282	23.89413062	23.89802601	23.91001509	23.90400088	23.90387565	23.9008889	23.90008795	23.89393646	NaN	NaN	NaN	NaN	NaN	23.89998552	23.90131472	23.89739507	23.90028374	23.89877022	NaN	23.8983464	23.88494461	23.88509682	23.89291357	23.89836241	23.89881462	23.8874	23.90813131	23.90673739	23.90305925	23.9029	23.90822544	23.91466592
214	23.89827575	23.9181	23.92425846	23.90958858	23.89586553	23.8964603	23.90079841	23.89356838	23.89011728	23.88097794	23.87698258	23.89723057	23.88982507	23.89189425	23.88759862	23.87805968	23.89616538	23.89321509	23.8964388	23.90785958	23.90403924	23.90322706	23.89991392	23.89948473	23.89309067	NaN	NaN	NaN	NaN	NaN	23.89827311	23.90019679	23.8966	23.89869385	23.89802535	NaN	23.89708649	23.88501412	23.88558425	23.893	23.89786229	23.89746498	23.88722876	23.90819476	23.90713367	23.90347488	23.90323545	23.90892939	23.91430399
214.5	23.89819223	23.91863652	23.92324166	23.90774067	23.89441301	23.8975646	23.89963247	23.88878635	23.88939864	23.8774069	23.87705268	23.89537534	23.88836166	23.89094326	23.88696053	23.87995771	23.89522555	23.89124749	23.8937026	23.9065	23.90414822	23.90193143	23.89849809	23.89819199	23.89215072	NaN	NaN	NaN	NaN	NaN	23.89666894	23.89873402	23.89503321	23.89729783	23.89673035	NaN	23.89435362	23.8857338	23.88577321	23.89229583	23.89729888	23.89704499	23.88768103	23.90576965	23.90761918	23.90326489	23.90272331	23.91377149	23.91378137
215	23.89757771	23.91898023	23.91919955	23.90603073	23.89329622	23.89700216	23.8987	23.88551974	23.88805528	23.8752151	23.87753066	23.89292075	23.88742318	23.88946573	23.88823279	23.88115725	23.89400859	23.89016512	23.89114221	23.90508055	23.9041992	23.90158867	23.89648888	23.89799176	23.891	NaN	NaN	NaN	NaN	NaN	23.89545694	23.89827191	23.8934171	23.89533329	23.89531151	NaN	23.89174151	23.88546618	23.88517654	23.8907	23.89656395	23.89640802	23.88842694	23.90307605	23.90750603	23.9026588	23.90261635	23.91528542	23.91333581
215.5	23.89675696	23.91913749	23.9153412	23.89900393	23.89193673	23.89385047	23.89697596	23.88486739	23.88663559	23.8610142	23.8775839	23.8918	23.88672723	23.88835317	23.88825688	23.88262073	23.89235254	23.88852067	23.88916419	23.90068876	23.90526538	23.90109577	23.89421507	23.89648688	23.89017279	NaN	NaN	NaN	NaN	NaN	23.89361298	23.89656531	23.89125346	23.89337917	23.89364712	NaN	23.88958164	23.88553299	23.88515259	23.88965175	23.89600851	23.89611947	23.88786131	23.90072346	23.90977701	23.90249068	23.90106692	23.91646427	23.91260757
216	23.89674309	23.91930682	23.9125393	23.89557157	23.89137885	23.8918	23.89508414	23.88495656	23.88608886	23.85574775	23.87775442	23.89124353	23.88646012	23.88794097	23.88829973	23.88452518	23.89043999	23.88675812	23.88799238	23.89812879	23.90202087	23.89968849	23.89300794	23.8942562	23.88809219	NaN	NaN	NaN	NaN	NaN	23.89213263	23.89419742	23.889437	23.89157975	23.89246299	NaN	23.88717744	23.88517323	23.88616102	23.88951849	23.89539057	23.89568624	23.88874837	23.89811627	23.91098628	23.90336624	23.90149278	23.91654896	23.91136793
216.5	23.89674697	23.91816286	23.909734	23.89340298	23.89108215	23.8903989	23.89361661	23.88581764	23.8857556	23.85579357	23.87762464	23.8899221	23.88564671	23.88829883	23.88907339	23.88467345	23.8889	23.88580377	23.88679729	23.89613579	23.89841671	23.89903342	23.89140509	23.89254126	23.88669238	NaN	NaN	NaN	NaN	NaN	23.88997753	23.89127155	23.88712127	23.88932684	23.89111857	NaN	23.88673897	23.88540419	23.88440417	23.88660328	23.89473064	23.89471107	23.88981633	23.89612942	23.91164976	23.9038984	23.90229661	23.91492492	23.91038865
217	23.89793842	23.90999699	23.90840817	23.8898963	23.89029979	23.88687105	23.89193471	23.88566742	23.8857885	23.86131813	23.88302449	23.88935186	23.8861	23.88841808	23.88864529	23.88609727	23.88809443	23.88534215	23.88585947	23.89248077	23.89595539	23.89706719	23.89002792	23.8904395	23.88627675	NaN	NaN	NaN	NaN	NaN	23.88842683	23.88901853	23.8858	23.88729668	23.88801154	NaN	23.88642664	23.88611412	23.88556211	23.88714253	23.8935659	23.89451243	23.89046719	23.89423509	23.9120542	23.90596224	23.90187066	23.91253558	23.90979595
217.5	23.89887679	23.90572673	23.9063318	23.88882734	23.88971143	23.88620094	23.88993937	23.88634426	23.88573697	23.86899864	23.88399253	23.88816369	23.88633649	23.88883967	23.88928373	23.88603179	23.88688743	23.88583303	23.88545447	23.89019899	23.8941879	23.89655	23.88879686	23.8882799	23.88597041	NaN	NaN	NaN	NaN	NaN	23.88744819	23.88816783	23.88451265	23.88607316	23.88653056	NaN	23.8866252	23.88571659	23.88562398	23.88620939	23.89277419	23.89274039	23.89264939	23.8927752	23.91237633	23.90757468	23.90083132	23.91214941	23.90954449
218	23.89915915	23.90224566	23.90372954	23.88835267	23.88927837	23.88639237	23.88864536	23.88686867	23.8858	23.87407744	23.88438617	23.8871	23.88694973	23.88904706	23.88944986	23.88825437	23.8861992	23.88585888	23.88522809	23.88836477	23.89163692	23.89851333	23.88758534	23.88683043	23.88621889	NaN	NaN	NaN	NaN	NaN	23.8864	23.88660111	23.88337725	23.885	23.88540753	NaN	23.88669611	23.886	23.88573569	23.88638395	23.89206752	23.89176809	23.89413684	23.89159811	23.90832392	23.90832029	23.90029138	23.91223074	23.90855167
218.5	23.90031447	23.9008548	23.90116182	23.8874	23.8887491	23.8860195	23.88663061	23.88684091	23.88587938	23.87695387	23.88500111	23.88702209	23.88733452	23.88976542	23.8897	23.88911731	23.88620756	23.88581139	23.88588581	23.88681066	23.88942741	23.8993	23.88690058	23.88623647	23.88592085	NaN	NaN	NaN	NaN	NaN	23.8857	23.88570429	23.88257226	23.88402582	23.88435934	NaN	23.8870202	23.8861611	23.885872	23.8866	23.89024094	23.89033608	23.89467556	23.89037431	23.90669126	23.90978821	23.89977178	23.9126	23.90746632
219	23.90022244	23.89597192	23.89775128	23.8879	23.88791528	23.88646222	23.88603274	23.88674725	23.88605883	23.87734101	23.8859064	23.88703041	23.88713292	23.88970966	23.88976284	23.88914316	23.8859	23.88576869	23.88574234	23.88511771	23.88766537	23.89690423	23.8866926	23.88611733	23.88647588	NaN	NaN	NaN	NaN	NaN	23.8858511	23.88467522	23.88279947	23.8837	23.88382047	NaN	23.887	23.88623943	23.88613063	23.88646983	23.88949235	23.8891274	23.89436364	23.88920324	23.9049	23.91041876	23.89889514	23.91190042	23.90609272
219.5	23.90063216	23.89418841	23.89551772	23.888	23.88672202	23.8857897	23.8854	23.8872	23.88619106	23.8774025	23.88612424	23.88761114	23.88743008	23.88959763	23.8890974	23.89078562	23.88564031	23.88572584	23.88609061	23.88563276	23.88697928	23.89570925	23.88657738	23.88521789	23.88653323	NaN	NaN	NaN	NaN	NaN	23.88586295	23.88460764	23.88316375	23.88331317	23.88353907	NaN	23.8871	23.88738441	23.88626718	23.88676116	23.88877041	23.88863678	23.8942638	23.88779146	23.90378993	23.91165106	23.89914941	23.91056042	23.9032091
220	23.90042546	23.89367405	23.89351897	23.88793861	23.88646123	23.88595311	23.88608267	23.8876251	23.88671438	23.87820692	23.88777346	23.8879463	23.8864	23.89025086	23.88971032	23.89126053	23.8855777	23.88595199	23.88544568	23.88646106	23.8866	23.89346047	23.8866	23.88515162	23.88711172	NaN	NaN	NaN	NaN	NaN	23.88624224	23.8846	23.88369484	23.8831	23.88379725	NaN	23.88738428	23.88724024	23.88665115	23.8869	23.88796194	23.88762608	23.8946	23.8866784	23.90274854	23.90995584	23.89895758	23.9102	23.90207728
220.5	23.89983408	23.8931	23.89272046	23.88727598	23.88640484	23.88580942	23.88611375	23.88736149	23.88714165	23.879	23.88856364	23.888	23.88690176	23.89006414	23.89032637	23.89150828	23.88544847	23.88607936	23.88569984	23.88647701	23.8866	23.89099785	23.8865	23.88455445	23.88760582	NaN	NaN	NaN	NaN	NaN	23.88645817	23.88464785	23.88365013	23.88374633	23.88398457	NaN	23.88726604	23.88747001	23.88675335	23.88680702	23.88718264	23.88703012	23.89368985	23.88640649	23.90199238	23.90705373	23.8995772	23.9103	23.9017
221	23.89922991	23.89310379	23.89143737	23.8875427	23.88679438	23.8860883	23.88610484	23.88737047	23.88757002	23.87777104	23.88943649	23.88836098	23.889	23.8903	23.89085356	23.8918452	23.88546151	23.88597485	23.8858092	23.88664842	23.88679379	23.88791438	23.8864	23.88448763	23.88807408	NaN	NaN	NaN	NaN	NaN	23.88651928	23.88457873	23.88405556	23.88369875	23.88400923	NaN	23.88744143	23.88721041	23.88683764	23.88688212	23.8868617	23.88672148	23.89485255	23.8867	23.90073684	23.90517732	23.90149676	23.9105	23.90184467
221.5	23.89900209	23.89374239	23.890772	23.8873976	23.88706366	23.88630771	23.88585	23.8879	23.88768725	23.87739043	23.88936292	23.8893	23.8892	23.89021921	23.8912	23.89202337	23.88550169	23.88617095	23.88540211	23.8867	23.8870388	23.88729744	23.8861	23.8845	23.8881	NaN	NaN	NaN	NaN	NaN	23.88660448	23.88441529	23.88453775	23.88372968	23.8844648	NaN	23.88730797	23.88788372	23.88677521	23.88722813	23.88636543	23.88615537	23.89490596	23.88672967	23.90113609	23.90334196	23.90239349	23.91021465	23.90252435
222	23.8993973	23.8928136	23.88946075	23.88739558	23.8875	23.8863	23.88622827	23.88715941	23.8877	23.87755448	23.8894767	23.88910781	23.88989095	23.8905	23.89167448	23.89202241	23.88585564	23.88529624	23.88604904	23.88611991	23.88708373	23.88651705	23.88627909	23.8840395	23.88808373	NaN	NaN	NaN	NaN	NaN	23.88682164	23.88489954	23.88440462	23.88397623	23.8846	NaN	23.88760653	23.88859869	23.88771753	23.88746913	23.88631504	23.88631177	23.8958	23.88654634	23.90180972	23.9027	23.9036	23.91021287	23.90302844
222.5	23.89976883	23.89328557	23.88903785	23.88731549	23.88764504	23.88467914	23.88637742	23.88773031	23.8878	23.87782246	23.88863762	23.88968471	23.88937164	23.89060512	23.89171832	23.89186385	23.88611471	23.8852	23.88587567	23.88625747	23.88705132	23.88671988	23.88608158	23.88422858	23.88935346	NaN	NaN	NaN	NaN	NaN	23.887	23.88459683	23.88474449	23.8844951	23.88458161	NaN	23.88775306	23.8895	23.88817621	23.88760629	23.88647597	23.88632404	23.8960627	23.88697421	23.90271188	23.90234352	23.90427665	23.91130912	23.90385918
223	23.90007282	23.89208713	23.88896724	23.8874	23.8875804	23.88342804	23.8867734	23.88767654	23.88787898	23.87857587	23.88876362	23.8899	23.88895727	23.89077978	23.89228715	23.89244057	23.886	23.88502572	23.88583607	23.8862422	23.8872849	23.88650617	23.8862	23.88399253	23.88921382	NaN	NaN	NaN	NaN	NaN	23.88686108	23.88463072	23.88460734	23.88487758	23.88518274	NaN	23.8878	23.88913771	23.88908317	23.8894535	23.88654278	23.88649109	23.89701283	23.88768505	23.90455822	23.90389374	23.90429098	23.9115	23.9042
223.5	23.90075955	23.89322957	23.88901135	23.88755555	23.8877	23.88196547	23.88701553	23.88717299	23.88782841	23.87880588	23.88890049	23.89008114	23.8885059	23.89071592	23.89183794	23.893	23.8857371	23.8849	23.88497655	23.88639733	23.8872	23.88643058	23.88607213	23.88444702	23.889	NaN	NaN	NaN	NaN	NaN	23.88730748	23.885068	23.8841805	23.88518646	23.885	NaN	23.88751812	23.88997615	23.88910978	23.88983762	23.8867	23.88667432	23.89810856	23.88723123	23.90538404	23.90540498	23.90570665	23.9114174	23.90490395
224	23.90075414	23.8929	23.88880865	23.88775607	23.88759587	23.88017754	23.88708533	23.88779036	23.88782962	23.87919105	23.89253618	23.8901	23.88878112	23.89057269	23.89229014	23.89343237	23.8855939	23.88473785	23.88403958	23.8865	23.8873102	23.88639119	23.88613429	23.88411326	23.88964449	NaN	NaN	NaN	NaN	NaN	23.88751098	23.88401073	23.88395952	23.8849859	23.88487177	NaN	23.88780229	23.89035928	23.88898206	23.88974252	23.88654171	23.8867	23.89845484	23.887377	23.90474543	23.90624473	23.90745438	23.91088361	23.9056638
224.5	23.90082138	23.89272366	23.8891	23.88797067	23.88764978	23.88014207	23.8872	23.88927641	23.88792767	23.87446166	23.89532855	23.89037077	23.88841969	23.89126854	23.89272664	23.89455081	23.88532218	23.88477795	23.88464221	23.88672432	23.88733738	23.88643118	23.886	23.88441886	23.88992871	NaN	NaN	NaN	NaN	NaN	23.88764288	23.88092094	23.8834	23.88438608	23.88455051	NaN	23.88797612	23.89114238	23.88937794	23.88975624	23.88703307	23.88661264	23.89866773	23.88781884	23.90474043	23.90738049	23.90752277	23.91042271	23.90673448
225	23.90111952	23.89329407	23.88966155	23.88798137	23.8874364	23.88182148	23.88718187	23.88968853	23.88786072	23.86435338	23.89646875	23.8906871	23.88941784	23.89167484	23.8931604	23.89479696	23.8849	23.88402993	23.88399124	23.8859593	23.88692091	23.8864	23.88604447	23.88395153	23.89101484	NaN	NaN	NaN	NaN	NaN	23.88782333	23.8805	23.8830697	23.88431487	23.88401917	NaN	23.8886452	23.89229024	23.88943531	23.89000578	23.88784957	23.88671069	23.89858971	23.8872919	23.90407003	23.90772263	23.90747701	23.91040031	23.90686804
225.5	23.90149312	23.89309048	23.89006439	23.88810905	23.8859682	23.88286935	23.88774299	23.8895	23.8883	23.85470147	23.8957	23.89108179	23.88921022	23.89210764	23.8937	23.89594354	23.8847	23.88422384	23.88692166	23.88547316	23.8866765	23.88666743	23.88590272	23.88379801	23.89221829	NaN	NaN	NaN	NaN	NaN	23.88777474	23.88025403	23.88245117	23.88388617	23.88370325	NaN	23.88930934	23.89257599	23.89042382	23.89140968	23.88828256	23.88825121	23.89846771	23.8886251	23.90340245	23.90767492	23.90843573	23.91012306	23.90809843
226	23.90164742	23.8933	23.88942308	23.88824813	23.88424427	23.88355245	23.88791539	23.88993313	23.88740567	23.85249788	23.89505714	23.8909195	23.88995964	23.8923	23.89378434	23.89596671	23.8848581	23.88350464	23.88927354	23.88446257	23.88617797	23.88624257	23.88528907	23.8832271	23.8929	NaN	NaN	NaN	NaN	NaN	23.88753151	23.88086712	23.8817	23.88287603	23.88320854	NaN	23.88952465	23.89269101	23.8912221	23.89197421	23.88838908	23.8883	23.89903669	23.88970264	23.9027108	23.90727608	23.90819232	23.90956227	23.90881001
226.5	23.90226962	23.89329103	23.88915311	23.88841477	23.88354967	23.88502752	23.88581069	23.89138154	23.88324163	23.85956533	23.89518188	23.89083404	23.89039348	23.89235672	23.89475361	23.89655564	23.88427751	23.88256652	23.88963049	23.88460397	23.8858	23.88558873	23.88435593	23.88296155	23.8937	NaN	NaN	NaN	NaN	NaN	23.88777778	23.87821231	23.88100527	23.88222355	23.88245776	NaN	23.89005295	23.89303258	23.89221566	23.89466239	23.88866229	23.88837274	23.89840522	23.88985893	23.90297093	23.90681638	23.90874473	23.90990883	23.90847872
227	23.90321294	23.89345258	23.88934049	23.88846179	23.88420914	23.8858	23.88384471	23.89159936	23.87998951	23.85905799	23.89430342	23.89221349	23.89090668	23.8924	23.89573245	23.8964	23.8836	23.88191517	23.89068957	23.88738259	23.88491459	23.88407243	23.88406837	23.88237913	23.89344777	NaN	NaN	NaN	NaN	NaN	23.88731796	23.87396771	23.88056563	23.88159425	23.88236692	NaN	23.89033343	23.89347515	23.89308441	23.89504333	23.88863075	23.88841067	23.8989	23.8897447	23.90262617	23.90619296	23.90881054	23.90999433	23.9093852
227.5	23.90385194	23.89393401	23.88872698	23.88838631	23.88617879	23.88683628	23.88214204	23.89134971	23.87834016	23.85291153	23.89192481	23.89360054	23.89110907	23.89278309	23.8962965	23.89661678	23.88292201	23.88153885	23.89909463	23.88855859	23.88410109	23.88274601	23.88364112	23.8813	23.89392872	NaN	NaN	NaN	NaN	NaN	23.88622601	23.87010157	23.88002078	23.88045142	23.88154192	NaN	23.89096038	23.8939809	23.89295565	23.89562959	23.88977059	23.88860033	23.89764386	23.88916103	23.90390108	23.90572906	23.90771824	23.90999852	23.91084333
228	23.9037171	23.90178953	23.88902266	23.88838967	23.88657962	23.88893635	23.88060481	23.89083375	23.87612322	23.84449722	23.88917322	23.89446068	23.89199582	23.893	23.89614265	23.89755939	23.88223434	23.88068161	23.90154625	23.88814102	23.8826093	23.88169212	23.88279698	23.88012619	23.89462739	NaN	NaN	NaN	NaN	NaN	23.88272899	23.86730425	23.87908161	23.8795224	23.88073784	NaN	23.89137703	23.89525009	23.89303489	23.89589374	23.89054302	23.8897293	23.89575777	23.88863388	23.90384192	23.90490805	23.90822844	23.91	23.91225947
228.5	23.90421343	23.90302791	23.88945341	23.88671513	23.88599548	23.8898	23.87822495	23.8894041	23.87300618	23.83423097	23.88590849	23.8945	23.89297572	23.89356667	23.89579409	23.89761781	23.88063083	23.88008262	23.89791783	23.88859946	23.88145002	23.88209175	23.88164352	23.88029138	23.89607076	NaN	NaN	NaN	NaN	NaN	23.87953045	23.85836118	23.87859487	23.87822268	23.87971783	NaN	23.89086304	23.89561663	23.89350247	23.89747013	23.89238263	23.89118955	23.89501084	23.8895065	23.90407916	23.90420531	23.90840888	23.90990501	23.91246641
229	23.90505927	23.90377346	23.88988544	23.8884449	23.88513848	23.88853202	23.87515922	23.886671	23.87215773	23.84353044	23.88282382	23.8949	23.89306042	23.8935	23.8961131	23.89764203	23.87966978	23.88101498	23.89407507	23.8917112	23.88261556	23.88235684	23.88093167	23.87961883	23.89714236	NaN	NaN	NaN	NaN	NaN	23.87664702	23.85253083	23.87696371	23.8772	23.87909434	NaN	23.89015668	23.89633212	23.89508637	23.89800824	23.8933857	23.89148248	23.89503175	23.89013953	23.90556329	23.90360934	23.90835889	23.91022684	23.91322645
229.5	23.9058	23.904	23.89013983	23.8891	23.88401505	23.88568948	23.87496997	23.88360639	23.8710823	23.84568735	23.87797167	23.89712111	23.8922643	23.89391038	23.89583865	23.89784208	23.87953382	23.88181942	23.8928	23.9042219	23.88338983	23.8824687	23.87965825	23.87807323	23.89660998	NaN	NaN	NaN	NaN	NaN	23.87406796	23.85178449	23.87536265	23.87602224	23.87815736	NaN	23.88815599	23.89658992	23.8956	23.8990151	23.8941	23.89233775	23.8958	23.89017959	23.90646401	23.90286047	23.90898254	23.91206381	23.9132165
230	23.90628488	23.90361311	23.88974797	23.89152939	23.88284536	23.8835162	23.87604829	23.8831048	23.86869279	23.84635081	23.87504245	23.897	23.89126974	23.89502236	23.89569926	23.89804	23.88040367	23.8814219	23.89414368	23.90301749	23.88328309	23.88400277	23.8799	23.87646828	23.89671936	NaN	NaN	NaN	NaN	NaN	23.87114401	23.85644129	23.87440907	23.87496566	23.87697303	NaN	23.88449745	23.89774546	23.89626239	23.90032153	23.89460617	23.89291618	23.89623258	23.89108003	23.90695762	23.9039066	23.9087	23.91339666	23.9133137
230.5	23.9080514	23.90422715	23.89038142	23.89429545	23.8818	23.88165342	23.87672587	23.88290174	23.86502694	23.84689732	23.8745705	23.89729392	23.89127345	23.89663616	23.89739476	23.89934017	23.8813	23.88453628	23.89517708	23.89656806	23.88425117	23.88541791	23.88085259	23.87598576	23.89706458	NaN	NaN	NaN	NaN	NaN	23.86797431	23.86926013	23.87368696	23.87504743	23.8753	NaN	23.8816917	23.89881054	23.8968956	23.9003	23.89590081	23.8943	23.8968	23.89203842	23.90742472	23.90599719	23.90739015	23.91598149	23.91534103
231	23.90801628	23.90406456	23.8916722	23.89627247	23.8827442	23.88176927	23.87876618	23.88329718	23.86439769	23.84662877	23.8744	23.8976827	23.89125461	23.89813404	23.89768059	23.89954636	23.88162966	23.88877121	23.89278523	23.89420462	23.89170165	23.88591197	23.88102141	23.87528082	23.89667308	NaN	NaN	NaN	NaN	NaN	23.86334889	23.87874374	23.87480199	23.87658801	23.874849	NaN	23.87799693	23.90023501	23.8972	23.90262985	23.89655206	23.8959509	23.89727337	23.89241942	23.90778855	23.90600231	23.90589003	23.9163715	23.91721788
231.5	23.90828434	23.90662542	23.89345761	23.89649334	23.8838982	23.88351034	23.880007	23.88321883	23.86427947	23.84407484	23.87442628	23.8985872	23.89198649	23.89846002	23.89884874	23.90005069	23.8837452	23.88846892	23.89061304	23.89257144	23.89547977	23.88903184	23.8799433	23.87499211	23.89552458	NaN	NaN	NaN	NaN	NaN	23.86011543	23.88026659	23.87754444	23.87912385	23.87614992	NaN	23.87380177	23.90141913	23.89841207	23.90396015	23.89708118	23.89664664	23.89797538	23.89537037	23.90908054	23.90752823	23.90452186	23.91645511	23.91845695
232	23.9087454	23.91386346	23.89455523	23.894633	23.88347107	23.88397629	23.88159227	23.88817932	23.8638	23.83782132	23.8667791	23.89831376	23.89150842	23.89985766	23.89906817	23.90103867	23.88599041	23.88754151	23.88759402	23.89157148	23.89688098	23.88951994	23.88121538	23.87791908	23.89491134	NaN	NaN	NaN	NaN	NaN	23.85981338	23.87976324	23.88194854	23.88211777	23.87840211	NaN	23.87132073	23.90162382	23.89895862	23.90476047	23.89842078	23.89831248	23.89878893	23.89695589	23.9108	23.90835959	23.90311704	23.91880316	23.92083655
232.5	23.90964652	23.91491867	23.89594229	23.89289668	23.88317729	23.88451931	23.88213286	23.89124227	23.86402978	23.8355	23.86207634	23.89848197	23.8917	23.90068314	23.90028536	23.90097328	23.8864864	23.88595579	23.88465901	23.88766714	23.89495582	23.88761623	23.88168708	23.88077112	23.89357721	NaN	NaN	NaN	NaN	NaN	23.86155522	23.87971983	23.88295877	23.88319637	23.88114446	NaN	23.86882709	23.90140753	23.8992	23.90504026	23.89897223	23.8986	23.89999817	23.89700181	23.91311077	23.90884218	23.90319084	23.92047339	23.92542807
233	23.91093069	23.91539925	23.89650826	23.89143729	23.8829	23.88494576	23.88190138	23.89248197	23.86427	23.83373481	23.85882747	23.89686253	23.89248529	23.90071327	23.90051119	23.90133436	23.88598109	23.88305333	23.88574781	23.88467674	23.89314657	23.88333779	23.88166739	23.88231864	23.89258375	NaN	NaN	NaN	NaN	NaN	23.8658071	23.88002457	23.88249969	23.88398759	23.88339841	NaN	23.86676506	23.90072437	23.9000425	23.90537386	23.89932029	23.89901773	23.90159462	23.89736087	23.91471942	23.91017079	23.90518035	23.92194012	23.92608501
233.5	23.91224643	23.91498312	23.8968137	23.89013035	23.8837557	23.8843	23.880615	23.8939	23.86574274	23.83214576	23.85650148	23.89460142	23.89276427	23.90040093	23.9004	23.90269163	23.88385899	23.8818	23.88841283	23.8840454	23.89225196	23.88329628	23.88325398	23.88254825	23.89122529	NaN	NaN	NaN	NaN	NaN	23.86803923	23.87977186	23.88196645	23.88320218	23.88380615	NaN	23.86625401	23.89935739	23.90229281	23.9051	23.90061247	23.90105955	23.90200554	23.898664	23.91570877	23.91119505	23.90696454	23.92468374	23.92908149
234	23.91273817	23.915	23.89711905	23.88814368	23.88418588	23.88390488	23.87967983	23.89470426	23.87178778	23.83005256	23.85006737	23.8927	23.89333688	23.90221589	23.90087403	23.9028	23.88237392	23.88214056	23.88974119	23.88445944	23.88926691	23.88324337	23.88383674	23.88188047	23.88984822	NaN	NaN	NaN	NaN	NaN	23.8685162	23.87834471	23.88095211	23.8821419	23.88343488	NaN	23.86575954	23.8971688	23.90249263	23.9053419	23.9012	23.90170221	23.90203036	23.89870139	23.91640799	23.91258238	23.909	23.92718582	23.93803821
234.5	23.91326108	23.91498195	23.89823258	23.8868	23.88446552	23.88396371	23.87908273	23.89504155	23.87764567	23.82770113	23.84589976	23.8914	23.89039434	23.90432922	23.90137518	23.90302358	23.88231488	23.8832957	23.89002435	23.88603849	23.8871817	23.8839306	23.88316328	23.88145587	23.88877789	NaN	NaN	NaN	NaN	NaN	23.86851224	23.87900793	23.88020992	23.88150546	23.88256194	NaN	23.86490505	23.89493441	23.903	23.90531075	23.9016	23.90193438	23.90224776	23.90240706	23.91871241	23.91347136	23.91077989	23.92803207	NaN
235	23.91467627	23.9155198	23.89905514	23.8860041	23.88496351	23.88389804	23.87999502	23.89518774	23.88068044	23.82395259	23.84208933	23.89094609	23.89075498	23.90607511	23.90296138	23.90332965	23.88370985	23.885104	23.88993576	23.88763119	23.88635043	23.88494086	23.88216748	23.8809	23.88533175	NaN	NaN	NaN	NaN	NaN	23.86703635	23.8735859	23.8784185	23.8797107	23.88203815	NaN	23.86350152	23.8925659	23.9028559	23.90727585	23.90174148	23.90220547	23.90319685	23.90392207	23.91913931	23.91403827	23.91200268	23.92798866	NaN
235.5	23.91592545	23.91797865	23.90318942	23.88709349	23.88566395	23.88380309	23.88377206	23.89500493	23.88385947	23.82401105	23.83944137	23.8893968	23.8909	23.90680582	23.9033974	23.90388992	23.88626303	23.88642677	23.89214452	23.89002308	23.88714886	23.88481936	23.88159479	23.88079818	23.88281228	NaN	NaN	NaN	NaN	NaN	23.86531316	23.86380803	23.87764117	23.87886121	23.8803164	NaN	23.86272093	23.89034514	23.90292085	23.90957542	23.90271909	23.9039358	23.90526523	23.90414627	23.91944875	23.91455203	23.9146413	23.92895329	NaN
236	23.91639481	23.9200035	23.90356619	23.89173808	23.88561716	23.88504125	23.8845016	23.8941	23.8863	23.82477892	23.83570999	23.8884	23.89102538	23.90924123	23.90477626	23.905	23.88671169	23.88534445	23.90097385	23.89031621	23.88884412	23.88439806	23.88455107	23.88051037	23.88022326	NaN	NaN	NaN	NaN	NaN	23.86364318	23.85728106	23.87985984	23.88143239	23.87957889	NaN	23.86057644	23.889757	23.90346806	23.91016437	23.9042054	23.90527325	23.90628919	23.9041	23.91961098	23.91584267	23.91397384	23.92997559	NaN
236.5	23.91781324	23.92259554	23.90352798	23.89177661	23.8858	23.88812673	23.88458333	23.8924086	23.88619325	23.8226534	23.83530175	23.88764452	23.88924828	23.90935595	23.90752805	23.90680463	23.8871	23.8855758	23.90894561	23.88909234	23.8883105	23.88467862	23.88694909	23.88248312	23.87753906	NaN	NaN	NaN	NaN	NaN	23.86035344	23.8558148	23.8816	23.88210532	23.88148069	NaN	23.85995121	23.88966584	23.90401585	23.91050694	23.90517221	23.90649493	23.90710065	23.90468654	23.92067722	23.91757856	23.91430581	23.93142477	NaN
237	23.91947927	23.92348337	23.91317295	23.88913533	23.88591363	23.88893168	23.88486301	23.88725555	23.88560766	23.82727182	23.83605578	23.8861	23.88810484	23.90785176	23.90779618	23.90734308	23.88589561	23.88615651	23.91299068	23.88665877	23.8862709	23.88436372	23.88720622	23.88426743	23.87628481	NaN	NaN	NaN	NaN	NaN	23.85796649	23.85429824	23.88203367	23.88254615	23.88266245	NaN	23.86075915	23.88961907	23.9048802	23.91047202	23.90672963	23.90855328	23.90767499	23.90404826	23.9227	23.91938447	23.91563987	23.93520714	NaN
237.5	23.92092075	23.92178442	23.91515917	23.88540536	23.88596424	23.88931059	23.8848759	23.88419064	23.88411436	23.83089765	23.8361911	23.8853	23.88850024	23.9068	23.90802988	23.9086771	23.88780473	23.88906667	23.91478163	23.88776614	23.88562773	23.8842	23.8883	23.8847	23.87222718	NaN	NaN	NaN	NaN	NaN	23.85635236	23.85656983	23.88058344	23.8824924	23.88306213	NaN	23.86176628	23.89275404	23.9057	23.91288278	23.90857849	23.91104931	23.9076	23.90919975	23.9227	23.92026307	23.91812418	23.93916973	NaN
238	23.92120056	23.91971744	23.91644319	23.88548354	23.88622889	23.89307093	23.88673742	23.88199911	23.87726102	23.82829293	23.83689705	23.88468852	23.8882	23.90696216	23.90925986	23.91009686	23.89251399	23.89387845	23.9165	23.90242143	23.8856	23.88751579	23.89037298	23.88440907	23.86942212	NaN	NaN	NaN	NaN	NaN	23.85481078	23.87838778	23.87816016	23.88168807	23.88226955	NaN	23.8620872	23.89514133	23.90654726	23.91441321	23.91072158	23.91239162	23.90812619	23.91302669	23.92393569	23.92169798	23.92103788	23.9414681	NaN
238.5	23.92264972	23.9197624	23.91701475	23.88508465	23.88624745	23.8939	23.88854265	23.87958501	23.87298715	23.82937799	23.83451262	23.88271699	23.8867	23.90749427	23.91069768	23.91127059	23.89908947	23.89623021	23.9159194	23.9087502	23.88641341	23.8888555	23.89159871	23.88117949	23.86812246	NaN	NaN	NaN	NaN	NaN	23.85227283	23.8854	23.87355453	23.87602676	23.88075441	NaN	23.86485579	23.89620931	23.9071	23.9147	23.9126476	23.91552	23.90990943	23.91513454	23.92599404	23.92395481	23.92449596	23.94259284	NaN
239	23.92489607	23.9198773	23.91710495	23.88357692	23.88717957	23.89337768	23.89129476	23.87914341	23.87194207	23.8288	23.83338121	23.87971892	23.88579095	23.90772442	23.91189267	23.91193759	23.90131278	23.89845016	23.91233372	23.92486236	23.89052929	23.88965489	23.89610868	23.87929244	23.86634709	NaN	NaN	NaN	NaN	NaN	23.85019767	23.88622979	23.87520485	23.8816812	23.87644952	NaN	23.86681661	23.89745964	23.90781043	23.91508509	23.91400275	23.91678985	23.91055648	23.91519852	23.92836479	23.92440417	23.92854634	23.94427583	NaN
239.5	23.92544168	23.91988628	23.91982091	23.88489305	23.88863511	23.8925	23.89255435	23.88280406	23.87317378	23.82722093	23.83165993	23.87946004	23.88338622	23.9078	23.91238808	23.91441528	23.90414309	23.90313704	23.9114	23.92468736	23.89501613	23.89327128	23.89730454	23.8794515	23.86387535	NaN	NaN	NaN	NaN	NaN	23.85066581	23.88542187	23.8840746	23.88534163	23.87829194	NaN	23.86934412	23.89711581	23.9089081	23.91779276	23.91603384	23.91792347	23.91135378	23.91629707	23.93054621	23.92609042	23.93060319	23.9454612	NaN
240	23.92736538	23.9201	23.92592657	23.8878	23.89011607	23.89307392	23.8935	23.88538483	23.87234472	23.82714913	23.83087024	23.87991614	23.88227873	23.9059329	23.91292375	23.91596576	23.90254872	23.90509777	23.90977836	23.91956049	23.89609431	23.89551706	23.89861105	23.88887207	23.86187357	NaN	NaN	NaN	NaN	NaN	23.85338985	23.88261446	23.88928299	23.89032234	23.88418515	NaN	23.87300804	23.89520723	23.90993212	23.92005619	23.91726152	23.91994914	23.91279904	23.9177437	23.93092529	23.9297014	23.93337515	23.94442966	NaN
240.5	23.92880397	23.92071612	23.93535327	23.89130835	23.89137288	23.8948	23.89188828	23.88915	23.86947545	23.8264	23.82814185	23.88357751	23.88255856	23.9026783	23.91324707	23.91799227	23.90169079	23.90476542	23.90976944	23.91372217	23.8957	23.89641828	23.901	23.89122949	23.85696037	NaN	NaN	NaN	NaN	NaN	23.86832064	23.87200909	23.89147238	23.89335412	23.89009491	NaN	23.88261171	23.89404732	23.91026814	23.92299711	23.91822561	23.92178271	23.91480845	23.91598943	23.93230709	23.93488421	23.93545185	23.94527818	NaN
241	23.93028496	23.9212	23.94050864	23.88967345	23.89263101	23.89656566	23.88663402	23.89063149	23.86290191	23.82589717	23.83031762	23.88570331	23.8826	23.89990345	23.91416076	23.91857576	23.89991793	23.9035368	23.91047403	23.90857707	23.8951105	23.89516372	23.90026425	23.89343237	23.84333494	NaN	NaN	NaN	NaN	NaN	23.87274831	23.8713813	23.8846031	23.8945159	23.89240075	NaN	23.88420631	23.89462219	23.91230277	23.92373425	23.921	23.92193732	23.91707676	23.91408396	23.93520366	23.93799286	23.9379974	23.94894852	NaN
241.5	23.93119791	23.92373918	23.94230669	23.89307808	23.89329201	23.89830796	23.88186	23.89491165	23.85357134	23.82527689	23.83650299	23.88815606	23.8834	23.89555704	23.91384043	23.92007621	23.89553108	23.90143701	23.91608726	23.90595051	23.89454526	23.8936	23.89878963	23.89435608	23.83917971	NaN	NaN	NaN	NaN	NaN	23.873802	23.8727564	23.87636607	23.89172472	23.8931	NaN	23.88254293	23.89674957	23.91437509	23.9240843	23.9226215	23.9232473	23.91933712	23.91309448	23.9379703	23.94209699	23.94322488	23.95343183	NaN
242	23.93311762	23.92747961	23.94670769	23.89681063	23.89512432	23.90104467	23.87855321	23.89926894	23.84895447	23.82370534	23.83834272	23.88840554	23.88355093	23.89184909	23.91433565	23.92291195	23.89499471	23.89877603	23.92227417	23.90338133	23.89487168	23.89479995	23.89551056	23.89433862	23.83892716	NaN	NaN	NaN	NaN	NaN	23.87421055	23.8722912	23.8810954	23.88277319	23.88971697	NaN	23.88160409	23.89860356	23.91539648	23.92793656	23.92278202	23.92568295	23.92024803	23.914981	23.94008021	23.94532447	23.94697085	23.95832068	NaN
242.5	23.93478623	23.9360748	23.94728908	23.89762537	23.89772316	23.9023	23.87757544	23.90557079	23.84098664	23.82282203	23.84188707	23.8889	23.88251542	23.88739109	23.91729014	23.92391819	23.89641001	23.90234877	23.92573392	23.9043549	23.8948	23.89847355	23.89220335	23.89276182	23.83923807	NaN	NaN	NaN	NaN	NaN	23.87513982	23.85645071	23.88506718	23.87909173	23.88191351	NaN	23.87969876	23.90012244	23.91714915	23.92907847	23.92528791	23.92732349	23.92166683	23.9185154	23.94129436	23.94658543	23.95007926	23.96161683	NaN
243	23.93662781	23.93943765	23.94558215	23.89852616	23.90034068	23.90201715	23.88071134	23.90937062	23.82931227	23.82159718	23.8415812	23.88883531	23.88386729	23.8838439	23.91898605	23.92502462	23.90099868	23.9085981	23.9261948	23.91401206	23.89707543	23.90294416	23.89183586	23.89036311	23.83948314	NaN	NaN	NaN	NaN	NaN	23.87485668	23.84467372	23.8862	23.8876462	23.87831923	NaN	23.8788743	23.90121555	23.91852889	23.92964777	23.92740358	23.92905416	23.9249852	23.92389884	23.94245206	23.94762579	23.9510049	23.96451612	NaN
243.5	23.93806865	23.94209564	23.93871445	23.90255616	23.90225465	23.9024	23.88166767	23.9118699	23.82016523	23.82158238	23.83738137	23.88029898	23.88466587	23.88334776	23.92075818	23.92562238	23.90314324	23.91155945	23.92905442	23.9266498	23.90203929	23.9039581	23.8939479	23.8839873	23.83788263	NaN	NaN	NaN	NaN	NaN	23.86994158	23.83504553	23.8827993	23.88893402	23.88379144	NaN	23.87878266	23.9041695	23.92044474	23.93299153	23.92775701	23.9316208	23.927423	23.92626675	23.94460982	23.94909138	23.9533027	23.96729341	NaN
244	23.94119793	23.94554065	23.93136261	23.905604	23.90352899	23.89972255	23.87704588	23.91336015	23.81332912	23.8246429	23.83232651	23.86428469	23.8878508	23.88440423	23.92184735	23.92770666	23.90826545	23.91452703	23.92841099	23.92979005	23.91021011	23.90216107	23.89967826	23.87933765	23.83901125	NaN	NaN	NaN	NaN	NaN	23.86470622	23.8274476	23.87708749	23.88740698	23.88616822	NaN	23.88352601	23.906	23.92076762	23.93521743	23.93072695	23.93345614	23.92708884	23.92750685	23.94660141	23.95000384	23.9545985	23.9698942	NaN
244.5	23.94366154	23.94747197	23.92407073	23.90379146	23.90389144	23.8963	23.86540305	23.91332368	23.79826092	23.8246	23.8287	23.84810991	23.88995051	23.88495509	23.92347837	23.93028212	23.91026716	23.91716964	23.92780981	23.92775628	23.91164236	23.90025974	23.90479889	23.87882643	23.83987003	NaN	NaN	NaN	NaN	NaN	23.85943856	23.81954457	23.86862739	23.87804921	23.8853536	NaN	23.88489898	23.90035623	23.92247573	23.93753183	23.93196782	23.93620618	23.92667002	23.92951878	23.94645982	23.94858659	23.95441908	23.97219048	NaN
245	23.94623698	23.94968564	23.91799701	23.90655207	23.90293594	23.89735187	23.84455185	23.91413763	23.79509199	23.82385683	23.82862136	23.84567594	23.88960178	23.88602143	23.92647263	23.9329022	23.91563708	23.91632711	23.93548711	23.92797797	23.90951602	23.89719395	23.90547834	23.87928535	23.84406138	NaN	NaN	NaN	NaN	NaN	23.85156991	23.81120676	23.85918472	23.86572468	23.87883088	NaN	23.88538081	23.89636574	23.92401962	23.93860994	23.93458888	23.93881618	23.92794318	23.93500179	23.94370227	23.95004286	23.95756004	23.97588361	NaN
245.5	23.94926486	23.95253371	23.90843889	23.90900306	23.90790753	23.89992004	23.83000179	23.91667729	23.79847181	23.82267712	23.82888332	23.84446871	23.88610515	23.8875504	23.92908253	23.9343696	23.92265964	23.91807656	23.93837501	23.92851873	23.90692233	23.89761914	23.90582103	23.88314458	23.84580857	NaN	NaN	NaN	NaN	NaN	23.84495816	23.80557449	23.86408022	23.85937265	23.86262448	NaN	23.87909411	23.90025889	23.9259031	23.94292221	23.93727398	23.94075369	23.92970357	23.94490108	23.94476959	23.96117621	23.96313126	23.98112543	NaN
246	23.95209189	23.95788196	23.90715755	23.91126645	23.91400725	23.90494268	23.82094141	23.91938519	23.80720032	23.81810341	23.83706615	23.84855362	23.88593186	23.8913823	23.9321637	23.93727838	23.92876625	23.92909926	23.93574791	23.9299	23.91015645	23.90147255	23.90608683	23.88509129	23.85638914	NaN	NaN	NaN	NaN	NaN	23.83571463	23.79796175	23.87009309	23.86932738	23.85965337	NaN	23.86611821	23.90436049	23.92895591	23.94311183	23.94016504	23.94534192	23.93332778	23.95145795	23.94926529	23.96773039	23.96810175	23.98682473	NaN
246.5	23.95568697	23.95945799	23.91088358	23.91409485	23.9184809	23.90868495	23.81212495	23.92147557	23.81418909	23.81435646	23.84149176	23.85633136	23.88733215	23.89847802	23.93555239	23.93901363	23.93328736	23.93910355	23.93670021	23.9305	23.92287042	23.90799005	23.92126925	23.88458489	23.86269412	NaN	NaN	NaN	NaN	NaN	23.82929222	23.79313527	23.8578196	23.86777466	23.8709554	NaN	23.85106931	23.90483329	23.9319624	23.94748322	23.94446708	23.94857281	23.93529281	23.9599559	23.95358699	23.9719079	23.97266226	23.99003521	NaN
247	23.95904675	23.9651871	23.91751517	23.91771338	23.92047173	23.91420947	23.80652675	23.92593499	23.80924473	23.80587048	23.84598174	23.86362459	23.89244637	23.90499631	23.94091546	23.94172219	23.94477046	23.9502943	23.9447296	23.94537944	23.9331176	23.91588256	23.92421338	23.88311156	23.86580673	NaN	NaN	NaN	NaN	NaN	23.82275805	23.77685305	23.8401227	23.84748534	23.85833574	NaN	23.84000798	23.90122005	23.93387404	23.94944235	23.94863255	23.95243223	23.93826116	23.96484104	23.96205089	23.97584208	23.97793369	23.9989586	NaN
247.5	23.96084246	23.96985049	23.92027406	23.92167484	23.92417582	23.9214652	23.80189115	23.92349885	23.80096477	23.81075339	23.84881982	23.86588714	23.89698971	23.91224705	23.9441144	23.94719976	23.94981944	23.952137	23.9541947	23.9508515	23.94221689	23.92482691	23.93140938	23.87615022	23.87289383	NaN	NaN	NaN	NaN	NaN	23.81779806	23.76679006	23.84874511	23.83992716	23.83522853	NaN	23.82985178	23.8888126	23.93682363	23.94999675	23.95382971	23.95797811	23.94166182	23.97029497	23.9708	23.98445769	23.98495544	24.0144342	NaN
248	23.96379722	23.97573578	23.92251647	23.92821817	23.92992364	23.93082366	23.78724127	23.90938997	23.78930286	23.82905281	23.85976022	23.87897529	23.90444971	23.91951868	23.94932369	23.95124133	23.94543497	23.94450107	23.96129926	23.96181539	23.95087851	23.93464175	23.93630485	23.86706508	23.88251181	NaN	NaN	NaN	NaN	NaN	23.82065814	23.75887968	23.85068273	23.86083374	23.8502433	NaN	23.82095153	23.87180723	23.94124888	23.9539098	23.95779126	23.96346588	23.9443921	23.97719314	23.9763847	23.99656108	23.99499391	24.0288004	NaN
248.5	23.96816708	23.98472458	23.92863838	23.93939405	23.94058556	23.92980168	23.78274195	23.89252024	23.78546873	23.82573647	23.87102936	23.8797	23.90767437	23.92589034	23.95204768	23.95353117	23.93984951	23.93781373	23.96026691	23.96956405	23.95174815	23.94223379	23.93947197	23.85521727	23.89156114	NaN	NaN	NaN	NaN	NaN	23.82181608	23.7307996	23.79151109	23.84591774	23.81149055	NaN	23.81070824	23.85514844	23.94914447	23.95679021	23.96496478	23.96649843	23.95017757	23.98461255	23.98386019	24.00464886	24.00060911	24.03532399	NaN
249	23.97248258	23.99101584	23.93790556	23.95354271	23.94939394	23.94486277	23.79691809	23.8785474	23.77198325	23.80065208	23.87477701	23.89170692	23.91800929	23.93239583	23.955975	23.95691536	23.89277881	23.90506615	23.9498768	23.97664856	23.96544438	23.94507212	23.93101431	23.84549174	23.89220648	NaN	NaN	NaN	NaN	NaN	23.81810319	23.72319469	23.77469038	23.81957843	23.78316097	NaN	23.80856471	23.84335437	23.95262803	23.96120053	23.96881985	23.97225057	23.95200215	23.98816146	23.99036456	24.01648486	24.00445202	24.04526818	NaN
249.5	23.98063652	23.99574036	23.94480211	23.96930411	23.95914783	23.95859215	23.81559747	23.8643352	23.77886956	23.78348032	23.87679025	23.90109788	23.92844224	23.93461614	23.9606296	23.96174794	23.8611812	23.89328581	23.96061728	24.00476365	23.97844751	23.95889809	23.91034919	23.83831118	23.89927415	NaN	NaN	NaN	NaN	NaN	23.81281495	23.72091017	23.74973727	23.7789875	23.75394958	NaN	23.81798398	23.84674671	23.95836259	23.96356062	23.9775435	23.98029411	23.9575721	23.99481764	24.00509084	24.02865509	24.0131403	24.05333596	NaN
250	23.9894269	24.00863065	23.95796739	23.97984695	23.96418281	23.98137221	23.82506394	23.86472647	23.79460829	23.82936613	23.88651125	23.90878993	23.94302255	23.94037556	23.96679441	23.96933369	23.86684534	23.94089296	23.97633034	24.00837569	23.97541254	23.96244822	23.87211659	23.82929992	23.90744091	NaN	NaN	NaN	NaN	NaN	23.80378741	23.69947752	23.74155694	23.76445533	23.75901921	NaN	23.83417224	23.86051635	23.96129681	23.96950243	23.99551649	23.99743477	23.96278783	24.00380107	24.02098552	24.0403375	24.02648774	24.07089304	NaN
250.5	23.99666926	24.01542569	23.97305451	23.98649319	23.96582067	23.98696667	23.82580225	23.88145185	23.82229273	23.89742148	23.90760801	23.92321405	23.9477596	23.94986861	23.97381448	23.9744459	23.89826493	23.96594102	23.96853164	24.02563988	24.00269931	23.96892856	23.81335379	23.84618907	23.90679959	NaN	NaN	NaN	NaN	NaN	23.79076486	23.66592725	23.7261081	23.75030083	23.73149351	NaN	23.85425962	23.87952817	23.96832378	23.97366622	24.00591757	24.00788901	23.97313512	24.01395835	24.0326925	24.06106241	24.04423352	24.09916201	NaN
251	24.00460083	24.02347434	23.98705776	23.99362885	23.96056384	23.96421206	23.84014005	23.90640628	23.83928983	23.9083553	23.92930445	23.93029463	23.95121164	23.96329895	23.98174249	23.97847939	23.8891653	23.96516357	23.95999233	24.04306278	24.02510048	23.98884147	23.79145122	23.85354292	23.9069	NaN	NaN	NaN	NaN	NaN	23.78105686	23.65494783	23.68518028	23.70179636	23.68950053	NaN	23.88789258	23.88957001	23.97705622	23.97976393	24.00994804	24.01065955	23.9829587	24.02416218	24.04116241	24.07422975	24.06817472	24.11971097	NaN
251.5	24.01251121	24.03223377	24.00090899	24.0029225	23.9611	23.96599069	23.82845209	23.91788403	23.81826594	23.90131852	23.91780445	23.91579287	23.95825885	23.97674804	23.98877461	23.98306353	23.87517087	24.01050661	23.99313048	24.06615498	24.02574501	24.00523495	23.81288258	23.83788515	23.90672132	NaN	NaN	NaN	NaN	NaN	23.75213917	23.63216108	23.61074725	23.6179105	23.61751295	NaN	23.90249461	23.90442609	23.99206601	23.98726596	24.01358243	24.01800509	23.99250978	24.02740081	24.05491081	24.09565062	24.09320693	24.13206913	NaN
252	24.02127459	24.03451942	24.00896033	24.02338911	23.96219677	23.98823409	23.78806772	23.91358855	23.78552016	23.85160229	23.90788596	23.93821042	23.96480783	23.98839416	23.99716878	23.99471675	23.89088555	24.09939096	24.0119155	24.09501807	24.04977352	24.00797638	23.85294436	23.8008068	23.91136437	NaN	NaN	NaN	NaN	NaN	23.7444425	23.63232904	23.58535485	23.56538111	23.59089174	NaN	23.92064664	23.92403971	24.00218714	23.99636737	24.0218684	24.02752753	24.00037519	24.03935231	24.07681158	24.11056018	24.12636253	24.14023139	NaN
252.5	24.04216689	24.04777285	24.02079163	24.06400274	24.00392633	24.01060457	23.71985217	23.89921641	23.81667233	23.84869861	23.92097525	23.96643682	23.97234441	24.00120745	24.00394362	24.00891325	23.96586747	24.10513233	24.01245179	24.16616884	24.08835357	24.02546339	23.90425603	23.73504673	23.92123093	NaN	NaN	NaN	NaN	NaN	23.7620037	23.641844	23.63197729	23.68653019	23.66446524	NaN	23.89935365	23.9485125	24.01745194	24.01132532	24.04119	24.04863018	24.00886214	24.0648497	24.09863397	24.12620219	24.15845543	24.15258701	NaN
253	24.05805721	24.06567345	24.04422779	24.08619222	24.08113508	24.05099932	23.65496262	23.90735115	23.84332508	23.81963529	23.93325931	24.0089439	23.98342718	24.0118084	24.00828585	24.02210793	23.98504771	24.11335852	23.99441691	24.21055928	24.10709763	24.03792431	23.9202251	23.66702647	23.94460962	NaN	NaN	NaN	NaN	NaN	23.71913382	23.59349621	23.58668609	23.51927501	23.64610057	NaN	23.91184538	23.97467596	24.04093801	24.0317346	24.05360305	24.06169596	24.02662801	24.08393496	24.14831809	24.16503351	24.225353	24.17897166	NaN
253.5	24.08196493	24.08202602	24.09924095	24.11860006	24.12471001	24.05748668	23.65022863	23.92301239	23.890652	23.81319959	23.96507139	24.0560333	24.00567863	24.02376389	24.01586154	24.04983677	23.94150281	24.18072419	24.23732381	24.27959025	24.16363852	24.06090779	23.8961858	23.61633554	23.97002251	NaN	NaN	NaN	NaN	NaN	23.70218666	23.61076219	23.48309918	23.40830996	23.37201523	NaN	23.91045629	23.98985694	24.06905806	24.0725839	24.06216494	24.06744384	24.06110705	24.11184827	24.18495079	24.21039481	24.28746923	24.22580594	NaN
254	24.11914885	24.11235622	24.15675596	24.1559842	24.14329382	24.08312296	23.52365321	23.97351169	23.95781182	23.84027793	23.99257983	24.09913956	24.03608891	24.05429744	24.03235347	24.099848	23.98788552	24.23807505	24.35088102	24.32670705	24.17812788	24.08855634	23.92600722	23.50574999	24.02292701	NaN	NaN	NaN	NaN	NaN	23.82157469	23.5803219	23.31821661	23.314275	23.30135459	NaN	23.9073862	24.03111615	24.11134747	24.10978422	24.08154034	24.08525422	24.13469304	24.14153098	24.2202363	24.25960842	24.31637526	24.28068237	NaN
254.5	24.1610076	24.18198147	24.20819011	24.18213466	24.13994939	24.12183087	23.50408614	24.06180219	24.08143971	23.88509518	24.10086581	24.17898333	24.08230828	24.08956327	24.05611598	24.14178577	23.95804598	24.19083381	24.17724545	24.39638059	24.20799982	24.11265018	23.90682135	23.37759263	24.05859904	NaN	NaN	NaN	NaN	NaN	23.92949042	23.60543811	23.2805298	23.3240706	23.38659994	NaN	23.9292257	24.07914376	24.14021991	24.15097588	24.10729656	24.10356984	24.17232805	24.17510325	24.25108117	24.29340487	24.35415203	24.30452354	NaN
255	24.2069033	24.22890022	24.25604845	24.19644848	24.17705839	24.17761607	23.60822278	24.11924713	24.14935731	23.92296901	24.06297676	24.23816227	24.13330413	24.12738656	24.09895773	24.17415006	23.90680888	24.0458779	24.01929621	24.27957144	24.2814604	24.14903744	23.68645085	23.41287565	24.09124139	NaN	NaN	NaN	NaN	NaN	24.08875637	23.56522135	23.42220997	23.57853531	23.68460427	NaN	24.0242513	24.1499472	24.19219999	24.19032343	24.13762856	24.12740914	24.20710484	24.22034768	24.31118783	24.32031292	24.36604869	24.32706875	NaN
255.5	24.23895396	24.27688382	24.28981149	24.23692166	24.20504232	24.27886489	24.02375028	24.2378894	24.17399195	24.00895714	24.11650979	24.30001089	24.22437895	24.17608465	24.15615665	24.18714392	23.85157518	23.93773272	23.76961994	24.01559406	24.11969849	24.216768	23.63576341	23.66259123	24.1230258	NaN	NaN	NaN	NaN	NaN	24.1786252	23.8035175	23.68859664	23.7039968	23.61737961	NaN	24.19890461	24.20204402	24.23757841	24.22814073	24.19242208	24.18282153	24.24703324	24.28046498	24.34266243	24.33820079	24.37743225	24.3537321	NaN
256	24.2862498	24.31704237	24.31155982	24.26565302	24.23455946	24.33084898	24.3087892	24.28146995	24.21757079	24.07414315	24.15028401	24.34920641	24.29160234	24.21872459	24.19783412	24.22022359	23.56344147	23.79796471	23.66166198	23.8397425	23.90734437	24.26524708	23.63761676	23.9322061	24.20575239	NaN	NaN	NaN	NaN	NaN	24.24083513	24.01651285	23.66159462	23.72336736	23.80899494	NaN	24.27445168	24.25213311	24.28119483	24.27384367	24.24318889	24.23019653	24.29939754	24.327705	24.36536909	24.38399372	24.4040233	24.38750622	NaN
256.5	24.33780747	24.3723592	24.34564402	24.31506844	24.29412455	24.3547342	24.33310669	24.36844545	24.28923991	24.12641198	24.18257872	24.40701792	24.34790309	24.26509216	24.22766996	24.27284454	23.662484	23.60932518	23.60666016	23.83274019	23.817796	24.33151408	23.75026772	23.96188284	24.27102148	NaN	NaN	NaN	NaN	NaN	24.2902808	24.11379131	23.57736248	23.6617996	23.89524914	NaN	24.34993547	24.30390921	24.32733859	24.31403104	24.30216274	24.27640325	24.34597006	24.35025267	24.38228572	24.42972342	24.4429779	24.43778734	NaN
257	24.36554617	24.46022597	24.40870535	24.36147661	24.30863856	24.37323326	24.38958105	24.43761223	24.32866954	24.17227027	24.34285694	24.44528749	24.39202165	24.33028546	24.32168373	24.34238977	23.66047325	23.76374747	23.66468127	23.8609402	23.9048757	24.41924087	23.81202142	23.92193632	24.31744064	NaN	NaN	NaN	NaN	NaN	24.35519615	24.12504527	23.61421265	23.78951765	23.83057627	NaN	24.37759859	24.34975588	24.3520564	24.34592513	24.33980163	24.32525896	24.41015812	24.38589205	24.42332587	24.47080559	24.48114777	24.4726	NaN
257.5	24.41771463	24.50325277	24.45335395	24.43975536	24.27201048	24.39931185	24.41962027	24.48987898	24.33156694	24.21507851	24.39100142	24.45443077	24.45069749	24.39223284	24.41008556	24.42808975	23.65934919	23.79315301	23.78573538	24.01869163	24.1589652	24.46513199	23.79586044	24.04181627	24.36826768	NaN	NaN	NaN	NaN	NaN	24.41329294	24.22953236	23.72003998	23.82176992	23.97285935	NaN	24.41587668	24.37999452	24.39681387	24.3838702	24.39445127	24.386563	24.45663259	24.44050535	24.47521985	24.50220535	24.50855192	24.50459095	NaN
258	24.47317181	24.54201995	24.51104535	24.47497849	24.37410943	24.42778902	24.4305	24.54483814	24.36744338	24.26687294	24.44507962	24.45464214	24.4790807	24.47575055	24.46614606	24.50530571	23.82124742	23.93736119	24.03838198	24.15557377	24.42721717	24.48020811	23.83696342	24.24300605	24.42662395	NaN	NaN	NaN	NaN	NaN	24.45128645	24.37787683	23.76733926	23.80844701	23.78351009	NaN	24.43466164	24.41805935	24.44618816	24.44050949	24.44332337	24.47346509	24.49535504	24.49214746	24.53640211	24.53766238	24.54028313	24.53415102	NaN
258.5	24.52869282	24.5652912	24.55770261	24.51242812	24.45172208	24.47257673	24.43699303	24.58188115	24.40713554	24.35118436	24.46935564	24.46419654	24.56087696	24.55616367	24.50925233	24.56745971	23.97346145	24.07895714	NaN	24.4466882	24.50422149	24.4483127	24.03792473	24.27083628	24.4855792	NaN	NaN	NaN	NaN	NaN	24.50355532	24.39318625	23.77142398	23.94901122	23.80693908	NaN	24.40820129	24.446771	24.5228569	24.4975612	24.51656541	24.54542734	24.54479091	24.52220184	24.58377123	24.58655833	24.56634132	24.56709535	NaN
259	24.57758607	24.61980389	24.58909862	24.5715479	24.53511873	24.53747728	24.42235263	24.61181351	24.45293854	24.52832769	24.56733502	24.50300941	24.64751387	24.63140482	24.54064896	24.62235013	24.18288568	24.20734593	NaN	24.72328572	24.53047692	24.46911952	24.23891983	24.32841351	24.5123383	NaN	NaN	NaN	NaN	NaN	24.53379068	24.43416658	23.97757797	24.14422048	23.91412662	NaN	24.41381505	24.48308917	24.60417198	24.5471771	24.56860263	24.60469952	24.58357786	24.58782661	24.62527497	24.62862878	24.59074753	24.61277897	NaN
259.5	24.63033086	24.63917723	24.62117811	24.60111386	24.61920832	24.56066734	24.42065572	24.63283937	24.52245177	24.62153605	24.59728564	24.59776382	24.73383797	24.66636116	24.58069909	24.64381312	24.28774669	24.2703459	NaN	24.83694682	24.55228107	24.53315284	24.32587735	24.34149069	24.50876083	NaN	NaN	NaN	NaN	NaN	24.54285411	24.45805795	24.0928279	24.20329177	24.1004871	NaN	24.46012377	24.55194467	24.66707657	24.60401378	24.63474651	24.65574375	24.61637859	24.65522841	24.67347499	24.66884046	24.63512234	24.65955431	NaN
260	24.67151972	24.65378	24.65834832	24.62835446	24.66820016	24.61014832	24.42442576	24.6455717	24.58292643	24.62758505	24.59625978	24.67711883	24.7764814	24.69376542	24.63359854	24.65698534	24.3512806	24.37206294	NaN	24.91118313	24.63550322	24.54345457	24.4380058	24.38328052	24.53192482	NaN	NaN	NaN	NaN	NaN	24.54047724	24.4769069	24.22218449	24.27909251	24.24795051	NaN	24.52286902	24.61674885	24.70768864	24.65745011	24.66186586	24.6750186	24.65149672	24.69922046	24.69714991	24.70813909	24.67890684	24.68753366	NaN
260.5	24.71123125	24.67965469	24.68526014	24.67001895	24.69414819	24.67714906	24.47898719	24.6540468	24.6617487	24.63910334	24.62785495	24.7518251	24.80531031	24.74437103	24.67356159	24.67629706	24.43783063	24.47208178	NaN	24.98878711	24.69560769	24.62642869	24.52902714	24.40928681	24.58829365	NaN	NaN	NaN	NaN	NaN	24.55011593	24.46890882	24.27630512	24.32938729	24.23897664	NaN	24.58513029	24.6539319	24.73009845	24.70681107	24.70149259	24.71452428	24.69115095	24.7426909	24.73686758	24.74198767	24.72459008	24.72552158	NaN
261	24.74813853	24.70017161	24.71102771	24.72500306	24.7149	24.72028859	24.54104999	24.67121621	24.696988	24.63533808	24.67550652	24.78762132	24.82767185	24.74939456	24.71044353	24.69772959	24.54754028	24.55492247	NaN	24.99288402	24.74462914	24.69983808	24.59758707	24.44088274	24.66027122	NaN	NaN	NaN	NaN	NaN	24.54973914	24.46151273	24.29969646	24.37041579	24.26864539	NaN	24.63360323	24.68904418	24.75003457	24.7468825	24.73256391	24.74467267	24.71398418	24.75761521	24.75647643	24.77610476	24.75422864	24.76148281	NaN
261.5	24.77035841	24.74046674	24.74387361	24.73456408	24.74596421	24.76564118	24.58866807	24.69923436	24.72740037	24.66857158	24.70066098	24.79098271	24.83493563	24.76814498	24.73757629	24.7317129	24.64160254	24.69298725	NaN	24.99759166	24.77066213	24.76302085	24.67422033	24.50341496	24.70151969	NaN	NaN	NaN	NaN	NaN	24.57498775	24.53775871	24.40700622	24.47557906	24.28069399	NaN	24.6564829	24.70903261	24.76695793	24.77277707	24.77144469	24.76885997	24.74152236	24.79190714	24.78189112	24.79599873	24.78868752	24.78372826	NaN
262	24.79283981	24.768176	24.78608907	24.75923138	24.7778793	24.7947301	24.64484403	24.68936904	24.75246461	24.75111205	24.75380013	24.78521253	24.8541657	24.7917683	24.76440801	24.76108378	24.70359235	24.80386846	NaN	25.06233647	24.79888663	24.77697699	24.75519292	24.55090331	24.7352827	NaN	NaN	NaN	NaN	NaN	24.61007754	24.63518041	24.49695454	24.56931492	24.44671164	NaN	24.68624596	24.7274978	24.7821572	24.7947043	24.79391132	24.79059091	24.7631325	24.80434734	24.80024954	24.82766268	24.82857164	24.80980531	NaN
262.5	24.81175874	24.78779375	24.81348817	24.79378308	24.8031957	24.82172502	24.71633787	24.67997481	24.77434581	24.7912654	24.80569088	24.79527986	24.86697022	24.81207334	24.7886869	24.78209869	24.78604363	24.85195251	NaN	25.08881829	24.8196569	24.79705958	24.79209639	24.58693518	24.76014276	NaN	NaN	NaN	NaN	NaN	24.64500752	24.6807744	24.60081263	NaN	24.5249967	NaN	24.70709832	24.75019874	24.78616074	24.809376	24.81516827	24.81144414	24.78967961	24.81597394	24.81957393	24.85661177	24.84703158	24.83251973	NaN
263	24.82777346	24.82568157	24.8284892	24.82213952	24.823248	24.83303552	24.70829182	24.67744212	24.8047503	24.80804474	24.81748294	24.80618604	24.88346324	24.8337338	24.80693213	24.80935369	24.85263015	24.89022861	NaN	25.15211013	24.85898299	24.80334647	24.81627257	24.62946897	24.77798236	NaN	NaN	NaN	NaN	NaN	24.6576477	24.730588	24.62608604	NaN	24.63317932	NaN	24.74665206	24.76695115	24.80065954	24.82418466	24.83295152	24.82476498	24.80159264	24.84229214	24.84623761	24.87102645	24.86928537	24.85340737	NaN
263.5	24.84181022	24.85157702	24.84122201	24.85252143	24.84108902	24.84816724	24.75676667	24.69329091	24.82347981	24.82450366	24.81991816	24.81945669	24.86707778	24.84091992	24.81593037	24.83687547	24.86628702	24.90092335	NaN	NaN	24.88538678	24.82624392	24.83259657	24.62088291	24.7944182	NaN	NaN	NaN	NaN	NaN	24.6827365	24.7524991	24.6932211	NaN	24.65475913	NaN	24.76184024	24.78401677	24.80843117	24.83244414	24.84926886	24.84415636	24.82701111	24.85934673	24.85718108	24.88696803	24.883067	24.89183876	NaN
264	24.85474334	24.86196513	24.84479157	24.8646377	24.85044151	24.85740657	24.78476846	24.71422769	24.8328018	24.84061667	24.8216501	24.82304348	24.83090499	24.85532123	24.82693001	24.8555178	24.88723069	24.91734479	NaN	NaN	24.92107711	24.84172693	24.84368739	24.65723494	24.80402185	NaN	NaN	NaN	NaN	NaN	24.72575942	24.72381259	24.72229506	NaN	24.72778486	NaN	24.78826897	24.8011932	24.82152682	24.84044133	24.8562158	24.84890693	24.84214244	24.87597467	24.86762684	24.8964764	24.90537926	24.91897488	NaN
264.5	24.8631562	24.86469042	24.86557325	24.87909111	24.86273772	24.8715211	24.82228075	24.71927578	24.84075545	24.84800514	NaN	24.83750079	24.8491235	24.86097308	24.83685312	24.86760888	24.89773468	24.92102838	NaN	NaN	24.90820251	24.85689186	24.86242071	24.71133693	24.81447165	NaN	NaN	NaN	NaN	NaN	24.76671706	NaN	24.73100861	NaN	24.74053178	NaN	24.80319226	24.8116551	24.82349421	24.85471659	24.86240659	24.86141395	24.84866853	24.88578527	24.88935232	24.91499444	24.92420199	24.92558615	NaN
265	24.87845484	24.88341372	24.88513911	24.89524094	24.87131079	24.87658704	24.83906811	24.75037204	24.84937277	24.85203429	NaN	24.84103127	24.84468538	24.88003044	24.84920591	24.87890537	24.89424334	24.91764525	NaN	NaN	24.91395033	24.85523592	24.87458738	24.72325031	24.82880445	NaN	NaN	NaN	NaN	NaN	24.79331419	NaN	24.74407041	NaN	24.73543146	NaN	24.82920096	24.83923996	24.82620596	24.86594547	24.86542133	24.86909057	24.86322089	24.89382582	24.91033876	24.93263575	24.93625675	24.93348139	NaN
265.5	24.88495414	24.88838375	24.89150386	24.89862739	24.87864717	24.8777	24.86476894	24.76785727	24.84530382	24.85370329	NaN	24.84016364	24.86083127	24.88635874	24.85739597	24.88130838	24.91145098	24.92545756	NaN	NaN	24.93406592	24.86127074	24.88036052	24.72158405	24.83273694	NaN	NaN	NaN	NaN	NaN	24.81478258	NaN	24.75604813	NaN	24.73436752	NaN	24.84874701	24.84735949	24.83568986	24.87310325	24.87645126	24.87328636	24.8678578	24.89970198	24.93722668	24.94219814	24.95209857	24.93922369	NaN
266	24.8905367	24.90763448	24.91384811	24.91178349	24.88979124	24.88087119	24.88359914	24.7751557	24.84123044	24.86366688	NaN	24.84436641	24.86452977	24.90224661	24.8619086	24.89280297	24.90897297	24.94770649	NaN	NaN	24.93964113	24.87149711	24.89596477	24.74332894	24.8478383	NaN	NaN	NaN	NaN	NaN	24.83371783	NaN	24.78416869	NaN	24.76147937	NaN	24.8686756	24.86867548	24.83777631	24.88442118	24.87715886	24.87964304	24.87800954	24.90161657	24.94189905	24.95517524	24.96124527	24.94521627	NaN
266.5	24.89688978	24.92543504	24.93651294	24.92597803	24.89385993	24.87909628	24.90077581	24.79916278	24.84584191	24.86968926	NaN	24.84694069	24.87053155	24.90378677	24.87556455	24.89951858	24.92449883	24.9544071	NaN	NaN	24.94964291	24.89340184	24.88830544	24.77184918	24.85032141	NaN	NaN	NaN	NaN	NaN	24.845626	NaN	24.79964518	NaN	24.76636586	NaN	24.87761126	24.88385548	24.84823749	24.88918164	24.87775622	24.88002307	24.88361091	24.91524972	24.95286341	24.95572754	24.97598277	24.96473116	NaN
267	24.905462	24.92622947	24.9524792	24.92215959	24.90258936	24.89147637	24.91111929	24.80647602	24.84806219	24.88328927	NaN	24.8506996	24.87693411	24.91236121	24.88288017	24.90810388	24.91609593	24.95353009	NaN	NaN	24.94910767	24.92166015	24.91278177	24.81953643	24.85320335	NaN	NaN	NaN	NaN	NaN	24.8593407	NaN	24.78643524	NaN	24.77932365	NaN	24.88873944	24.90327277	24.85850427	24.89598916	24.88287649	24.88532868	24.88979089	24.92626601	24.95926148	24.95105291	24.97631104	25.01880796	NaN
267.5	24.9067275	24.93002737	24.95748293	24.92564176	24.90759915	24.8940299	24.91638015	24.81647536	24.85500741	24.88043335	NaN	24.85825588	24.88098771	24.90716239	24.88317896	24.91532149	24.91556923	24.94960258	NaN	NaN	24.93783105	24.9489725	24.92171393	24.82078951	24.85622968	NaN	NaN	NaN	NaN	NaN	24.87253716	NaN	NaN	NaN	24.80086016	NaN	24.89871926	24.91020721	24.86614154	24.90261376	24.88806104	24.8881942	24.89487352	24.928709	24.9635894	24.95278316	24.97767236	25.14474376	NaN
268	24.91321189	24.94446119	24.9522072	24.92888161	24.90182799	24.89953651	24.91707297	24.83684035	24.86000545	24.88058909	NaN	24.8621	24.88717311	24.91430573	24.89450762	24.91668962	24.92148224	24.95187291	NaN	NaN	24.95175845	24.95530736	24.92467241	24.82351363	24.86731257	NaN	NaN	NaN	NaN	NaN	24.88210832	NaN	NaN	NaN	24.81100728	NaN	24.90681142	24.92231676	24.87351411	24.90966354	24.88896072	24.892979	24.90238308	24.93134749	24.96865201	24.96084262	24.98277328	NaN	NaN
268.5	24.92334407	24.94821243	24.94522884	24.93764112	24.89999413	24.90628528	24.91673215	24.85049688	24.8589162	24.88571546	NaN	24.8686679	24.89657471	24.92583118	24.90212974	24.91918162	24.94523659	24.95249409	NaN	NaN	24.96129302	24.94332159	24.92058396	24.84322842	24.86472218	NaN	NaN	NaN	NaN	NaN	24.89187029	NaN	NaN	NaN	24.80804278	NaN	24.90256793	24.9150653	24.88105513	24.91522671	24.89183097	24.8956983	24.90480517	24.93309785	24.97261066	24.9767733	24.98406159	NaN	NaN
269	24.9297146	24.9567152	24.93407807	24.94651137	24.90458667	24.91389729	24.9127	24.87677367	24.85102396	24.89128969	NaN	24.87067307	24.90254838	24.93122124	24.90217988	24.9241608	24.94884001	24.95077169	NaN	NaN	24.95585935	24.9340132	24.91781139	24.84498067	24.86514731	NaN	NaN	NaN	NaN	NaN	24.89521619	NaN	NaN	NaN	24.81002393	NaN	24.90952441	24.91246667	24.88321025	24.91979119	24.89935048	24.89780235	24.91123785	24.93461424	24.97564172	24.98385172	24.9857559	NaN	NaN
269.5	24.93353752	24.96430782	24.93240485	24.94757895	24.9113682	24.92156476	24.90893139	24.8875134	24.84376856	24.89280564	NaN	24.87456489	24.90861221	24.93898202	24.91039946	24.92711115	24.94793111	24.94586095	NaN	NaN	24.95587643	24.92710881	24.93380938	24.8635625	24.86791358	NaN	NaN	NaN	NaN	NaN	24.89553689	NaN	NaN	NaN	24.84296992	NaN	24.91523319	24.91685826	24.8944303	24.92397064	24.89916294	24.90320202	24.9166796	24.93846924	24.98257598	24.98217554	24.98821972	NaN	NaN
270	24.93506437	24.97158111	24.94065951	24.95112008	24.91274377	24.9207	24.90424141	24.89994137	24.84293533	24.89526389	NaN	24.87635781	24.91629301	24.93595855	24.91377456	24.92864559	24.94316897	24.94641119	NaN	NaN	24.96112929	24.9267199	24.93658803	24.86913976	24.87063177	NaN	NaN	NaN	NaN	NaN	24.90331148	NaN	NaN	NaN	24.84419043	NaN	24.91595825	24.92072951	24.89029215	24.92861248	24.9037	24.90358052	24.92069607	24.93953926	24.99207592	24.98399879	24.99350027	NaN	NaN
270.5	24.93599342	24.97809619	24.94575279	24.95524351	24.92043647	24.92074143	24.89349549	24.90064757	24.84164141	24.89770702	NaN	24.87744394	24.91849383	24.9342666	24.9164122	24.92817585	24.93833262	24.94793789	NaN	NaN	24.95606406	24.93419003	24.93647563	24.872324	24.8725	NaN	NaN	NaN	NaN	NaN	24.90466933	NaN	NaN	NaN	NaN	NaN	24.91634716	24.91777555	24.89661958	24.92877588	24.90519924	24.90830335	24.92791252	24.93740293	25.00009724	24.99890811	24.99945334	NaN	NaN
271	24.93841565	24.97118258	24.95263564	24.95546009	24.92446014	24.92101798	24.88907971	24.91260928	24.84314808	24.9013496	NaN	24.87929831	24.92142186	24.93540498	24.9205956	24.93496438	24.93414303	24.95523137	NaN	NaN	24.95416661	24.94446466	24.9329706	24.8752553	24.87840842	NaN	NaN	NaN	NaN	NaN	24.90590068	NaN	NaN	NaN	NaN	NaN	24.918	24.91564904	24.90448458	24.93830533	24.9123	24.9092	24.92967253	24.94093703	25.00324532	25.01794358	25.00677756	NaN	NaN
271.5	24.94038409	24.96953695	24.95745929	24.94955532	24.93527422	24.92123818	24.89012007	24.91569166	24.85616284	24.90285175	NaN	24.88270924	24.92479884	24.94268336	24.92453175	24.93663689	24.93306958	24.96180973	NaN	NaN	24.96982239	24.94941085	24.92745936	24.87799054	24.87905995	NaN	NaN	NaN	NaN	NaN	24.9060761	NaN	NaN	NaN	NaN	NaN	24.92143782	24.9141014	24.9055989	24.93699224	24.91397063	24.91330141	24.93517687	24.94290755	25.00726724	25.02208749	25.0185235	NaN	NaN
272	24.94281936	24.97056151	24.95641854	24.9528	24.94145338	24.92608293	24.89142934	24.91299479	24.85829378	24.90468103	NaN	24.88598099	24.9254888	24.9420951	24.92716343	24.93604155	24.92521764	24.9605553	NaN	NaN	24.98079547	24.96093245	24.9254	24.87875599	24.87951593	NaN	NaN	NaN	NaN	NaN	24.912596	NaN	NaN	NaN	NaN	NaN	24.92211244	24.91384575	24.90783551	24.93883284	24.91357634	24.91654925	24.9387211	24.94611627	25.01087738	25.023301	25.02048884	NaN	NaN
272.5	24.94700428	24.97215477	24.95303371	24.95773676	24.94563026	24.92957596	24.89976482	24.91882714	24.88423248	24.90732766	NaN	24.88645241	24.92652407	24.94889473	24.92767347	24.93894957	24.91558302	24.95358235	NaN	NaN	24.98538912	24.95707332	24.92940749	24.89008212	24.88442306	NaN	NaN	NaN	NaN	NaN	24.91781202	NaN	NaN	NaN	NaN	NaN	24.9269628	24.91729209	24.90691585	24.93962596	24.9189	24.9183	24.9403183	24.95040459	25.01146911	25.03326978	25.0286914	NaN	NaN
273	24.94816603	24.97129671	24.95133497	24.95789225	24.94696967	24.93298688	24.90745119	24.9236444	24.88303125	24.90909851	NaN	24.89066677	24.93378353	24.95504916	24.93090465	24.93859664	24.92875701	24.9501	NaN	NaN	24.98896827	24.96252645	24.93128329	24.89288378	24.88803046	NaN	NaN	NaN	NaN	NaN	24.92394088	NaN	NaN	NaN	NaN	NaN	24.929	24.91926397	24.91255216	24.94484225	24.92286794	24.92148539	24.94247899	24.95414601	25.01275428	25.04502654	25.03176464	NaN	NaN
273.5	24.95259434	24.96839456	24.96030011	24.95350078	24.94630532	24.93349482	24.91436844	24.92583701	24.88293192	24.90968394	NaN	24.8935	24.93416341	24.95680678	24.93584433	24.94726765	24.94326531	24.94688305	NaN	NaN	24.98913112	24.96338774	24.9335	24.89948905	24.88992709	NaN	NaN	NaN	NaN	NaN	24.92841761	NaN	NaN	NaN	NaN	NaN	24.92740465	24.92076387	24.91591578	24.94497912	24.92383138	24.92508131	24.9450809	24.95770166	25.01540198	25.04455835	25.03973094	NaN	NaN
274	24.95355307	24.96395931	24.9590797	24.95784426	24.94182667	24.94508606	24.92113837	24.92967346	24.88622305	24.91390754	NaN	24.89514702	24.93699579	24.95624757	24.94020678	24.94869805	24.94358306	24.95485618	NaN	NaN	24.99346196	24.96624975	24.93314369	24.90955951	24.89844844	NaN	NaN	NaN	NaN	NaN	24.93092389	NaN	NaN	NaN	NaN	NaN	24.93212749	24.92118927	24.91914811	24.94559421	24.92571905	24.92714944	24.94437768	24.96436112	25.01946417	25.04827255	25.04441495	NaN	NaN
274.5	24.95801104	24.96670495	24.95764361	24.95460513	24.9375362	24.95421897	24.92097841	24.93612577	24.88241315	24.91617092	NaN	24.89856144	24.94187298	24.95929748	24.93811286	24.94935656	24.9336293	24.95443262	NaN	NaN	25.0023	24.96719065	24.930787	24.91269948	24.89921025	NaN	NaN	NaN	NaN	NaN	24.93555757	NaN	NaN	NaN	NaN	NaN	24.93805074	24.92507966	24.92094444	24.94623242	24.92742301	24.9286	24.94852377	24.97180861	25.02050922	25.04892314	25.05070414	NaN	NaN
275	24.95994338	24.97411035	24.96688832	24.9545548	24.93017856	24.96076044	24.92663231	24.9366	24.88678619	24.91470366	NaN	24.90259683	24.94282934	24.96429441	24.94345122	24.9492686	24.91959592	24.96581141	NaN	NaN	25.0002348	24.9613233	24.92788343	24.91706354	24.90205277	NaN	NaN	NaN	NaN	NaN	24.93810255	NaN	NaN	NaN	NaN	NaN	24.93734487	24.93112341	24.92342461	24.95474981	24.92866657	24.92948579	24.95455548	24.97419019	25.02106641	25.05978669	25.05858093	NaN	NaN
275.5	24.96087119	24.98217276	24.97549097	24.96025036	24.92436944	24.96411429	24.92898112	24.93786844	24.88657085	24.9162393	NaN	24.90373699	24.94550874	24.96782421	24.94692225	24.95182368	24.92966781	24.96767476	NaN	NaN	24.99653521	24.96048528	24.92509661	24.9208049	24.90229656	NaN	NaN	NaN	NaN	NaN	24.94438714	NaN	NaN	NaN	NaN	NaN	24.93988517	24.93162577	24.92813367	24.95556546	24.9311398	24.93102097	24.95452075	24.97363299	25.02580197	25.06481519	25.0639525	NaN	NaN
276	24.9632296	24.99471582	24.97472594	24.95955887	24.93734821	24.96345066	24.93857753	24.93828122	24.88585097	24.91708019	NaN	24.90390592	24.94640679	24.96817161	24.9485	24.95821041	24.92862258	24.9686696	NaN	NaN	24.99073248	24.95898364	24.92731254	24.92999505	24.89470788	NaN	NaN	NaN	NaN	NaN	24.94622675	NaN	NaN	NaN	NaN	NaN	24.94271724	24.93328127	24.92800296	24.95618484	24.9329151	24.93184321	24.95440313	24.97523677	25.03130105	25.06843532	25.06462754	NaN	NaN
276.5	24.96775244	24.99837003	24.98224055	24.96035194	24.93395908	24.95953792	24.94462276	24.94345007	24.88646075	24.91731684	NaN	24.905584	24.94836651	24.96647716	24.9473603	24.95904062	24.93196095	24.96533847	NaN	NaN	24.98662723	24.95834138	24.93095276	24.93363968	24.89888221	NaN	NaN	NaN	NaN	NaN	24.9508825	NaN	NaN	NaN	NaN	NaN	24.94681131	24.93362673	24.93011985	24.95704431	24.93051433	24.93167655	24.95553077	24.97930774	25.02917293	25.07664081	25.07179393	NaN	NaN
277	24.96995308	25.01147273	24.98602553	24.9604906	24.93121355	24.95408856	24.94832173	24.94572793	24.89027048	24.91754319	NaN	24.91103667	24.94994198	24.96529885	24.95276552	24.95748876	24.93793786	24.96485438	NaN	NaN	24.98957258	24.9594	24.93512756	24.93496443	24.90469227	NaN	NaN	NaN	NaN	NaN	24.95737722	NaN	NaN	NaN	NaN	NaN	24.94895344	24.94004595	24.93619677	24.96036218	24.93472071	24.93310801	24.96071375	24.9823779	25.03490274	25.08133566	25.0838801	NaN	NaN
277.5	24.97022896	25.02240858	24.99521368	24.96280077	24.93850943	24.95527867	24.94749329	24.9465	24.90981138	24.91279552	NaN	24.91611758	24.95064935	24.96779863	24.95674823	24.95833609	24.93721228	24.97595544	NaN	NaN	25.00004648	24.97299923	24.93595231	24.93879862	24.90923151	NaN	NaN	NaN	NaN	NaN	24.96130375	NaN	NaN	NaN	NaN	NaN	24.94780702	24.93867216	24.93907528	24.96107106	24.93536536	24.93454427	24.96492158	24.99694608	25.0430816	25.08886845	25.08616886	NaN	NaN
278	24.97481885	25.02890429	24.99883099	24.96532666	24.94739719	24.95449803	24.94617338	24.94539162	24.91094461	24.91793054	NaN	24.91600868	24.9545	24.97485596	24.95560738	24.95888914	NaN	24.9790569	NaN	NaN	24.9991979	24.97553171	24.94662412	24.94599593	24.91238163	NaN	NaN	NaN	NaN	NaN	24.96296623	NaN	NaN	NaN	NaN	NaN	24.94960794	24.94254953	24.94055124	24.95977689	24.94092857	24.93849907	24.96927867	24.99940178	25.04828992	25.09383981	25.1013287	NaN	NaN
278.5	24.977884	25.02689116	25.00226976	24.96816749	24.94551167	24.95419174	24.9461108	24.95111435	24.91591121	24.92105694	NaN	24.9179	24.95423453	24.97628989	24.95973749	24.96318315	NaN	24.97642785	NaN	NaN	25.00205702	24.97886111	24.94879545	24.91607708	24.91273839	NaN	NaN	NaN	NaN	NaN	24.96417798	NaN	NaN	NaN	NaN	NaN	24.95191437	24.94206441	24.94148575	24.96711469	24.94477997	24.94222513	24.97062645	24.9999	25.05096424	25.09297268	25.09962916	NaN	NaN
279	24.9791764	25.03167104	25.00305271	24.97141417	24.943871	24.95484494	24.95313981	24.95214702	24.9212	24.92173295	NaN	24.92033123	24.9584	24.98055883	24.96006131	24.96433718	NaN	24.95172777	NaN	NaN	25.00298742	24.97583414	24.94968402	NaN	24.91658007	NaN	NaN	NaN	NaN	NaN	NaN	NaN	NaN	NaN	NaN	NaN	24.95465788	24.94347131	24.94059629	24.97175022	24.94629495	24.94580815	24.97338	25.00210762	25.05875178	25.09635517	25.10253465	NaN	NaN
279.5	24.98012282	25.03619887	25.0031	24.97581017	24.94264216	24.96058886	24.96175252	24.95517987	24.92171178	24.92483929	NaN	24.92583221	24.9618533	24.98080852	24.96085515	24.97111124	NaN	NaN	NaN	NaN	25.00262495	24.97334663	24.95014194	NaN	24.91851083	NaN	NaN	NaN	NaN	NaN	NaN	NaN	NaN	NaN	NaN	NaN	24.9555632	24.94521897	24.94042815	24.97193536	24.95071806	24.9505773	24.97553984	25.01086899	25.05822366	25.09898927	25.10282432	NaN	NaN
280	24.9808897	25.0466987	24.99974137	24.97690567	24.94884856	24.96432798	24.96407889	24.96053967	24.9232157	24.92339903	NaN	24.93093159	24.96754718	24.98180547	24.96420827	24.97384469	NaN	NaN	NaN	NaN	25.0023224	24.97178733	24.9501476	NaN	24.92406424	NaN	NaN	NaN	NaN	NaN	NaN	NaN	NaN	NaN	NaN	NaN	24.96323243	24.94911184	24.94420064	24.97277771	24.95520218	24.95387621	24.97648627	25.01095198	25.06148669	25.1024	25.1046401	NaN	NaN
280.5	24.98304157	25.05212474	25.00008008	24.97679947	24.96262763	24.97218524	24.96608784	24.96301402	24.92336198	24.9230993	NaN	24.9309765	24.97090042	24.98224595	24.97023859	24.97394635	NaN	NaN	NaN	NaN	25.05575636	24.97070417	24.95028883	NaN	24.92512882	NaN	NaN	NaN	NaN	NaN	NaN	NaN	NaN	NaN	NaN	NaN	24.96619379	24.95106656	24.95624769	24.97370896	24.95717168	24.95764944	24.97486185	25.02337243	25.06085058	25.10643782	25.11383644	NaN	NaN
281	24.98352817	25.0568346	24.99811375	24.97692653	24.96438862	24.97380916	24.96588624	24.96446301	24.92474825	24.92556455	NaN	24.93131956	24.9713914	24.98288189	24.97666946	24.97459467	NaN	NaN	NaN	NaN	NaN	24.96996633	24.95585409	NaN	24.92773619	NaN	NaN	NaN	NaN	NaN	NaN	NaN	NaN	NaN	NaN	NaN	24.96828633	24.95755022	24.95966047	24.9737166	24.958993	24.96053531	24.97482827	25.02937953	25.0588	25.10526725	25.1144215	NaN	NaN
281.5	24.98577783	25.06646074	24.99531733	24.97703694	24.96530638	24.97089471	24.96519934	24.96448599	24.92689002	24.92773413	NaN	24.93169395	24.97379833	24.98345908	24.98048812	24.97526614	NaN	NaN	NaN	NaN	NaN	24.9716465	24.9642854	NaN	24.92686827	NaN	NaN	NaN	NaN	NaN	NaN	NaN	NaN	NaN	NaN	NaN	24.96848312	24.95874491	24.96073574	24.97226609	24.96255769	24.96296107	24.97853434	25.03176436	25.05926713	25.10756797	25.11687565	NaN	NaN
282	24.98751893	25.06826608	24.99609138	24.97671923	24.96418022	24.96736765	24.9650818	24.96461253	24.93648294	24.93698054	NaN	24.93189905	24.97472434	24.98221297	24.97931802	24.97641761	NaN	NaN	NaN	NaN	NaN	25.06602169	24.97392842	NaN	24.93248597	NaN	NaN	NaN	NaN	NaN	NaN	NaN	NaN	NaN	NaN	NaN	24.96917573	24.95972301	24.96251305	24.97412835	24.96554828	24.96545244	24.98311143	25.04750759	25.0619817	25.1077653	25.12341242	NaN	NaN
282.5	24.98971103	25.06908561	25.00370006	24.97622448	24.96303627	24.96652758	24.96346012	24.96396648	24.94641241	24.9385974	NaN	24.93968818	24.97491535	24.98407889	24.97901476	24.9754798	NaN	NaN	NaN	NaN	NaN	NaN	24.97659065	NaN	24.93953778	NaN	NaN	NaN	NaN	NaN	NaN	NaN	NaN	NaN	NaN	NaN	24.96942853	24.95799415	24.96146035	24.97614162	24.96695949	24.9654906	24.9871	25.04905264	25.06280848	25.11087752	25.12493193	NaN	NaN
283	24.99072513	25.06928397	25.00302678	24.97675698	24.9617171	24.9673104	24.96449061	24.96509264	24.94900908	24.93793109	NaN	24.9404975	24.97767514	24.98710611	24.98037263	24.97563175	NaN	NaN	NaN	NaN	NaN	NaN	24.97777497	NaN	24.94038152	NaN	NaN	NaN	NaN	NaN	NaN	NaN	NaN	NaN	NaN	NaN	24.96932127	24.96056465	24.96256351	24.98193241	24.96864744	24.96738483	24.98786158	25.0498	25.06146963	25.10860132	25.1257	NaN	NaN
283.5	24.99406017	25.07088623	25.00258425	24.97581833	24.96186416	24.96651247	24.97127091	24.96424592	24.94903156	24.92911781	NaN	24.9451	24.97871437	24.98996448	24.97856898	24.98155223	NaN	NaN	NaN	NaN	NaN	NaN	24.97840962	NaN	24.94147363	NaN	NaN	NaN	NaN	NaN	NaN	NaN	NaN	NaN	NaN	NaN	24.97057012	24.96030619	24.96145855	24.98740473	24.97040807	24.96626638	24.98883428	25.04952716	25.06416331	25.10759019	25.12588971	NaN	NaN
284	24.99596012	25.06501237	25.0010381	24.9792107	24.96709966	24.96776671	24.97434376	24.96474566	24.95019097	24.92407299	NaN	24.94387841	24.97984852	24.99354068	24.97975202	24.98680551	NaN	NaN	NaN	NaN	NaN	NaN	24.9785	NaN	24.94260108	NaN	NaN	NaN	NaN	NaN	NaN	NaN	NaN	NaN	NaN	NaN	24.97072245	24.96063428	24.96230538	24.98693659	24.97007053	24.97298179	24.98804402	25.04550707	25.06602836	25.11696202	25.1241505	NaN	NaN
284.5	24.99602	25.07115351	25.00201854	24.98142784	24.96696288	24.97375528	24.97484311	24.96587812	24.94894081	24.92235214	NaN	24.94461636	24.98389193	24.99525455	24.98399922	24.9861665	NaN	NaN	NaN	NaN	NaN	NaN	24.97911688	NaN	24.9422434	NaN	NaN	NaN	NaN	NaN	NaN	NaN	NaN	NaN	NaN	NaN	24.9742929	24.96103694	24.96278526	24.9887	24.97427979	24.97430441	24.98851192	25.04333482	25.06526311	25.12237547	25.13199116	NaN	NaN
285	24.99804289	25.07189761	25.0023	24.98325396	24.97271662	24.98259658	24.97717417	24.9673	24.9468221	24.92154851	NaN	24.94545622	24.98588182	24.99766752	24.99144055	24.98560941	NaN	NaN	NaN	NaN	NaN	NaN	24.97872093	NaN	24.94051852	NaN	NaN	NaN	NaN	NaN	NaN	NaN	NaN	NaN	NaN	NaN	24.97347848	24.96185912	24.96314826	24.98783271	24.97875415	24.97820086	24.98891292	25.03946667	25.06745918	25.12546139	25.1373898	NaN	NaN
285.5	24.9997322	25.07165063	25.0016215	24.98473791	24.97370571	24.98963884	24.98003724	24.96955012	24.94963074	24.92319698	NaN	24.94482857	24.98793522	24.99705497	24.99246622	24.98617578	NaN	NaN	NaN	NaN	NaN	NaN	24.97754023	NaN	24.94230948	NaN	NaN	NaN	NaN	NaN	NaN	NaN	NaN	NaN	NaN	NaN	24.97453691	24.96240823	24.96983717	24.98870044	24.98365966	24.98269117	24.98776899	25.02614725	25.0661901	25.12385142	25.13886129	NaN	NaN
286	25.00664386	25.07150993	25.00405371	24.98573126	24.97309578	24.98465686	24.98333662	24.97169975	24.95982961	24.9252031	NaN	24.94973897	24.99050898	24.99770435	24.99356471	24.98738747	NaN	NaN	NaN	NaN	NaN	NaN	24.97790338	NaN	24.94571605	NaN	NaN	NaN	NaN	NaN	NaN	NaN	NaN	NaN	NaN	NaN	24.97510725	24.96540335	24.97416032	24.9892431	24.9847262	24.98408908	24.99022047	25.01405227	25.07073533	25.12434703	25.14679694	NaN	NaN
286.5	25.00947021	25.0723617	25.00571942	24.98792105	24.96985326	24.98009913	24.98598262	24.97652337	24.96314422	24.92891758	NaN	24.95102349	24.99092775	25.00255319	24.99257153	24.98815631	NaN	NaN	NaN	NaN	NaN	NaN	24.98462328	NaN	24.94656981	NaN	NaN	NaN	NaN	NaN	NaN	NaN	NaN	NaN	NaN	NaN	24.9754385	24.96926551	24.97409941	24.98945137	24.98592949	24.98671273	24.98967303	25.01326352	25.07020791	25.12465196	25.14676422	NaN	NaN
287	25.0099618	25.06910106	25.00820901	24.98877566	24.96760209	24.98227606	24.98921272	24.9787654	24.97071626	24.93004375	NaN	24.95117944	24.99117647	25.00256905	24.99442534	24.9883994	NaN	NaN	NaN	NaN	NaN	NaN	24.99164713	NaN	24.95342909	NaN	NaN	NaN	NaN	NaN	NaN	NaN	NaN	NaN	NaN	NaN	24.97560707	24.97085732	24.97461268	24.98915941	24.98639149	24.98892289	24.99029534	25.01351584	25.06937219	25.120904	25.14537027	NaN	NaN
287.5	25.01067577	25.07068841	25.0088138	24.99015272	24.96329432	24.98445803	24.98904206	24.9799541	24.97224712	24.93139901	NaN	24.95572246	24.99219008	25.00325586	24.99282067	24.9878443	NaN	NaN	NaN	NaN	NaN	NaN	24.9893184	NaN	24.95583047	NaN	NaN	NaN	NaN	NaN	NaN	NaN	NaN	NaN	NaN	NaN	24.97911827	24.97248613	24.97318223	24.9884396	24.98538335	24.98707173	24.99211932	25.01529367	25.06976407	25.11657693	25.14312402	NaN	NaN
288	25.01141305	25.06351509	25.01050374	24.99149706	24.96148357	24.98652481	24.99117648	24.98068994	24.97270859	24.92935659	NaN	24.95953415	24.99416228	25.00289395	24.99377733	24.98998248	NaN	NaN	NaN	NaN	NaN	NaN	24.9884693	NaN	24.96189123	NaN	NaN	NaN	NaN	NaN	NaN	NaN	NaN	NaN	NaN	NaN	24.98027398	24.97617647	24.97541163	24.99084865	24.9876951	24.98766975	24.99677816	25.0172	25.06977871	25.11427356	25.1457564	NaN	NaN
288.5	25.01078028	25.05446358	25.01206769	24.9922	24.96231716	25.00866658	24.99192747	24.97986629	24.97247492	24.9293214	NaN	24.96292339	24.99559565	25.0049799	24.99470815	24.99220379	NaN	NaN	NaN	NaN	NaN	NaN	24.98744985	NaN	24.9625956	NaN	NaN	NaN	NaN	NaN	NaN	NaN	NaN	NaN	NaN	NaN	24.98010392	24.97700661	24.97566897	24.9946	24.99197701	24.99319898	24.99871358	25.01641314	25.06999006	25.11333595	25.14610207	NaN	NaN
289	25.01643841	25.05064241	25.01495629	24.99262801	24.96694249	NaN	24.9937	24.9795589	24.97311597	24.93014052	NaN	24.96432125	24.99743693	25.00934441	24.99420797	24.99708899	NaN	NaN	NaN	NaN	NaN	NaN	24.97992583	NaN	24.96165294	NaN	NaN	NaN	NaN	NaN	NaN	NaN	NaN	NaN	NaN	NaN	24.98093069	24.97873116	24.97585272	25.00105808	24.99337871	24.99467767	25.0059194	25.02685929	25.07014477	25.11489187	25.14556793	NaN	NaN
289.5	25.01646957	25.04642511	25.01740107	24.99346886	24.97072132	NaN	24.99280267	24.98280835	24.97307824	24.93094873	NaN	24.9645955	24.99821715	25.01342031	24.99725457	25.00307542	NaN	NaN	NaN	NaN	NaN	NaN	24.97631882	NaN	24.9614948	NaN	NaN	NaN	NaN	NaN	NaN	NaN	NaN	NaN	NaN	NaN	24.97998462	24.97713469	24.97677462	25.00445485	25.00011253	24.99683106	25.01105268	25.02541732	25.07070661	25.11314712	25.14452202	NaN	NaN
290	25.01614391	25.04498019	25.01688571	24.9943032	24.97244007	NaN	24.99254003	24.9857492	24.9720745	24.93369663	NaN	24.96394334	25.0018775	25.01372075	25.0035808	25.00465292	NaN	NaN	NaN	NaN	NaN	NaN	24.98304361	NaN	24.95903314	NaN	NaN	NaN	NaN	NaN	NaN	NaN	NaN	NaN	NaN	NaN	24.98224509	24.97859901	24.97850545	25.00500524	25.00253781	25.00239635	25.01280077	25.01920918	25.07057671	25.10776779	25.14509447	NaN	NaN
290.5	25.01959887	25.04067337	25.01311043	24.99581611	24.97335	NaN	24.99555892	24.98750411	24.97151027	24.93752232	NaN	24.96304286	25.00342598	25.0171681	25.00881311	25.00685992	NaN	NaN	NaN	NaN	NaN	NaN	24.98814223	NaN	24.95828744	NaN	NaN	NaN	NaN	NaN	NaN	NaN	NaN	NaN	NaN	NaN	24.98423493	24.97810415	24.98448474	25.00650695	25.00842139	25.00517984	25.01320692	25.01794502	25.07557985	25.10665333	25.14257323	NaN	NaN
291	25.01895951	25.04107395	25.01098694	24.99877313	24.97590239	NaN	24.99737585	24.98988597	24.97354135	24.94018659	NaN	24.96014017	25.00668583	25.01895951	25.01081731	25.00629467	NaN	NaN	NaN	NaN	NaN	NaN	24.99051345	NaN	24.95845893	NaN	NaN	NaN	NaN	NaN	NaN	NaN	NaN	NaN	NaN	NaN	24.98688922	24.9821454	24.98563194	25.00884373	25.00854856	25.01121035	25.01281299	25.01623883	25.07702572	25.10461211	25.13981722	NaN	NaN
291.5	25.01991138	25.0406518	25.0082	25.00014682	24.97604954	NaN	24.99802293	24.98910275	24.97897357	24.94220157	NaN	24.96032364	25.0096	25.01958072	25.01136561	25.00600585	NaN	NaN	NaN	NaN	NaN	NaN	24.99009108	NaN	24.96015517	NaN	NaN	NaN	NaN	NaN	NaN	NaN	NaN	NaN	NaN	NaN	24.98766996	24.9868349	24.99097028	25.01092282	25.0101306	25.01237846	25.01330259	25.01134491	25.079	25.10338139	25.13199431	NaN	NaN
292	25.02561279	25.0365818	25.00611153	25.01776667	24.97099702	NaN	24.99795994	24.98925618	24.98306439	24.94450154	NaN	24.96142688	25.00974689	25.02252635	25.01264764	25.00726007	NaN	NaN	NaN	NaN	NaN	NaN	24.98942462	NaN	24.96248124	NaN	NaN	NaN	NaN	NaN	NaN	NaN	NaN	NaN	NaN	NaN	24.98835592	24.98632549	24.99236217	25.01005111	25.00961923	25.01168123	25.01441429	25.00742598	25.08077636	25.10221863	25.12594705	NaN	NaN
292.5	25.02590409	25.03349939	25.00325896	NaN	24.970693	NaN	24.99734768	24.98990072	24.98585655	24.94566478	NaN	24.9678	25.01018176	25.02257025	25.01200478	25.00713921	NaN	NaN	NaN	NaN	NaN	NaN	24.9929	NaN	24.96279601	NaN	NaN	NaN	NaN	NaN	NaN	NaN	NaN	NaN	NaN	NaN	24.99174407	24.99013383	24.99575767	25.0119623	25.01178293	25.01135749	25.01398317	25.00820111	25.08107379	25.10145101	25.123688	NaN	NaN
293	25.02774102	25.03332134	25.00384326	NaN	24.97464907	NaN	25.00063301	24.99359234	24.98674187	24.94618864	NaN	24.9693	25.01230233	25.02210903	25.0128373	25.00645321	NaN	NaN	NaN	NaN	NaN	NaN	24.99429973	NaN	24.96499557	NaN	NaN	NaN	NaN	NaN	NaN	NaN	NaN	NaN	NaN	NaN	24.99204471	24.99277065	24.99511331	25.0102	25.01055368	25.01236492	25.01425297	25.01117974	25.08262205	25.10213054	25.12254552	NaN	NaN
293.5	25.03035904	25.03450775	25.00348254	NaN	24.97295214	NaN	25.00258216	24.99485564	24.98670926	24.94502892	NaN	24.97071279	25.01527583	25.02318166	25.01340158	25.00756774	NaN	NaN	NaN	NaN	NaN	NaN	24.99040045	NaN	24.96684738	NaN	NaN	NaN	NaN	NaN	NaN	NaN	NaN	NaN	NaN	NaN	24.99486519	24.99565978	24.99389838	25.0112	25.01106957	25.01114799	25.01348414	25.01419432	25.08595032	25.20119652	25.1203306	NaN	NaN
294	25.03250707	25.03489614	25.00550869	NaN	24.96220669	NaN	25.00521767	24.9951982	24.98782865	24.94571317	NaN	24.97173134	25.01675749	25.02540888	25.01611477	25.00818584	NaN	NaN	NaN	NaN	NaN	NaN	24.97924175	NaN	24.96545701	NaN	NaN	NaN	NaN	NaN	NaN	NaN	NaN	NaN	NaN	NaN	24.99558837	24.99872128	24.99627524	25.01232541	25.01145504	25.01307322	25.01372894	25.01846432	25.08803857	NaN	25.11669577	NaN	NaN
294.5	25.03684161	25.03680699	25.00839859	NaN	24.95987087	NaN	25.00591774	24.99579262	24.9885855	24.94777515	NaN	24.9759079	25.01707835	25.02773504	25.01895229	25.00773259	NaN	NaN	NaN	NaN	NaN	NaN	24.97397225	NaN	24.96754972	NaN	NaN	NaN	NaN	NaN	NaN	NaN	NaN	NaN	NaN	NaN	24.99665257	24.99876212	24.99537079	25.01121344	25.01748072	25.01319934	25.01452443	25.020644	25.08697857	NaN	25.11435184	NaN	NaN
295	25.03974492	25.03647209	25.01215288	NaN	24.95818044	NaN	25.00632284	24.99862398	24.98607398	24.95185026	NaN	24.97572101	25.01813499	25.02939	25.02490984	25.01122475	NaN	NaN	NaN	NaN	NaN	NaN	24.98523139	NaN	24.97158816	NaN	NaN	NaN	NaN	NaN	NaN	NaN	NaN	NaN	NaN	NaN	24.9976	24.99916443	24.9968438	25.01226667	25.02346055	25.02008545	25.01989032	25.02456699	25.08978107	NaN	25.1145	NaN	NaN
295.5	25.04055123	25.0376	25.01416063	NaN	24.95865069	NaN	25.00667157	25.00146944	24.98201984	24.9535699	NaN	24.97641122	25.01966429	25.02919314	25.02626095	25.01675959	NaN	NaN	NaN	NaN	NaN	NaN	24.98664913	NaN	24.97218918	NaN	NaN	NaN	NaN	NaN	NaN	NaN	NaN	NaN	NaN	NaN	24.99613274	24.99935162	24.99479078	25.01473666	25.025375	25.02256952	25.02312655	25.0297272	25.0927789	NaN	25.1145	NaN	NaN
296	25.04267426	25.0383	25.01792893	NaN	24.95843761	NaN	25.00890321	25.00521938	24.97659355	24.95321671	NaN	24.97685324	25.0229	25.02860737	25.02793587	25.02044073	NaN	NaN	NaN	NaN	NaN	NaN	24.98221142	NaN	24.97491526	NaN	NaN	NaN	NaN	NaN	NaN	NaN	NaN	NaN	NaN	NaN	24.99501662	24.99844525	24.99752854	25.02239969	25.02521949	25.02355557	25.02461676	25.03302803	25.09398778	NaN	25.11361287	NaN	NaN
296.5	25.0451215	25.0395639	25.0206395	NaN	24.95862772	NaN	25.0084671	25.01268655	24.97124433	24.95391271	NaN	24.97842688	25.02251664	25.03006052	25.02901976	25.0215257	NaN	NaN	NaN	NaN	NaN	NaN	24.97597063	NaN	24.97720686	NaN	NaN	NaN	NaN	NaN	NaN	NaN	NaN	NaN	NaN	NaN	25.00023969	25.00218798	25.00458825	25.02358399	25.02609269	25.02414491	25.0248	25.03289615	25.0956664	NaN	25.11459558	NaN	NaN
297	25.04921224	25.0434854	25.02147692	NaN	24.96066519	NaN	25.01339071	25.01483693	24.96321712	24.95475144	NaN	24.9788688	25.02639554	25.03289113	25.03675072	25.02106692	NaN	NaN	NaN	NaN	NaN	NaN	24.97587068	NaN	NaN	NaN	NaN	NaN	NaN	NaN	NaN	NaN	NaN	NaN	NaN	NaN	25.00443237	25.00394252	25.00669699	25.0238923	25.03210119	25.02354063	25.02468102	25.03303206	25.09573999	NaN	25.11299596	NaN	NaN
297.5	25.05341675	25.04643892	25.02500903	NaN	24.9566	NaN	25.04232667	25.01771387	24.96175354	24.95562555	NaN	24.98022888	25.03029883	25.0363302	25.03714158	25.0227	NaN	NaN	NaN	NaN	NaN	NaN	24.98115133	NaN	NaN	NaN	NaN	NaN	NaN	NaN	NaN	NaN	NaN	NaN	NaN	NaN	25.00856895	25.00808388	25.00688347	25.02414001	25.03477866	25.03159567	25.02947332	25.03408878	25.09536859	NaN	25.11152416	NaN	NaN
298	25.05655589	25.04783705	25.02694173	NaN	NaN	NaN	NaN	25.01998124	24.96453175	NaN	NaN	24.99216753	25.03058	25.03896653	25.04378411	25.0228179	NaN	NaN	NaN	NaN	NaN	NaN	24.99203628	NaN	NaN	NaN	NaN	NaN	NaN	NaN	NaN	NaN	NaN	NaN	NaN	NaN	25.0093	25.01071557	25.00630085	25.02727007	25.03777077	25.03486576	25.03422268	25.0335366	25.09475052	NaN	25.1107558	NaN	NaN
298.5	25.06157141	25.04904127	25.03258514	NaN	NaN	NaN	NaN	25.02550837	24.97076679	NaN	NaN	25.00151317	25.032888	25.04579206	25.04578186	25.02551441	NaN	NaN	NaN	NaN	NaN	NaN	25.0019905	NaN	NaN	NaN	NaN	NaN	NaN	NaN	NaN	NaN	NaN	NaN	NaN	NaN	25.01031768	25.01090821	25.00754352	25.02943433	25.04362825	25.04108553	25.03457215	25.04708747	25.09421565	NaN	25.10942501	NaN	NaN
299	25.06654127	25.048966	25.03889159	NaN	NaN	NaN	NaN	25.02716202	24.98198634	NaN	NaN	25.00985327	25.03697153	25.04822356	25.05004351	25.0278	NaN	NaN	NaN	NaN	NaN	NaN	25.00067018	NaN	NaN	NaN	NaN	NaN	NaN	NaN	NaN	NaN	NaN	NaN	NaN	NaN	25.01094297	25.01314814	25.01208976	25.03278165	25.04592619	25.0448676	25.04232758	25.05420489	25.09298372	NaN	25.10880921	NaN	NaN
299.5	25.07122999	25.05199004	25.04154356	NaN	NaN	NaN	NaN	25.03064981	24.98386995	NaN	NaN	25.01501818	25.03973417	25.04897704	25.05822591	25.02901735	NaN	NaN	NaN	NaN	NaN	NaN	25.0059013	NaN	NaN	NaN	NaN	NaN	NaN	NaN	NaN	NaN	NaN	NaN	NaN	NaN	25.01289546	25.01753726	25.01523848	25.03933626	25.05005594	25.04598309	25.04460957	25.06286585	25.0941692	NaN	25.1065236	NaN	NaN
300	25.0760351	25.05890778	25.05081394	NaN	NaN	NaN	NaN	25.0335	24.99001168	NaN	NaN	25.01935741	25.04093124	25.05365063	25.05930802	25.03294918	NaN	NaN	NaN	NaN	NaN	NaN	25.01424035	NaN	NaN	NaN	NaN	NaN	NaN	NaN	NaN	NaN	NaN	NaN	NaN	NaN	25.014325	25.0195376	25.0218404	25.04289353	25.05617873	25.05483857	25.04643036	25.07150083	25.09356416	NaN	25.10563909	NaN	NaN
300.5	25.07925261	25.06067526	25.05837211	NaN	NaN	NaN	NaN	25.03229246	25.0020297	NaN	NaN	25.02486805	25.04321931	25.05677888	25.06284701	25.03412879	NaN	NaN	NaN	NaN	NaN	NaN	25.01510656	NaN	NaN	NaN	NaN	NaN	NaN	NaN	NaN	NaN	NaN	NaN	NaN	NaN	25.01964755	25.02646449	25.026	25.04480781	25.05755727	25.05820952	25.05259782	25.0771	25.09113649	NaN	25.10449322	NaN	NaN
301	25.08303343	25.06407017	25.0591	NaN	NaN	NaN	NaN	25.035718	25.00921238	NaN	NaN	25.02865408	25.04842143	25.0593798	25.06920587	25.03290504	NaN	NaN	NaN	NaN	NaN	NaN	25.00154687	NaN	NaN	NaN	NaN	NaN	NaN	NaN	NaN	NaN	NaN	NaN	NaN	NaN	25.02219557	25.02709901	25.0274833	25.05264655	25.06339804	25.05861056	25.05517214	25.0814477	25.08809092	NaN	25.10504697	NaN	NaN
301.5	25.08916061	25.06608257	25.06046541	NaN	NaN	NaN	NaN	25.04030541	25.01630517	NaN	NaN	25.036458	25.04943333	25.06637853	25.07193091	25.03652199	NaN	NaN	NaN	NaN	NaN	NaN	25.00545609	NaN	NaN	NaN	NaN	NaN	NaN	NaN	NaN	NaN	NaN	NaN	NaN	NaN	25.02956842	25.03321056	25.03206347	25.05355159	25.07108367	25.06589915	25.0575644	25.08557466	25.08742846	NaN	25.12221053	NaN	NaN
302	25.09330445	25.06857708	25.0642864	NaN	NaN	NaN	NaN	25.04078106	25.02083319	NaN	NaN	25.04060079	25.05175431	25.06747729	25.07764604	25.04153078	NaN	NaN	NaN	NaN	NaN	NaN	25.00481386	NaN	NaN	NaN	NaN	NaN	NaN	NaN	NaN	NaN	NaN	NaN	NaN	NaN	25.03429384	25.03505742	25.03381381	25.05572581	25.07263524	25.07008004	25.06409899	25.09504796	25.08380329	NaN	NaN	NaN	NaN
302.5	25.10043423	25.07283551	25.06759842	NaN	NaN	NaN	NaN	25.04987721	25.03294222	NaN	NaN	25.04704739	25.05505329	25.07033817	25.0810916	25.04365339	NaN	NaN	NaN	NaN	NaN	NaN	25.00188125	NaN	NaN	NaN	NaN	NaN	NaN	NaN	NaN	NaN	NaN	NaN	NaN	NaN	25.03980487	25.03796031	25.04013774	25.06525031	25.079684	25.07743641	25.06825425	25.09567643	25.07507679	NaN	NaN	NaN	NaN
303	25.10581812	25.07716719	25.07288513	NaN	NaN	NaN	NaN	25.05512775	25.04063156	NaN	NaN	25.05338495	25.06234207	25.07575022	25.08860785	25.04566753	NaN	NaN	NaN	NaN	NaN	NaN	25.01389245	NaN	NaN	NaN	NaN	NaN	NaN	NaN	NaN	NaN	NaN	NaN	NaN	NaN	25.04352355	25.04325504	25.0424939	25.0683645	25.08554383	25.08023793	25.07363117	25.09927063	25.07283983	NaN	NaN	NaN	NaN
303.5	25.11131522	25.08463024	25.07722866	NaN	NaN	NaN	NaN	25.0612406	25.04205989	NaN	NaN	25.05766299	25.06748987	25.07921318	25.09386667	25.05573427	NaN	NaN	NaN	NaN	NaN	NaN	25.03628501	NaN	NaN	NaN	NaN	NaN	NaN	NaN	NaN	NaN	NaN	NaN	NaN	NaN	25.04745155	25.04878362	25.0436999	25.07625688	25.09009663	25.08927241	25.0823779	25.10618599	25.0722194	NaN	NaN	NaN	NaN
304	25.11752973	25.09350948	25.07943658	NaN	NaN	NaN	NaN	25.06479401	25.04501414	NaN	NaN	25.06583744	25.07805684	25.08570943	25.09693641	25.05970665	NaN	NaN	NaN	NaN	NaN	NaN	25.03033761	NaN	NaN	NaN	NaN	NaN	NaN	NaN	NaN	NaN	NaN	NaN	NaN	NaN	25.05771211	25.05343231	25.04772151	25.08342423	25.09287973	25.09300923	25.08774337	25.11288492	25.06950006	NaN	NaN	NaN	NaN
304.5	25.12581082	25.09874266	25.08675956	NaN	NaN	NaN	NaN	25.07089338	25.05409279	NaN	NaN	25.0726	25.0871359	25.0954736	25.10742158	25.06668581	NaN	NaN	NaN	NaN	NaN	NaN	25.00543085	NaN	NaN	NaN	NaN	NaN	NaN	NaN	NaN	NaN	NaN	NaN	NaN	NaN	25.06829467	25.05909076	25.0528934	25.09392414	25.09878011	25.09933139	25.09686652	25.11468648	25.06783835	NaN	NaN	NaN	NaN
305	25.13153053	25.1050046	25.0935605	NaN	NaN	NaN	NaN	25.0736174	25.06402529	NaN	NaN	25.07715682	25.0981417	25.10475382	25.10813725	25.07716997	NaN	NaN	NaN	NaN	NaN	NaN	25.04881534	NaN	NaN	NaN	NaN	NaN	NaN	NaN	NaN	NaN	NaN	NaN	NaN	NaN	25.0777776	25.06767086	25.05606173	25.10010313	25.102	25.10042015	25.1002835	25.11620787	25.0675314	NaN	NaN	NaN	NaN
305.5	25.13989319	25.11561079	25.10162907	NaN	NaN	NaN	NaN	25.07632721	25.06817431	NaN	NaN	25.08758344	25.10468198	25.11580019	25.11985972	25.08101357	NaN	NaN	NaN	NaN	NaN	NaN	25.04659857	NaN	NaN	NaN	NaN	NaN	NaN	NaN	NaN	NaN	NaN	NaN	NaN	NaN	25.09350171	25.07397684	25.06887569	25.1092572	25.10805043	25.10658298	25.10817337	25.12290363	25.06715051	NaN	NaN	NaN	NaN
306	25.14655145	25.13309631	25.10673253	NaN	NaN	NaN	NaN	25.08252901	25.0691983	NaN	NaN	25.08986199	25.11617087	25.1214827	25.12528027	25.09138837	NaN	NaN	NaN	NaN	NaN	NaN	25.0743135	NaN	NaN	NaN	NaN	NaN	NaN	NaN	NaN	NaN	NaN	NaN	NaN	NaN	25.10432686	25.08333459	25.07539737	25.11635767	25.1111587	25.11072943	25.11492635	25.13450977	25.06590222	NaN	NaN	NaN	NaN
306.5	25.15242371	25.16231369	25.115188	NaN	NaN	NaN	NaN	25.08735617	25.07506237	NaN	NaN	25.09394888	25.12334902	25.1316723	25.13291482	25.10145029	NaN	NaN	NaN	NaN	NaN	NaN	25.09723474	NaN	NaN	NaN	NaN	NaN	NaN	NaN	NaN	NaN	NaN	NaN	NaN	NaN	25.11640218	25.08948429	25.09093806	25.12994714	25.12225999	25.11452113	25.12034759	25.14805604	25.06559234	NaN	NaN	NaN	NaN
307	25.15973222	25.17359415	25.1280939	NaN	NaN	NaN	NaN	25.09022474	25.08597226	NaN	NaN	25.10438934	25.12859335	25.13726719	25.13940292	25.11256286	NaN	NaN	NaN	NaN	NaN	NaN	25.10940831	NaN	NaN	NaN	NaN	NaN	NaN	NaN	NaN	NaN	NaN	NaN	NaN	NaN	25.12537164	25.10045361	25.10250814	25.13930661	25.14575619	25.13659792	25.12751279	25.15517515	25.06517166	NaN	NaN	NaN	NaN
307.5	25.16862185	25.1785142	25.13619786	NaN	NaN	NaN	NaN	25.10310231	25.09058272	NaN	NaN	25.14445561	25.141865	25.14366904	25.14947889	25.12278055	NaN	NaN	NaN	NaN	NaN	NaN	25.09682183	NaN	NaN	NaN	NaN	NaN	NaN	NaN	NaN	NaN	NaN	NaN	NaN	NaN	25.13275677	25.11042869	25.11159731	25.1470219	25.16196939	25.15618113	25.13946092	25.16175944	25.06353284	NaN	NaN	NaN	NaN
308	25.17510847	25.19353933	25.14444423	NaN	NaN	NaN	NaN	25.11316172	25.10429808	NaN	NaN	25.1670058	25.15831584	25.15283651	25.15738055	25.13081856	NaN	NaN	NaN	NaN	NaN	NaN	25.11454132	NaN	NaN	NaN	NaN	NaN	NaN	NaN	NaN	NaN	NaN	NaN	NaN	NaN	25.14607996	25.11486318	25.12727721	25.16135817	25.1727041	25.16791031	25.14759508	25.17482559	25.06325232	NaN	NaN	NaN	NaN
308.5	25.18565087	25.19866488	25.16613942	NaN	NaN	NaN	NaN	25.12554	25.1060512	NaN	NaN	25.17240282	25.17237978	25.16169454	25.16482667	25.1411154	NaN	NaN	NaN	NaN	NaN	NaN	25.11495982	NaN	NaN	NaN	NaN	NaN	NaN	NaN	NaN	NaN	NaN	NaN	NaN	NaN	25.15922062	25.1290807	25.1470042	25.17538731	25.1795471	25.17636484	25.16081297	25.18045593	25.06576968	NaN	NaN	NaN	NaN
309	25.19769953	25.21014829	25.18174342	NaN	NaN	NaN	NaN	25.14282228	25.11134826	NaN	NaN	25.18629283	25.18623309	25.17231638	25.17377474	25.15271541	NaN	NaN	NaN	NaN	NaN	NaN	25.08051394	NaN	NaN	NaN	NaN	NaN	NaN	NaN	NaN	NaN	NaN	NaN	NaN	NaN	25.17627988	25.14351834	25.16448476	25.1895773	25.18804387	25.18504104	25.17106333	25.18343064	25.06706938	NaN	NaN	NaN	NaN
309.5	25.2101663	25.22574114	25.20042538	NaN	NaN	NaN	NaN	25.15373673	25.12674142	NaN	NaN	25.19579805	25.2012346	25.18639144	25.1814149	25.1630057	NaN	NaN	NaN	NaN	NaN	NaN	25.05220911	NaN	NaN	NaN	NaN	NaN	NaN	NaN	NaN	NaN	NaN	NaN	NaN	NaN	25.19890861	25.16769674	25.1817476	25.20234145	25.19799557	25.19095111	25.18848083	25.1918677	25.06735412	NaN	NaN	NaN	NaN
310	25.21861457	25.24281275	25.21812569	NaN	NaN	NaN	NaN	25.17118193	25.16152438	NaN	NaN	25.19963397	25.21718856	25.20316158	25.19198918	25.17561286	NaN	NaN	NaN	NaN	NaN	NaN	25.01619863	NaN	NaN	NaN	NaN	NaN	NaN	NaN	NaN	NaN	NaN	NaN	NaN	NaN	25.2148725	25.18252795	25.19634783	25.21707207	25.20336433	25.20198127	25.19534486	25.21813884	25.06654329	NaN	NaN	NaN	NaN
310.5	25.23085047	25.25095828	25.22932265	NaN	NaN	NaN	NaN	25.18698561	25.18837308	NaN	NaN	25.21818732	25.22164069	25.22396442	25.19808186	25.18764012	NaN	NaN	NaN	NaN	NaN	NaN	24.96095634	NaN	NaN	NaN	NaN	NaN	NaN	NaN	NaN	NaN	NaN	NaN	NaN	NaN	25.23442322	25.19212573	25.21572247	25.22585522	25.21760399	25.2128284	25.20845018	25.23480012	25.06645638	NaN	NaN	NaN	NaN
311	25.24115803	25.26084187	25.23643167	NaN	NaN	NaN	NaN	25.21367331	25.19652415	NaN	NaN	25.23436264	25.23265839	25.24170813	25.20712318	25.20738495	NaN	NaN	NaN	NaN	NaN	NaN	24.88581251	NaN	NaN	NaN	NaN	NaN	NaN	NaN	NaN	NaN	NaN	NaN	NaN	NaN	25.24193658	25.20436109	25.23629677	25.23929448	25.22154804	25.22125592	25.22386853	25.25581525	25.06726802	NaN	NaN	NaN	NaN
311.5	25.2561324	25.28803647	25.25322487	NaN	NaN	NaN	NaN	25.23199345	25.2070755	NaN	NaN	25.24386609	25.245348	25.25754222	25.22220727	25.22567134	NaN	NaN	NaN	NaN	NaN	NaN	NaN	NaN	NaN	NaN	NaN	NaN	NaN	NaN	NaN	NaN	NaN	NaN	NaN	NaN	25.2510612	25.21973268	25.25132671	25.25243804	25.23394591	25.2298775	25.23650583	25.27371646	25.06846231	NaN	NaN	NaN	NaN
312	25.26952946	25.30181632	25.27471995	NaN	NaN	NaN	NaN	25.25550068	25.21120694	NaN	NaN	25.25673149	25.25186772	25.26865513	25.23212937	25.2468666	NaN	NaN	NaN	NaN	NaN	NaN	NaN	NaN	NaN	NaN	NaN	NaN	NaN	NaN	NaN	NaN	NaN	NaN	NaN	NaN	25.25846565	25.23723589	25.26083817	25.25685733	25.2431858	25.2415749	25.25174362	25.28771756	25.06799034	NaN	NaN	NaN	NaN
312.5	25.27934367	25.33621291	25.28466707	NaN	NaN	NaN	NaN	25.26530489	25.22079885	NaN	NaN	25.27633603	25.27869895	25.27866223	25.24565874	25.25924091	NaN	NaN	NaN	NaN	NaN	NaN	NaN	NaN	NaN	NaN	NaN	NaN	NaN	NaN	NaN	NaN	NaN	NaN	NaN	NaN	25.26408711	25.25389739	25.27742639	25.27106763	25.25348406	25.25269	25.26396262	25.29680105	25.06749988	NaN	NaN	NaN	NaN
313	25.29572905	25.35045425	25.2998529	NaN	NaN	NaN	NaN	25.27800479	25.25296471	NaN	NaN	25.2869557	25.29389341	25.28767227	25.25695184	25.27344519	NaN	NaN	NaN	NaN	NaN	NaN	NaN	NaN	NaN	NaN	NaN	NaN	NaN	NaN	NaN	NaN	NaN	NaN	NaN	NaN	25.27158045	25.26705211	25.28587769	25.28109157	25.26052259	25.26513769	25.27553025	25.31592627	25.06708787	NaN	NaN	NaN	NaN
313.5	25.30682126	25.3642659	25.31347976	NaN	NaN	NaN	NaN	25.29816321	25.28583534	NaN	NaN	25.2965241	25.30493153	25.30197957	25.26881989	25.28561888	NaN	NaN	NaN	NaN	NaN	NaN	NaN	NaN	NaN	NaN	NaN	NaN	NaN	NaN	NaN	NaN	NaN	NaN	NaN	NaN	25.28005811	25.28645743	25.30346644	25.29286216	25.26953873	25.27772131	25.29267837	25.32679549	25.06725507	NaN	NaN	NaN	NaN
314	25.31922074	25.37718446	25.3146069	NaN	NaN	NaN	NaN	25.30886925	25.29993065	NaN	NaN	25.31475644	25.31839372	25.31578634	25.27950635	25.29796022	NaN	NaN	NaN	NaN	NaN	NaN	NaN	NaN	NaN	NaN	NaN	NaN	NaN	NaN	NaN	NaN	NaN	NaN	NaN	NaN	25.28541378	25.29703568	25.31231584	25.30566346	25.28301301	25.2879034	25.3076657	25.3439303	25.06919857	NaN	NaN	NaN	NaN
314.5	25.33106344	25.3948985	25.36851514	NaN	NaN	NaN	NaN	25.31804381	25.30771744	NaN	NaN	25.3328729	25.33464065	25.32861275	25.2947986	25.30669979	NaN	NaN	NaN	NaN	NaN	NaN	NaN	NaN	NaN	NaN	NaN	NaN	NaN	NaN	NaN	NaN	NaN	NaN	NaN	NaN	25.29486244	25.31224813	25.32530813	25.31774107	25.28771697	25.30153997	25.32188736	25.35432392	25.06925196	NaN	NaN	NaN	NaN
315	25.34191536	25.40884963	25.3695026	NaN	NaN	NaN	NaN	25.32531368	25.31263478	NaN	NaN	25.34515681	25.34564905	25.34438181	25.30664448	25.31025336	NaN	NaN	NaN	NaN	NaN	NaN	NaN	NaN	NaN	NaN	NaN	NaN	NaN	NaN	NaN	NaN	NaN	NaN	NaN	NaN	25.30579961	25.3211641	25.33861409	25.32618723	25.29825219	25.3101754	25.3349	25.37458112	25.06889632	NaN	NaN	NaN	NaN
315.5	25.35564592	25.4392634	25.37503145	NaN	NaN	NaN	NaN	25.33312274	25.31683836	NaN	NaN	25.35507467	25.35879526	25.36187893	25.31707011	25.32355327	NaN	NaN	NaN	NaN	NaN	NaN	NaN	NaN	NaN	NaN	NaN	NaN	NaN	NaN	NaN	NaN	NaN	NaN	NaN	NaN	25.32492374	25.33360018	25.3481363	25.33690006	25.30714889	25.32396694	25.34168208	25.38637817	25.06945687	NaN	NaN	NaN	NaN
316	25.37115649	25.44810081	25.38178683	NaN	NaN	NaN	NaN	25.33815008	25.32703533	NaN	NaN	25.35805155	25.37418042	25.37597071	25.32765299	25.33965175	NaN	NaN	NaN	NaN	NaN	NaN	NaN	NaN	NaN	NaN	NaN	NaN	NaN	NaN	NaN	NaN	NaN	NaN	NaN	NaN	25.33871222	25.34268813	25.36043034	25.34752289	25.3161296	25.33415955	25.36034486	25.39723939	25.06978612	NaN	NaN	NaN	NaN
316.5	25.38081655	25.4378	25.38451011	NaN	NaN	NaN	NaN	25.34657775	25.33275429	NaN	NaN	25.36959227	25.37943417	25.38839729	25.33733141	25.35447975	NaN	NaN	NaN	NaN	NaN	NaN	NaN	NaN	NaN	NaN	NaN	NaN	NaN	NaN	NaN	NaN	NaN	NaN	NaN	NaN	25.34345028	25.35179825	25.36296441	25.35239088	25.34745236	25.3656434	25.37081272	25.41607366	25.07007765	NaN	NaN	NaN	NaN
317	25.39067627	NaN	25.38883022	NaN	NaN	NaN	NaN	25.35352565	25.33308873	NaN	NaN	25.37931584	25.40252551	25.39582018	25.35415606	25.36740431	NaN	NaN	NaN	NaN	NaN	NaN	NaN	NaN	NaN	NaN	NaN	NaN	NaN	NaN	NaN	NaN	NaN	NaN	NaN	NaN	25.35564553	25.36050323	25.37687656	25.36006413	25.3718908	25.38554377	25.37838086	25.43699716	25.06882677	NaN	NaN	NaN	NaN
317.5	25.39704265	NaN	25.383516	NaN	NaN	NaN	NaN	25.36040453	NaN	NaN	NaN	25.39986734	25.41538943	25.40478042	25.36701369	25.37962207	NaN	NaN	NaN	NaN	NaN	NaN	NaN	NaN	NaN	NaN	NaN	NaN	NaN	NaN	NaN	NaN	NaN	NaN	NaN	NaN	25.36234063	25.36330625	25.38666074	25.36903546	25.38843339	25.39758195	25.3883121	25.45455667	25.06969969	NaN	NaN	NaN	NaN
318	25.40782242	NaN	25.38241057	NaN	NaN	NaN	NaN	25.36770455	NaN	NaN	NaN	25.40651429	25.41857677	25.41490225	25.3843258	25.3873131	NaN	NaN	NaN	NaN	NaN	NaN	NaN	NaN	NaN	NaN	NaN	NaN	NaN	NaN	NaN	NaN	NaN	NaN	NaN	NaN	25.36964921	25.37574752	25.39478678	25.38305259	25.39747025	25.40225966	25.39736979	25.46902585	25.0701	NaN	NaN	NaN	NaN
318.5	25.41809615	NaN	25.38592136	NaN	NaN	NaN	NaN	25.37594484	NaN	NaN	NaN	25.41330105	25.43284825	25.42328344	25.40467664	25.39833305	NaN	NaN	NaN	NaN	NaN	NaN	NaN	NaN	NaN	NaN	NaN	NaN	NaN	NaN	NaN	NaN	NaN	NaN	NaN	NaN	25.3858821	25.39075682	25.40192099	25.39025158	25.40539069	25.40605419	25.40477081	25.47806847	25.06974194	NaN	NaN	NaN	NaN
319	25.42967281	NaN	25.39539712	NaN	NaN	NaN	NaN	25.3905702	NaN	NaN	NaN	25.43013537	25.44028679	25.4307501	25.43135289	25.40059363	NaN	NaN	NaN	NaN	NaN	NaN	NaN	NaN	NaN	NaN	NaN	NaN	NaN	NaN	NaN	NaN	NaN	NaN	NaN	NaN	25.40006206	25.39914251	25.40945196	25.39944424	25.41124544	25.40988781	25.41517701	25.48008569	25.07154083	NaN	NaN	NaN	NaN
319.5	25.43899106	NaN	25.41036646	NaN	NaN	NaN	NaN	25.40405606	NaN	NaN	NaN	25.43812247	25.44452908	25.43724956	25.44208323	25.4120169	NaN	NaN	NaN	NaN	NaN	NaN	NaN	NaN	NaN	NaN	NaN	NaN	NaN	NaN	NaN	NaN	NaN	NaN	NaN	NaN	25.3989263	25.41142567	25.41737154	25.41004399	25.41255148	25.41591068	25.42218691	25.48402818	25.0762	NaN	NaN	NaN	NaN
320	25.44870866	NaN	25.41825505	NaN	NaN	NaN	NaN	25.4206243	NaN	NaN	NaN	25.4447	25.4502912	25.44783457	25.45592591	25.41359779	NaN	NaN	NaN	NaN	NaN	NaN	NaN	NaN	NaN	NaN	NaN	NaN	NaN	NaN	NaN	NaN	NaN	NaN	NaN	NaN	25.40651117	25.42483491	25.42474061	25.42052084	25.4233	25.42287393	25.43427012	25.49358667	25.07683104	NaN	NaN	NaN	NaN
320.5	25.46215475	NaN	25.42883513	NaN	NaN	NaN	NaN	25.43230537	NaN	NaN	NaN	25.45148056	25.45542713	25.45202642	25.4654085	25.42146743	NaN	NaN	NaN	NaN	NaN	NaN	NaN	NaN	NaN	NaN	NaN	NaN	NaN	NaN	NaN	NaN	NaN	NaN	NaN	NaN	25.41779406	25.43402294	25.43396221	25.42811885	25.42556582	25.42797832	25.43603277	25.49966358	25.07635911	NaN	NaN	NaN	NaN
321	25.47053492	NaN	25.44057579	NaN	NaN	NaN	NaN	25.44544234	NaN	NaN	NaN	25.45867616	25.45687624	25.45879052	25.47393759	25.42642353	NaN	NaN	NaN	NaN	NaN	NaN	NaN	NaN	NaN	NaN	NaN	NaN	NaN	NaN	NaN	NaN	NaN	NaN	NaN	NaN	25.43210915	25.44252164	25.44120021	25.43786564	25.43306876	25.43406843	25.44754265	25.50026964	25.0781398	NaN	NaN	NaN	NaN
321.5	25.47842714	NaN	25.44957999	NaN	NaN	NaN	NaN	25.47598108	NaN	NaN	NaN	25.46336199	25.46290322	25.47154783	25.48171323	25.43584601	NaN	NaN	NaN	NaN	NaN	NaN	NaN	NaN	NaN	NaN	NaN	NaN	NaN	NaN	NaN	NaN	NaN	NaN	NaN	NaN	25.43885537	25.44901519	25.44552232	25.44131424	25.43833958	25.44231104	25.45163294	25.49995045	25.07847154	NaN	NaN	NaN	NaN
322	25.48456977	NaN	25.47088909	NaN	NaN	NaN	NaN	25.4904883	NaN	NaN	NaN	25.47287653	25.47127735	25.47673254	25.4887574	25.44075517	NaN	NaN	NaN	NaN	NaN	NaN	NaN	NaN	NaN	NaN	NaN	NaN	NaN	NaN	NaN	NaN	NaN	NaN	NaN	NaN	25.4521082	25.45257427	25.45093916	25.45289339	25.44729082	25.44788497	25.46231028	25.50475629	25.07918463	NaN	NaN	NaN	NaN
322.5	25.49217051	NaN	25.48582863	NaN	NaN	NaN	NaN	25.50623184	NaN	NaN	NaN	25.48026356	25.48535426	25.48085541	25.50330413	25.44573175	NaN	NaN	NaN	NaN	NaN	NaN	NaN	NaN	NaN	NaN	NaN	NaN	NaN	NaN	NaN	NaN	NaN	NaN	NaN	NaN	25.45977173	25.45746892	25.45439332	25.45564512	25.45636535	25.4593	25.46526099	25.50811391	25.0798909	NaN	NaN	NaN	NaN
323	25.49772643	NaN	25.49066387	NaN	NaN	NaN	NaN	25.51322174	NaN	NaN	NaN	25.4906188	25.49592828	25.4874	25.51296221	25.45541451	NaN	NaN	NaN	NaN	NaN	NaN	NaN	NaN	NaN	NaN	NaN	NaN	NaN	NaN	NaN	NaN	NaN	NaN	NaN	NaN	25.46870101	25.46714201	25.46301074	25.46255652	25.46188524	25.46674759	25.4756971	25.5102498	25.07834819	NaN	NaN	NaN	NaN
323.5	25.50224465	NaN	25.49765507	NaN	NaN	NaN	NaN	25.52224068	NaN	NaN	NaN	25.49409867	25.50237754	25.49721447	25.52213395	25.45682244	NaN	NaN	NaN	NaN	NaN	NaN	NaN	NaN	NaN	NaN	NaN	NaN	NaN	NaN	NaN	NaN	NaN	NaN	NaN	NaN	25.47546941	25.47212044	25.46384586	25.46935689	25.46992759	25.47169493	25.47998231	25.51215097	25.08014294	NaN	NaN	NaN	NaN
324	25.50742372	NaN	25.50325251	NaN	NaN	NaN	NaN	25.52749986	NaN	NaN	NaN	25.49955124	25.50539187	25.49922829	25.52350952	25.46488387	NaN	NaN	NaN	NaN	NaN	NaN	NaN	NaN	NaN	NaN	NaN	NaN	NaN	NaN	NaN	NaN	NaN	NaN	NaN	NaN	25.48774152	25.47919452	25.47424968	25.47101169	25.47561107	25.48839915	25.49021798	25.51784448	25.08012688	NaN	NaN	NaN	NaN
324.5	25.51270616	NaN	25.50468911	NaN	NaN	NaN	NaN	25.53043524	NaN	NaN	NaN	25.50430189	25.51188802	25.50521484	25.5343455	25.47286889	NaN	NaN	NaN	NaN	NaN	NaN	NaN	NaN	NaN	NaN	NaN	NaN	NaN	NaN	NaN	NaN	NaN	NaN	NaN	NaN	25.49163977	25.48609966	25.48018188	25.48211521	25.48638775	25.48972905	25.49359702	25.52234216	25.08088435	NaN	NaN	NaN	NaN
325	25.51969268	NaN	25.50774581	NaN	NaN	NaN	NaN	25.53708001	NaN	NaN	NaN	25.51425254	25.5162	25.51106901	25.55003564	25.48260247	NaN	NaN	NaN	NaN	NaN	NaN	NaN	NaN	NaN	NaN	NaN	NaN	NaN	NaN	NaN	NaN	NaN	NaN	NaN	NaN	25.50294954	25.49455798	25.48524513	25.48345468	25.48880456	25.49896	25.50190479	25.52063661	25.08020588	NaN	NaN	NaN	NaN
325.5	25.52907961	NaN	25.51335141	NaN	NaN	NaN	NaN	25.54221594	NaN	NaN	NaN	25.51702563	25.51834484	25.5131746	25.55503532	25.49009239	NaN	NaN	NaN	NaN	NaN	NaN	NaN	NaN	NaN	NaN	NaN	NaN	NaN	NaN	NaN	NaN	NaN	NaN	NaN	NaN	25.50994322	25.50368799	25.49206767	25.49092245	25.49712632	25.50265519	25.50423912	25.52399967	25.08886528	NaN	NaN	NaN	NaN
326	25.53141417	NaN	25.54172647	NaN	NaN	NaN	NaN	25.54286773	NaN	NaN	NaN	25.52368889	25.5218908	25.52256424	25.55952252	25.50250806	NaN	NaN	NaN	NaN	NaN	NaN	NaN	NaN	NaN	NaN	NaN	NaN	NaN	NaN	NaN	NaN	NaN	NaN	NaN	NaN	25.52018745	25.50844472	25.49847788	25.49608523	25.5008	25.50930754	25.51695415	25.54570698	NaN	NaN	NaN	NaN	NaN
326.5	25.53909801	NaN	25.56147692	NaN	NaN	NaN	NaN	25.54677219	NaN	NaN	NaN	25.53005	25.52955386	25.52963393	25.56723087	25.51236518	NaN	NaN	NaN	NaN	NaN	NaN	NaN	NaN	NaN	NaN	NaN	NaN	NaN	NaN	NaN	NaN	NaN	NaN	NaN	NaN	25.52385518	25.51325993	25.50487049	25.49749694	25.51084532	25.51646277	25.52399226	NaN	NaN	NaN	NaN	NaN	NaN
327	25.54395046	NaN	NaN	NaN	NaN	NaN	NaN	25.55489965	NaN	NaN	NaN	25.5339899	25.5369368	25.5329661	25.57302764	25.52065625	NaN	NaN	NaN	NaN	NaN	NaN	NaN	NaN	NaN	NaN	NaN	NaN	NaN	NaN	NaN	NaN	NaN	NaN	NaN	NaN	25.52666393	25.52292048	25.51623499	25.5074894	25.5142059	25.52129618	25.53080256	NaN	NaN	NaN	NaN	NaN	NaN
327.5	25.54914952	NaN	NaN	NaN	NaN	NaN	NaN	25.56233775	NaN	NaN	NaN	25.53896074	25.54216657	25.54370311	25.58764243	25.52948296	NaN	NaN	NaN	NaN	NaN	NaN	NaN	NaN	NaN	NaN	NaN	NaN	NaN	NaN	NaN	NaN	NaN	NaN	NaN	NaN	25.53918563	25.53122224	25.51975129	25.51278154	25.52030657	25.52813071	25.53986868	NaN	NaN	NaN	NaN	NaN	NaN
328	25.55426071	NaN	NaN	NaN	NaN	NaN	NaN	25.56728095	NaN	NaN	NaN	25.55220413	25.54992595	25.54694801	25.59406025	25.53637832	NaN	NaN	NaN	NaN	NaN	NaN	NaN	NaN	NaN	NaN	NaN	NaN	NaN	NaN	NaN	NaN	NaN	NaN	NaN	NaN	25.55355159	25.53595021	25.52587448	25.52024711	25.52503523	25.53754684	25.54686722	NaN	NaN	NaN	NaN	NaN	NaN
328.5	25.55901621	NaN	NaN	NaN	NaN	NaN	NaN	25.57563496	NaN	NaN	NaN	25.56123505	25.55665303	25.55229063	25.59349377	25.54343525	NaN	NaN	NaN	NaN	NaN	NaN	NaN	NaN	NaN	NaN	NaN	NaN	NaN	NaN	NaN	NaN	NaN	NaN	NaN	NaN	25.56557695	25.54564736	25.53295471	25.52876027	25.53759906	25.5441599	25.55549841	NaN	NaN	NaN	NaN	NaN	NaN
329	25.56343456	NaN	NaN	NaN	NaN	NaN	NaN	25.58447117	NaN	NaN	NaN	25.56901617	25.55963923	25.55514732	25.58745103	25.55071397	NaN	NaN	NaN	NaN	NaN	NaN	NaN	NaN	NaN	NaN	NaN	NaN	NaN	NaN	NaN	NaN	NaN	NaN	NaN	NaN	25.57262091	25.54649066	25.53777595	25.53678571	25.54374695	25.55311133	25.55690991	NaN	NaN	NaN	NaN	NaN	NaN
329.5	25.57053159	NaN	NaN	NaN	NaN	NaN	NaN	25.59186709	NaN	NaN	NaN	25.5746662	25.56766957	25.55792488	25.57968281	25.55677769	NaN	NaN	NaN	NaN	NaN	NaN	NaN	NaN	NaN	NaN	NaN	NaN	NaN	NaN	NaN	NaN	NaN	NaN	NaN	NaN	25.58120753	25.55529784	25.54316459	25.5462275	25.55300032	25.55763731	25.56327909	NaN	NaN	NaN	NaN	NaN	NaN
330	25.57844327	NaN	NaN	NaN	NaN	NaN	NaN	25.592162	NaN	NaN	NaN	25.5766987	25.56981621	25.55703905	25.57869294	25.5615802	NaN	NaN	NaN	NaN	NaN	NaN	NaN	NaN	NaN	NaN	NaN	NaN	NaN	NaN	NaN	NaN	NaN	NaN	NaN	NaN	25.58401918	25.55735732	25.54850575	25.55628175	25.5564556	25.56609173	25.56648918	NaN	NaN	NaN	NaN	NaN	NaN
330.5	25.58122012	NaN	NaN	NaN	NaN	NaN	NaN	25.59591848	NaN	NaN	NaN	25.58268765	25.57475286	25.56186907	25.57819329	25.56687499	NaN	NaN	NaN	NaN	NaN	NaN	NaN	NaN	NaN	NaN	NaN	NaN	NaN	NaN	NaN	NaN	NaN	NaN	NaN	NaN	25.58923968	25.56786265	25.55420067	25.56288824	25.56242387	25.56415798	25.57632549	NaN	NaN	NaN	NaN	NaN	NaN
331	25.58602306	NaN	NaN	NaN	NaN	NaN	NaN	25.59777712	NaN	NaN	NaN	25.58789709	25.58017264	25.56457589	25.58533804	25.57057193	NaN	NaN	NaN	NaN	NaN	NaN	NaN	NaN	NaN	NaN	NaN	NaN	NaN	NaN	NaN	NaN	NaN	NaN	NaN	NaN	25.59508392	25.56824364	25.56125278	25.57043497	25.56584719	25.57561274	25.57689578	NaN	NaN	NaN	NaN	NaN	NaN
331.5	25.59125257	NaN	NaN	NaN	NaN	NaN	NaN	25.6221647	NaN	NaN	NaN	25.59179959	25.58200812	25.57277481	25.58743165	25.57696115	NaN	NaN	NaN	NaN	NaN	NaN	NaN	NaN	NaN	NaN	NaN	NaN	NaN	NaN	NaN	NaN	NaN	NaN	NaN	NaN	25.59781837	25.57170268	25.56564398	25.57496355	25.56803833	25.57956006	25.57900193	NaN	NaN	NaN	NaN	NaN	NaN
332	25.59586331	NaN	NaN	NaN	NaN	NaN	NaN	NaN	NaN	NaN	NaN	25.59210455	25.58596242	25.58075765	25.58823569	25.58519583	NaN	NaN	NaN	NaN	NaN	NaN	NaN	NaN	NaN	NaN	NaN	NaN	NaN	NaN	NaN	NaN	NaN	NaN	NaN	NaN	25.59895063	25.57403185	25.57235248	25.58197113	25.57216091	25.57824381	25.58748986	NaN	NaN	NaN	NaN	NaN	NaN
332.5	25.60001367	NaN	NaN	NaN	NaN	NaN	NaN	NaN	NaN	NaN	NaN	25.59478909	25.5886849	25.58399614	25.58953391	25.59134598	NaN	NaN	NaN	NaN	NaN	NaN	NaN	NaN	NaN	NaN	NaN	NaN	NaN	NaN	NaN	NaN	NaN	NaN	NaN	NaN	25.59999771	25.58303875	25.57136326	25.58289504	25.57817447	25.58106897	25.59082049	NaN	NaN	NaN	NaN	NaN	NaN
333	25.60331219	NaN	NaN	NaN	NaN	NaN	NaN	NaN	NaN	NaN	NaN	25.59514013	25.59363713	25.58721413	25.5996016	25.5978	NaN	NaN	NaN	NaN	NaN	NaN	NaN	NaN	NaN	NaN	NaN	NaN	NaN	NaN	NaN	NaN	NaN	NaN	NaN	NaN	25.60080974	25.58572896	25.57602821	25.5870957	25.57901548	25.59244234	25.5933698	NaN	NaN	NaN	NaN	NaN	NaN
333.5	25.60985358	NaN	NaN	NaN	NaN	NaN	NaN	NaN	NaN	NaN	NaN	25.59813978	25.59560495	25.59050104	25.60164976	25.59998108	NaN	NaN	NaN	NaN	NaN	NaN	NaN	NaN	NaN	NaN	NaN	NaN	NaN	NaN	NaN	NaN	NaN	NaN	NaN	NaN	25.6044315	25.585303	25.58567165	25.59101676	25.579881	25.59582857	25.5945118	NaN	NaN	NaN	NaN	NaN	NaN
334	25.61372998	NaN	NaN	NaN	NaN	NaN	NaN	NaN	NaN	NaN	NaN	25.6001061	25.60105777	25.59657466	25.60234719	25.60253069	NaN	NaN	NaN	NaN	NaN	NaN	NaN	NaN	NaN	NaN	NaN	NaN	NaN	NaN	NaN	NaN	NaN	NaN	NaN	NaN	25.60893101	25.5850974	25.58682421	25.59615726	25.5888392	25.59480742	25.59405921	NaN	NaN	NaN	NaN	NaN	NaN
334.5	25.61539262	NaN	NaN	NaN	NaN	NaN	NaN	NaN	NaN	NaN	NaN	25.60482381	25.60532099	25.5987	25.60728352	25.61060726	NaN	NaN	NaN	NaN	NaN	NaN	NaN	NaN	NaN	NaN	NaN	NaN	NaN	NaN	NaN	NaN	NaN	NaN	NaN	NaN	25.61281522	25.59046181	25.58799825	25.59774005	25.5935853	25.59319109	25.60188457	NaN	NaN	NaN	NaN	NaN	NaN
335	25.618818	NaN	NaN	NaN	NaN	NaN	NaN	NaN	NaN	NaN	NaN	25.6047	25.61327327	25.5987302	25.61266341	25.61546471	NaN	NaN	NaN	NaN	NaN	NaN	NaN	NaN	NaN	NaN	NaN	NaN	NaN	NaN	NaN	NaN	NaN	NaN	NaN	NaN	25.61052665	25.59502288	25.59624785	25.59659237	25.59280614	25.59733033	25.60555174	NaN	NaN	NaN	NaN	NaN	NaN
335.5	25.61950698	NaN	NaN	NaN	NaN	NaN	NaN	NaN	NaN	NaN	NaN	25.60780667	25.61463601	25.60463427	25.61652947	25.61639108	NaN	NaN	NaN	NaN	NaN	NaN	NaN	NaN	NaN	NaN	NaN	NaN	NaN	NaN	NaN	NaN	NaN	NaN	NaN	NaN	25.60762793	25.59656268	25.60117502	25.60328062	25.59470226	25.60909655	25.60826467	NaN	NaN	NaN	NaN	NaN	NaN
336	25.6241426	NaN	NaN	NaN	NaN	NaN	NaN	NaN	NaN	NaN	NaN	25.60941517	25.61985223	25.60846769	25.61861819	25.61876923	NaN	NaN	NaN	NaN	NaN	NaN	NaN	NaN	NaN	NaN	NaN	NaN	NaN	NaN	NaN	NaN	NaN	NaN	NaN	NaN	25.61427976	25.59917568	25.60242453	25.60469468	25.60304904	25.60988909	25.6086845	NaN	NaN	NaN	NaN	NaN	NaN
336.5	25.62878367	NaN	NaN	NaN	NaN	NaN	NaN	NaN	NaN	NaN	NaN	25.6099553	25.62517587	25.60942468	25.61889469	25.62119608	NaN	NaN	NaN	NaN	NaN	NaN	NaN	NaN	NaN	NaN	NaN	NaN	NaN	NaN	NaN	NaN	NaN	NaN	NaN	NaN	25.61701992	25.59900586	25.6007	25.60606615	25.60536513	25.60654287	25.60996288	NaN	NaN	NaN	NaN	NaN	NaN
337	25.63444144	NaN	NaN	NaN	NaN	NaN	NaN	NaN	NaN	NaN	NaN	25.61187042	25.6245515	25.61077829	25.617131	25.62525683	NaN	NaN	NaN	NaN	NaN	NaN	NaN	NaN	NaN	NaN	NaN	NaN	NaN	NaN	NaN	NaN	NaN	NaN	NaN	NaN	25.62072758	25.59768515	25.60948866	25.6059	25.60595939	25.6103755	25.60789002	NaN	NaN	NaN	NaN	NaN	NaN
337.5	25.63463193	NaN	NaN	NaN	NaN	NaN	NaN	NaN	NaN	NaN	NaN	25.61284703	25.62923299	25.6108363	25.62414331	25.62740335	NaN	NaN	NaN	NaN	NaN	NaN	NaN	NaN	NaN	NaN	NaN	NaN	NaN	NaN	NaN	NaN	NaN	NaN	NaN	NaN	25.62299723	25.59923671	25.6141313	25.60668676	25.60932221	25.6109	25.61432117	NaN	NaN	NaN	NaN	NaN	NaN
338	25.63641499	NaN	NaN	NaN	NaN	NaN	NaN	NaN	NaN	NaN	NaN	25.61545372	25.63069951	25.61724518	25.63217743	25.62810479	NaN	NaN	NaN	NaN	NaN	NaN	NaN	NaN	NaN	NaN	NaN	NaN	NaN	NaN	NaN	NaN	NaN	NaN	NaN	NaN	25.62636048	25.60266187	25.61570286	25.60774736	25.61208221	25.62468058	25.61840717	NaN	NaN	NaN	NaN	NaN	NaN
338.5	25.63820879	NaN	NaN	NaN	NaN	NaN	NaN	NaN	NaN	NaN	NaN	25.61897701	25.63286519	25.61735743	25.63530372	25.62807353	NaN	NaN	NaN	NaN	NaN	NaN	NaN	NaN	NaN	NaN	NaN	NaN	NaN	NaN	NaN	NaN	NaN	NaN	NaN	NaN	25.62839722	25.60827794	25.61630346	25.61378831	25.61786974	25.62418197	25.62050867	NaN	NaN	NaN	NaN	NaN	NaN
339	25.64109284	NaN	NaN	NaN	NaN	NaN	NaN	NaN	NaN	NaN	NaN	25.62183607	25.63637751	25.61824415	25.63477273	25.62897033	NaN	NaN	NaN	NaN	NaN	NaN	NaN	NaN	NaN	NaN	NaN	NaN	NaN	NaN	NaN	NaN	NaN	NaN	NaN	NaN	NaN	25.60871037	25.61558739	25.61766631	25.61960474	25.62373041	25.62218102	NaN	NaN	NaN	NaN	NaN	NaN
339.5	25.64413519	NaN	NaN	NaN	NaN	NaN	NaN	NaN	NaN	NaN	NaN	25.62361282	25.63831512	25.62092966	25.634297	25.62794364	NaN	NaN	NaN	NaN	NaN	NaN	NaN	NaN	NaN	NaN	NaN	NaN	NaN	NaN	NaN	NaN	NaN	NaN	NaN	NaN	NaN	25.60954905	25.61688237	25.6192	25.61941133	25.62482889	25.63039441	NaN	NaN	NaN	NaN	NaN	NaN
340	25.64501861	NaN	NaN	NaN	NaN	NaN	NaN	NaN	NaN	NaN	NaN	25.62667731	25.63975223	25.62606133	25.64883046	25.63281401	NaN	NaN	NaN	NaN	NaN	NaN	NaN	NaN	NaN	NaN	NaN	NaN	NaN	NaN	NaN	NaN	NaN	NaN	NaN	NaN	NaN	25.60912745	25.61955563	25.61955141	25.62205287	25.6273275	25.63526072	NaN	NaN	NaN	NaN	NaN	NaN
340.5	25.64599502	NaN	NaN	NaN	NaN	NaN	NaN	NaN	NaN	NaN	NaN	25.62867679	25.64248186	25.63110892	25.65413229	25.63341421	NaN	NaN	NaN	NaN	NaN	NaN	NaN	NaN	NaN	NaN	NaN	NaN	NaN	NaN	NaN	NaN	NaN	NaN	NaN	NaN	NaN	25.60989988	25.62620146	25.61874312	25.62445998	25.6308625	25.6350796	NaN	NaN	NaN	NaN	NaN	NaN
341	25.64982251	NaN	NaN	NaN	NaN	NaN	NaN	NaN	NaN	NaN	NaN	25.63148669	25.64286611	25.63182283	25.6566415	25.63623537	NaN	NaN	NaN	NaN	NaN	NaN	NaN	NaN	NaN	NaN	NaN	NaN	NaN	NaN	NaN	NaN	NaN	NaN	NaN	NaN	NaN	25.60997499	25.62564222	25.61785211	25.62610628	25.630475	25.63473887	NaN	NaN	NaN	NaN	NaN	NaN
341.5	25.6500127	NaN	NaN	NaN	NaN	NaN	NaN	NaN	NaN	NaN	NaN	25.63251553	25.6438295	25.63460781	25.65745698	25.63801064	NaN	NaN	NaN	NaN	NaN	NaN	NaN	NaN	NaN	NaN	NaN	NaN	NaN	NaN	NaN	NaN	NaN	NaN	NaN	NaN	NaN	25.61078487	25.62707556	25.6189983	25.6273574	25.62971154	25.63583139	NaN	NaN	NaN	NaN	NaN	NaN
342	25.65025678	NaN	NaN	NaN	NaN	NaN	NaN	NaN	NaN	NaN	NaN	25.63411286	25.64699243	25.6339172	25.65797283	25.64302543	NaN	NaN	NaN	NaN	NaN	NaN	NaN	NaN	NaN	NaN	NaN	NaN	NaN	NaN	NaN	NaN	NaN	NaN	NaN	NaN	NaN	25.611191	25.62901388	25.62346892	25.62687693	25.63009354	25.63600648	NaN	NaN	NaN	NaN	NaN	NaN
342.5	25.65205587	NaN	NaN	NaN	NaN	NaN	NaN	NaN	NaN	NaN	NaN	25.63607792	25.64731253	25.63507571	25.657533	25.6448013	NaN	NaN	NaN	NaN	NaN	NaN	NaN	NaN	NaN	NaN	NaN	NaN	NaN	NaN	NaN	NaN	NaN	NaN	NaN	NaN	NaN	25.61636971	25.62949011	25.62714954	25.62562522	25.63044998	25.63678578	NaN	NaN	NaN	NaN	NaN	NaN
343	25.65559438	NaN	NaN	NaN	NaN	NaN	NaN	NaN	NaN	NaN	NaN	25.63738123	25.64859904	25.63642312	25.65915308	25.64521931	NaN	NaN	NaN	NaN	NaN	NaN	NaN	NaN	NaN	NaN	NaN	NaN	NaN	NaN	NaN	NaN	NaN	NaN	NaN	NaN	NaN	25.61892466	25.62988933	25.62847046	25.62648241	NaN	25.63906268	NaN	NaN	NaN	NaN	NaN	NaN
343.5	25.65685028	NaN	NaN	NaN	NaN	NaN	NaN	NaN	NaN	NaN	NaN	25.64038102	25.64990267	25.63899454	25.65903968	25.64663522	NaN	NaN	NaN	NaN	NaN	NaN	NaN	NaN	NaN	NaN	NaN	NaN	NaN	NaN	NaN	NaN	NaN	NaN	NaN	NaN	NaN	25.61977848	25.63449103	25.63116389	25.62580032	NaN	25.6407479	NaN	NaN	NaN	NaN	NaN	NaN
344	25.65737576	NaN	NaN	NaN	NaN	NaN	NaN	NaN	NaN	NaN	NaN	25.64163944	25.65020349	25.64082642	25.65909698	25.64837545	NaN	NaN	NaN	NaN	NaN	NaN	NaN	NaN	NaN	NaN	NaN	NaN	NaN	NaN	NaN	NaN	NaN	NaN	NaN	NaN	NaN	25.62034928	25.63539863	25.63095495	25.62598902	NaN	25.64160454	NaN	NaN	NaN	NaN	NaN	NaN
344.5	25.65909847	NaN	NaN	NaN	NaN	NaN	NaN	NaN	NaN	NaN	NaN	25.64210129	25.6511	25.64309687	25.66060902	25.6495345	NaN	NaN	NaN	NaN	NaN	NaN	NaN	NaN	NaN	NaN	NaN	NaN	NaN	NaN	NaN	NaN	NaN	NaN	NaN	NaN	NaN	25.6213966	25.637744	25.63316156	25.62601709	NaN	25.64350703	NaN	NaN	NaN	NaN	NaN	NaN
345	25.65989989	NaN	NaN	NaN	NaN	NaN	NaN	NaN	NaN	NaN	NaN	25.6442	25.65070049	25.64462551	25.65958468	25.65028977	NaN	NaN	NaN	NaN	NaN	NaN	NaN	NaN	NaN	NaN	NaN	NaN	NaN	NaN	NaN	NaN	NaN	NaN	NaN	NaN	NaN	25.6220406	25.64023907	25.63272638	25.62866969	NaN	25.64686907	NaN	NaN	NaN	NaN	NaN	NaN
345.5	25.66551632	NaN	NaN	NaN	NaN	NaN	NaN	NaN	NaN	NaN	NaN	25.64516348	25.65145282	25.64608706	25.66833583	25.65263763	NaN	NaN	NaN	NaN	NaN	NaN	NaN	NaN	NaN	NaN	NaN	NaN	NaN	NaN	NaN	NaN	NaN	NaN	NaN	NaN	NaN	25.62131993	25.63977246	25.63353533	25.62971655	NaN	25.64717114	NaN	NaN	NaN	NaN	NaN	NaN
346	25.66662207	NaN	NaN	NaN	NaN	NaN	NaN	NaN	NaN	NaN	NaN	25.64743344	25.65090514	25.64693592	25.6704518	25.6546801	NaN	NaN	NaN	NaN	NaN	NaN	NaN	NaN	NaN	NaN	NaN	NaN	NaN	NaN	NaN	NaN	NaN	NaN	NaN	NaN	NaN	25.62050991	25.64001608	25.63583594	25.63360934	NaN	25.64943701	NaN	NaN	NaN	NaN	NaN	NaN
346.5	25.66722484	NaN	NaN	NaN	NaN	NaN	NaN	NaN	NaN	NaN	NaN	25.64812701	25.65111538	25.64912643	25.67035038	25.65742363	NaN	NaN	NaN	NaN	NaN	NaN	NaN	NaN	NaN	NaN	NaN	NaN	NaN	NaN	NaN	NaN	NaN	NaN	NaN	NaN	NaN	25.62201064	25.64070349	25.63799138	25.63498058	NaN	25.64949617	NaN	NaN	NaN	NaN	NaN	NaN
347	25.67145153	NaN	NaN	NaN	NaN	NaN	NaN	NaN	NaN	NaN	NaN	25.64832914	25.65230703	25.6490239	25.67145153	25.65968816	NaN	NaN	NaN	NaN	NaN	NaN	NaN	NaN	NaN	NaN	NaN	NaN	NaN	NaN	NaN	NaN	NaN	NaN	NaN	NaN	NaN	25.62598321	25.64178325	25.63864157	25.63626243	NaN	25.65126371	NaN	NaN	NaN	NaN	NaN	NaN
347.5	25.6718	NaN	NaN	NaN	NaN	NaN	NaN	NaN	NaN	NaN	NaN	25.6486	25.6535632	25.65127241	25.6718	25.65881937	NaN	NaN	NaN	NaN	NaN	NaN	NaN	NaN	NaN	NaN	NaN	NaN	NaN	NaN	NaN	NaN	NaN	NaN	NaN	NaN	NaN	25.62730822	25.64023768	25.64186641	25.63651553	NaN	25.65569101	NaN	NaN	NaN	NaN	NaN	NaN
348	25.67119298	NaN	NaN	NaN	NaN	NaN	NaN	NaN	NaN	NaN	NaN	25.6496581	25.65466193	25.65397675	25.67119298	25.66126545	NaN	NaN	NaN	NaN	NaN	NaN	NaN	NaN	NaN	NaN	NaN	NaN	NaN	NaN	NaN	NaN	NaN	NaN	NaN	NaN	NaN	25.63115294	25.64284499	25.64275245	25.63685417	NaN	25.65914966	NaN	NaN	NaN	NaN	NaN	NaN
348.5	25.67185282	NaN	NaN	NaN	NaN	NaN	NaN	NaN	NaN	NaN	NaN	25.65129516	25.65467508	25.65508537	25.67185282	25.66046747	NaN	NaN	NaN	NaN	NaN	NaN	NaN	NaN	NaN	NaN	NaN	NaN	NaN	NaN	NaN	NaN	NaN	NaN	NaN	NaN	NaN	25.63467065	25.64333977	25.64362502	25.63576709	NaN	25.65949714	NaN	NaN	NaN	NaN	NaN	NaN
349	25.67245786	NaN	NaN	NaN	NaN	NaN	NaN	NaN	NaN	NaN	NaN	25.65202228	25.6551729	25.657555	25.67245786	25.65834035	NaN	NaN	NaN	NaN	NaN	NaN	NaN	NaN	NaN	NaN	NaN	NaN	NaN	NaN	NaN	NaN	NaN	NaN	NaN	NaN	NaN	25.63681492	25.64457514	25.64340274	25.63657414	NaN	25.66012342	NaN	NaN	NaN	NaN	NaN	NaN
349.5	25.6714558	NaN	NaN	NaN	NaN	NaN	NaN	NaN	NaN	NaN	NaN	25.6520135	25.65648705	25.65838169	25.6714558	25.6578	NaN	NaN	NaN	NaN	NaN	NaN	NaN	NaN	NaN	NaN	NaN	NaN	NaN	NaN	NaN	NaN	NaN	NaN	NaN	NaN	NaN	25.63506635	25.6457872	25.64341421	25.64053272	NaN	25.65971315	NaN	NaN	NaN	NaN	NaN	NaN
350	25.6736018	NaN	NaN	NaN	NaN	NaN	NaN	NaN	NaN	NaN	NaN	25.65214164	25.65532608	25.65977024	25.67132814	25.65679219	NaN	NaN	NaN	NaN	NaN	NaN	NaN	NaN	NaN	NaN	NaN	NaN	NaN	NaN	NaN	NaN	NaN	NaN	NaN	NaN	NaN	25.6357	25.64616067	25.64594862	25.64385103	NaN	25.66028893	NaN	NaN	NaN	NaN	NaN	NaN
350.5	25.67664212	NaN	NaN	NaN	NaN	NaN	NaN	NaN	NaN	NaN	NaN	25.65263562	25.6593417	25.66027664	25.66372112	25.65606493	NaN	NaN	NaN	NaN	NaN	NaN	NaN	NaN	NaN	NaN	NaN	NaN	NaN	NaN	NaN	NaN	NaN	NaN	NaN	NaN	NaN	25.63566339	25.64685316	25.64719341	25.64770857	NaN	25.6601325	NaN	NaN	NaN	NaN	NaN	NaN
351	25.6782	NaN	NaN	NaN	NaN	NaN	NaN	NaN	NaN	NaN	NaN	25.65296248	25.66036641	25.66060006	25.659957	25.6551788	NaN	NaN	NaN	NaN	NaN	NaN	NaN	NaN	NaN	NaN	NaN	NaN	NaN	NaN	NaN	NaN	NaN	NaN	NaN	NaN	NaN	25.63644429	25.64924821	25.65098438	25.64769972	NaN	25.65915242	NaN	NaN	NaN	NaN	NaN	NaN
351.5	25.682249	NaN	NaN	NaN	NaN	NaN	NaN	NaN	NaN	NaN	NaN	25.65455176	25.66228225	25.66133882	25.6568947	25.65419967	NaN	NaN	NaN	NaN	NaN	NaN	NaN	NaN	NaN	NaN	NaN	NaN	NaN	NaN	NaN	NaN	NaN	NaN	NaN	NaN	NaN	25.63740858	25.64958395	25.65162319	25.64831397	NaN	25.6588	NaN	NaN	NaN	NaN	NaN	NaN
352	25.68424114	NaN	NaN	NaN	NaN	NaN	NaN	NaN	NaN	NaN	NaN	25.65734437	25.66386128	25.66281181	25.65345039	25.65487433	NaN	NaN	NaN	NaN	NaN	NaN	NaN	NaN	NaN	NaN	NaN	NaN	NaN	NaN	NaN	NaN	NaN	NaN	NaN	NaN	NaN	25.63971879	25.65035147	25.6531255	25.64828586	NaN	25.65874246	NaN	NaN	NaN	NaN	NaN	NaN
352.5	25.67853956	NaN	NaN	NaN	NaN	NaN	NaN	NaN	NaN	NaN	NaN	25.65751802	25.66372456	25.66297823	25.65244326	25.65479439	NaN	NaN	NaN	NaN	NaN	NaN	NaN	NaN	NaN	NaN	NaN	NaN	NaN	NaN	NaN	NaN	NaN	NaN	NaN	NaN	NaN	25.64185776	25.64901023	25.65552819	25.6482748	NaN	25.65838528	NaN	NaN	NaN	NaN	NaN	NaN
353	25.67817301	NaN	NaN	NaN	NaN	NaN	NaN	NaN	NaN	NaN	NaN	25.65900994	25.6640655	25.6626215	25.65303548	25.65515432	NaN	NaN	NaN	NaN	NaN	NaN	NaN	NaN	NaN	NaN	NaN	NaN	NaN	NaN	NaN	NaN	NaN	NaN	NaN	NaN	NaN	25.6419716	25.65185368	25.65643462	25.64865916	NaN	25.65645198	NaN	NaN	NaN	NaN	NaN	NaN
353.5	25.67873244	NaN	NaN	NaN	NaN	NaN	NaN	NaN	NaN	NaN	NaN	25.65982644	25.6642925	25.6621085	25.65298843	25.6561127	NaN	NaN	NaN	NaN	NaN	NaN	NaN	NaN	NaN	NaN	NaN	NaN	NaN	NaN	NaN	NaN	NaN	NaN	NaN	NaN	NaN	25.64283282	25.65172668	25.65597455	25.64730113	NaN	25.6548	NaN	NaN	NaN	NaN	NaN	NaN
354	25.67898827	NaN	NaN	NaN	NaN	NaN	NaN	NaN	NaN	NaN	NaN	25.66117372	25.66529283	25.66426325	25.65211445	25.65623622	NaN	NaN	NaN	NaN	NaN	NaN	NaN	NaN	NaN	NaN	NaN	NaN	NaN	NaN	NaN	NaN	NaN	NaN	NaN	NaN	NaN	25.64546382	25.65119333	25.65534807	25.64895527	NaN	25.65277561	NaN	NaN	NaN	NaN	NaN	NaN
354.5	25.67993516	NaN	NaN	NaN	NaN	NaN	NaN	NaN	NaN	NaN	NaN	25.66204352	25.667414	25.66543697	25.65155339	25.65705682	NaN	NaN	NaN	NaN	NaN	NaN	NaN	NaN	NaN	NaN	NaN	NaN	NaN	NaN	NaN	NaN	NaN	NaN	NaN	NaN	NaN	25.64468253	25.6513	25.6550464	25.6476199	NaN	25.65280007	NaN	NaN	NaN	NaN	NaN	NaN
355	25.68103053	NaN	NaN	NaN	NaN	NaN	NaN	NaN	NaN	NaN	NaN	25.66245342	25.6677	25.66766238	25.65312138	25.65770431	NaN	NaN	NaN	NaN	NaN	NaN	NaN	NaN	NaN	NaN	NaN	NaN	NaN	NaN	NaN	NaN	NaN	NaN	NaN	NaN	NaN	25.64723168	25.65240974	25.65627648	25.64899424	NaN	25.65380711	NaN	NaN	NaN	NaN	NaN	NaN
355.5	25.68142316	NaN	NaN	NaN	NaN	NaN	NaN	NaN	NaN	NaN	NaN	25.66804312	25.66864508	25.66916383	25.65314825	25.6595904	NaN	NaN	NaN	NaN	NaN	NaN	NaN	NaN	NaN	NaN	NaN	NaN	NaN	NaN	NaN	NaN	NaN	NaN	NaN	NaN	NaN	25.64857739	25.6515305	25.65493022	25.64780845	NaN	25.65407524	NaN	NaN	NaN	NaN	NaN	NaN
356	25.68351602	NaN	NaN	NaN	NaN	NaN	NaN	NaN	NaN	NaN	NaN	25.66950147	25.66927178	25.67080706	25.65332567	25.6606	NaN	NaN	NaN	NaN	NaN	NaN	NaN	NaN	NaN	NaN	NaN	NaN	NaN	NaN	NaN	NaN	NaN	NaN	NaN	NaN	NaN	25.6480973	25.65306459	25.65558329	25.6494	NaN	25.65345067	NaN	NaN	NaN	NaN	NaN	NaN
356.5	25.68393943	NaN	NaN	NaN	NaN	NaN	NaN	NaN	NaN	NaN	NaN	25.67132601	25.66926614	25.67030328	25.65348832	25.66038	NaN	NaN	NaN	NaN	NaN	NaN	NaN	NaN	NaN	NaN	NaN	NaN	NaN	NaN	NaN	NaN	NaN	NaN	NaN	NaN	NaN	25.64911529	25.655537	25.65589501	25.65004458	NaN	25.65444491	NaN	NaN	NaN	NaN	NaN	NaN
357	25.68516084	NaN	NaN	NaN	NaN	NaN	NaN	NaN	NaN	NaN	NaN	25.67902222	25.6698	25.67087678	25.65368408	25.66177871	NaN	NaN	NaN	NaN	NaN	NaN	NaN	NaN	NaN	NaN	NaN	NaN	NaN	NaN	NaN	NaN	NaN	NaN	NaN	NaN	NaN	25.65006929	25.65675281	25.65505268	25.65201871	NaN	25.65378823	NaN	NaN	NaN	NaN	NaN	NaN
357.5	25.68720441	NaN	NaN	NaN	NaN	NaN	NaN	NaN	NaN	NaN	NaN	NaN	25.67130776	25.67086297	25.65486995	25.66395993	NaN	NaN	NaN	NaN	NaN	NaN	NaN	NaN	NaN	NaN	NaN	NaN	NaN	NaN	NaN	NaN	NaN	NaN	NaN	NaN	NaN	25.65067305	25.65764327	25.65657219	25.65513045	NaN	25.65665891	NaN	NaN	NaN	NaN	NaN	NaN
358	25.68863048	NaN	NaN	NaN	NaN	NaN	NaN	NaN	NaN	NaN	NaN	NaN	25.6736885	25.6734715	25.65624233	25.66419002	NaN	NaN	NaN	NaN	NaN	NaN	NaN	NaN	NaN	NaN	NaN	NaN	NaN	NaN	NaN	NaN	NaN	NaN	NaN	NaN	NaN	25.65097417	25.660018	25.65703692	25.65791444	NaN	25.65682261	NaN	NaN	NaN	NaN	NaN	NaN
358.5	25.69056152	NaN	NaN	NaN	NaN	NaN	NaN	NaN	NaN	NaN	NaN	NaN	25.67548262	25.67336444	25.6575	25.66543003	NaN	NaN	NaN	NaN	NaN	NaN	NaN	NaN	NaN	NaN	NaN	NaN	NaN	NaN	NaN	NaN	NaN	NaN	NaN	NaN	NaN	25.65197498	25.66027988	25.6582	25.65798732	NaN	25.65870675	NaN	NaN	NaN	NaN	NaN	NaN
359	25.69153814	NaN	NaN	NaN	NaN	NaN	NaN	NaN	NaN	NaN	NaN	NaN	25.67547539	25.67190475	25.65770117	25.66643565	NaN	NaN	NaN	NaN	NaN	NaN	NaN	NaN	NaN	NaN	NaN	NaN	NaN	NaN	NaN	NaN	NaN	NaN	NaN	NaN	NaN	25.65066544	25.6604019	25.65990644	25.65841603	NaN	25.6603	NaN	NaN	NaN	NaN	NaN	NaN
359.5	25.69339032	NaN	NaN	NaN	NaN	NaN	NaN	NaN	NaN	NaN	NaN	NaN	25.6768545	25.67565099	25.66020627	25.66702931	NaN	NaN	NaN	NaN	NaN	NaN	NaN	NaN	NaN	NaN	NaN	NaN	NaN	NaN	NaN	NaN	NaN	NaN	NaN	NaN	NaN	25.65075182	25.66319598	25.65990214	25.65886219	NaN	25.65999155	NaN	NaN	NaN	NaN	NaN	NaN
360	25.69416928	NaN	NaN	NaN	NaN	NaN	NaN	NaN	NaN	NaN	NaN	NaN	25.67860342	25.67795953	25.66280829	25.66914826	NaN	NaN	NaN	NaN	NaN	NaN	NaN	NaN	NaN	NaN	NaN	NaN	NaN	NaN	NaN	NaN	NaN	NaN	NaN	NaN	NaN	25.65333105	25.66498901	25.66017391	25.65890649	NaN	25.65961566	NaN	NaN	NaN	NaN	NaN	NaN
360.5	25.69491635	NaN	NaN	NaN	NaN	NaN	NaN	NaN	NaN	NaN	NaN	NaN	25.68012448	25.6795554	25.66648336	25.67083156	NaN	NaN	NaN	NaN	NaN	NaN	NaN	NaN	NaN	NaN	NaN	NaN	NaN	NaN	NaN	NaN	NaN	NaN	NaN	NaN	NaN	25.65685683	25.66580224	25.66256524	25.65950767	NaN	25.66144091	NaN	NaN	NaN	NaN	NaN	NaN
361	25.69663625	NaN	NaN	NaN	NaN	NaN	NaN	NaN	NaN	NaN	NaN	NaN	25.6822	25.6808529	25.66990381	25.67343268	NaN	NaN	NaN	NaN	NaN	NaN	NaN	NaN	NaN	NaN	NaN	NaN	NaN	NaN	NaN	NaN	NaN	NaN	NaN	NaN	NaN	25.66131732	25.66738205	25.66297654	25.66288237	NaN	25.66204226	NaN	NaN	NaN	NaN	NaN	NaN
361.5	25.69748137	NaN	NaN	NaN	NaN	NaN	NaN	NaN	NaN	NaN	NaN	NaN	25.68380988	25.68085746	25.67087055	25.67463816	NaN	NaN	NaN	NaN	NaN	NaN	NaN	NaN	NaN	NaN	NaN	NaN	NaN	NaN	NaN	NaN	NaN	NaN	NaN	NaN	NaN	25.66158595	25.66929452	25.66436226	25.66394065	NaN	25.66319468	NaN	NaN	NaN	NaN	NaN	NaN
362	25.69897377	NaN	NaN	NaN	NaN	NaN	NaN	NaN	NaN	NaN	NaN	NaN	25.68538962	25.68293474	25.67207081	25.67588729	NaN	NaN	NaN	NaN	NaN	NaN	NaN	NaN	NaN	NaN	NaN	NaN	NaN	NaN	NaN	NaN	NaN	NaN	NaN	NaN	NaN	25.66285709	25.67145775	25.66638882	25.6646	NaN	25.66626739	NaN	NaN	NaN	NaN	NaN	NaN
362.5	25.70030844	NaN	NaN	NaN	NaN	NaN	NaN	NaN	NaN	NaN	NaN	NaN	25.6856192	25.68520599	25.67223157	25.67830103	NaN	NaN	NaN	NaN	NaN	NaN	NaN	NaN	NaN	NaN	NaN	NaN	NaN	NaN	NaN	NaN	NaN	NaN	NaN	NaN	NaN	25.66152029	25.67196045	25.66713017	25.66584768	NaN	25.666153	NaN	NaN	NaN	NaN	NaN	NaN
363	25.70093404	NaN	NaN	NaN	NaN	NaN	NaN	NaN	NaN	NaN	NaN	NaN	25.6869	25.68678377	25.67177129	25.67969319	NaN	NaN	NaN	NaN	NaN	NaN	NaN	NaN	NaN	NaN	NaN	NaN	NaN	NaN	NaN	NaN	NaN	NaN	NaN	NaN	NaN	25.66576488	25.67534938	25.66953797	25.66616547	NaN	25.66574388	NaN	NaN	NaN	NaN	NaN	NaN
363.5	25.70120706	NaN	NaN	NaN	NaN	NaN	NaN	NaN	NaN	NaN	NaN	NaN	25.68888399	25.68883586	25.67505262	25.68311349	NaN	NaN	NaN	NaN	NaN	NaN	NaN	NaN	NaN	NaN	NaN	NaN	NaN	NaN	NaN	NaN	NaN	NaN	NaN	NaN	NaN	25.66843788	25.67741061	25.67177958	25.67071288	NaN	25.66874336	NaN	NaN	NaN	NaN	NaN	NaN
364	25.70235	NaN	NaN	NaN	NaN	NaN	NaN	NaN	NaN	NaN	NaN	NaN	25.69243611	25.69155056	25.67751167	25.6845589	NaN	NaN	NaN	NaN	NaN	NaN	NaN	NaN	NaN	NaN	NaN	NaN	NaN	NaN	NaN	NaN	NaN	NaN	NaN	NaN	NaN	25.67393505	25.67941895	25.67570853	25.67271603	NaN	25.6692823	NaN	NaN	NaN	NaN	NaN	NaN
364.5	25.70414895	NaN	NaN	NaN	NaN	NaN	NaN	NaN	NaN	NaN	NaN	NaN	25.69432471	25.69352144	25.6805419	25.68569159	NaN	NaN	NaN	NaN	NaN	NaN	NaN	NaN	NaN	NaN	NaN	NaN	NaN	NaN	NaN	NaN	NaN	NaN	NaN	NaN	NaN	25.6776624	25.68244952	25.67705668	25.67339664	NaN	25.67180643	NaN	NaN	NaN	NaN	NaN	NaN
365	25.7048739	NaN	NaN	NaN	NaN	NaN	NaN	NaN	NaN	NaN	NaN	NaN	25.69510084	25.69751402	25.6842276	25.68847194	NaN	NaN	NaN	NaN	NaN	NaN	NaN	NaN	NaN	NaN	NaN	NaN	NaN	NaN	NaN	NaN	NaN	NaN	NaN	NaN	NaN	25.68219931	25.68221018	25.68067659	25.67520846	NaN	25.67359162	NaN	NaN	NaN	NaN	NaN	NaN
365.5	25.70596032	NaN	NaN	NaN	NaN	NaN	NaN	NaN	NaN	NaN	NaN	NaN	25.69607843	25.7006	25.68550367	25.68968161	NaN	NaN	NaN	NaN	NaN	NaN	NaN	NaN	NaN	NaN	NaN	NaN	NaN	NaN	NaN	NaN	NaN	NaN	NaN	NaN	NaN	25.68528498	25.68567802	25.68182721	25.67802139	NaN	25.67592646	NaN	NaN	NaN	NaN	NaN	NaN
366	25.70780909	NaN	NaN	NaN	NaN	NaN	NaN	NaN	NaN	NaN	NaN	NaN	25.69688812	25.70160433	25.68647932	25.69053842	NaN	NaN	NaN	NaN	NaN	NaN	NaN	NaN	NaN	NaN	NaN	NaN	NaN	NaN	NaN	NaN	NaN	NaN	NaN	NaN	NaN	25.68722166	25.68794156	25.6834	25.67916947	NaN	25.67720706	NaN	NaN	NaN	NaN	NaN	NaN
366.5	25.70889978	NaN	NaN	NaN	NaN	NaN	NaN	NaN	NaN	NaN	NaN	NaN	25.69844682	25.70237975	25.68563561	25.69013668	NaN	NaN	NaN	NaN	NaN	NaN	NaN	NaN	NaN	NaN	NaN	NaN	NaN	NaN	NaN	NaN	NaN	NaN	NaN	NaN	NaN	25.68803645	25.69173204	25.6849446	25.68286669	NaN	25.68089243	NaN	NaN	NaN	NaN	NaN	NaN
367	25.71011081	NaN	NaN	NaN	NaN	NaN	NaN	NaN	NaN	NaN	NaN	NaN	25.7000886	25.70297825	25.68540063	25.69186704	NaN	NaN	NaN	NaN	NaN	NaN	NaN	NaN	NaN	NaN	NaN	NaN	NaN	NaN	NaN	NaN	NaN	NaN	NaN	NaN	NaN	25.68832465	25.69340227	25.68756286	25.68443736	NaN	25.68161575	NaN	NaN	NaN	NaN	NaN	NaN
367.5	25.71029056	NaN	NaN	NaN	NaN	NaN	NaN	NaN	NaN	NaN	NaN	NaN	25.70009064	25.70462955	25.68791852	25.69459863	NaN	NaN	NaN	NaN	NaN	NaN	NaN	NaN	NaN	NaN	NaN	NaN	NaN	NaN	NaN	NaN	NaN	NaN	NaN	NaN	NaN	25.69265852	25.69429725	25.68847992	25.68991649	NaN	25.68321736	NaN	NaN	NaN	NaN	NaN	NaN
368	25.71083342	NaN	NaN	NaN	NaN	NaN	NaN	NaN	NaN	NaN	NaN	NaN	25.70154842	25.70558052	25.68915744	25.6962	NaN	NaN	NaN	NaN	NaN	NaN	NaN	NaN	NaN	NaN	NaN	NaN	NaN	NaN	NaN	NaN	NaN	NaN	NaN	NaN	NaN	25.6966013	25.69837943	25.69086353	25.69066622	NaN	25.68512921	NaN	NaN	NaN	NaN	NaN	NaN
368.5	25.7122068	NaN	NaN	NaN	NaN	NaN	NaN	NaN	NaN	NaN	NaN	NaN	25.70290178	25.70598407	25.69005628	25.69898916	NaN	NaN	NaN	NaN	NaN	NaN	NaN	NaN	NaN	NaN	NaN	NaN	NaN	NaN	NaN	NaN	NaN	NaN	NaN	NaN	NaN	25.69809186	25.69929409	25.69369429	25.69142874	NaN	25.6885	NaN	NaN	NaN	NaN	NaN	NaN
369	25.71338285	NaN	NaN	NaN	NaN	NaN	NaN	NaN	NaN	NaN	NaN	NaN	25.70662703	25.70812665	25.69096482	25.70005739	NaN	NaN	NaN	NaN	NaN	NaN	NaN	NaN	NaN	NaN	NaN	NaN	NaN	NaN	NaN	NaN	NaN	NaN	NaN	NaN	NaN	25.70235776	25.70254961	25.69667607	25.69642101	NaN	25.69055471	NaN	NaN	NaN	NaN	NaN	NaN
369.5	25.71610803	NaN	NaN	NaN	NaN	NaN	NaN	NaN	NaN	NaN	NaN	NaN	25.709846	25.70954187	25.69280323	25.70085819	NaN	NaN	NaN	NaN	NaN	NaN	NaN	NaN	NaN	NaN	NaN	NaN	NaN	NaN	NaN	NaN	NaN	NaN	NaN	NaN	NaN	25.70339327	25.70414824	25.69945175	25.69639815	NaN	25.69679368	NaN	NaN	NaN	NaN	NaN	NaN
370	25.71949566	NaN	NaN	NaN	NaN	NaN	NaN	NaN	NaN	NaN	NaN	NaN	25.71382781	25.71220283	25.6959588	25.70092356	NaN	NaN	NaN	NaN	NaN	NaN	NaN	NaN	NaN	NaN	NaN	NaN	NaN	NaN	NaN	NaN	NaN	NaN	NaN	NaN	NaN	25.70458235	25.70607392	25.70174168	25.7009888	NaN	25.69865946	NaN	NaN	NaN	NaN	NaN	NaN
370.5	25.72131229	NaN	NaN	NaN	NaN	NaN	NaN	NaN	NaN	NaN	NaN	NaN	25.71607061	25.71284805	25.69959739	25.70425071	NaN	NaN	NaN	NaN	NaN	NaN	NaN	NaN	NaN	NaN	NaN	NaN	NaN	NaN	NaN	NaN	NaN	NaN	NaN	NaN	NaN	25.70789392	25.70761059	25.70621429	25.7025808	NaN	25.70184403	NaN	NaN	NaN	NaN	NaN	NaN
371	25.72450812	NaN	NaN	NaN	NaN	NaN	NaN	NaN	NaN	NaN	NaN	NaN	25.71720201	25.71409357	25.70418389	25.70701982	NaN	NaN	NaN	NaN	NaN	NaN	NaN	NaN	NaN	NaN	NaN	NaN	NaN	NaN	NaN	NaN	NaN	NaN	NaN	NaN	NaN	25.71101792	25.70814918	25.70703989	25.70691197	NaN	25.70447461	NaN	NaN	NaN	NaN	NaN	NaN
371.5	25.72776495	NaN	NaN	NaN	NaN	NaN	NaN	NaN	NaN	NaN	NaN	NaN	25.71950475	25.71888281	25.70843204	25.71107235	NaN	NaN	NaN	NaN	NaN	NaN	NaN	NaN	NaN	NaN	NaN	NaN	NaN	NaN	NaN	NaN	NaN	NaN	NaN	NaN	NaN	25.71512102	25.71113116	25.70951882	25.70795464	NaN	25.70759318	NaN	NaN	NaN	NaN	NaN	NaN
372	25.72995384	NaN	NaN	NaN	NaN	NaN	NaN	NaN	NaN	NaN	NaN	NaN	25.71960175	25.72144118	25.71308175	25.71366995	NaN	NaN	NaN	NaN	NaN	NaN	NaN	NaN	NaN	NaN	NaN	NaN	NaN	NaN	NaN	NaN	NaN	NaN	NaN	NaN	NaN	25.7183342	25.71265056	25.712579	25.71233852	NaN	25.70936187	NaN	NaN	NaN	NaN	NaN	NaN
372.5	25.73546018	NaN	NaN	NaN	NaN	NaN	NaN	NaN	NaN	NaN	NaN	NaN	25.72217268	25.72367103	25.71460682	25.71703638	NaN	NaN	NaN	NaN	NaN	NaN	NaN	NaN	NaN	NaN	NaN	NaN	NaN	NaN	NaN	NaN	NaN	NaN	NaN	NaN	NaN	25.72365538	25.71521085	25.71482063	25.71595593	NaN	25.7126384	NaN	NaN	NaN	NaN	NaN	NaN
373	25.73733949	NaN	NaN	NaN	NaN	NaN	NaN	NaN	NaN	NaN	NaN	NaN	25.72376244	25.72615951	25.7188776	25.7227767	NaN	NaN	NaN	NaN	NaN	NaN	NaN	NaN	NaN	NaN	NaN	NaN	NaN	NaN	NaN	NaN	NaN	NaN	NaN	NaN	NaN	25.73004788	25.71633244	25.71853419	25.72025925	NaN	25.71740447	NaN	NaN	NaN	NaN	NaN	NaN
373.5	25.73936318	NaN	NaN	NaN	NaN	NaN	NaN	NaN	NaN	NaN	NaN	NaN	25.72828244	25.73085276	25.72442024	25.72747591	NaN	NaN	NaN	NaN	NaN	NaN	NaN	NaN	NaN	NaN	NaN	NaN	NaN	NaN	NaN	NaN	NaN	NaN	NaN	NaN	NaN	25.73161741	25.71906724	25.72184508	25.72313254	NaN	25.72289949	NaN	NaN	NaN	NaN	NaN	NaN
374	25.74332653	NaN	NaN	NaN	NaN	NaN	NaN	NaN	NaN	NaN	NaN	NaN	25.73159319	25.73352328	25.72975233	25.73248586	NaN	NaN	NaN	NaN	NaN	NaN	NaN	NaN	NaN	NaN	NaN	NaN	NaN	NaN	NaN	NaN	NaN	NaN	NaN	NaN	NaN	25.73145847	25.7219536	25.72693972	25.72813866	NaN	25.72843728	NaN	NaN	NaN	NaN	NaN	NaN
374.5	25.74656719	NaN	NaN	NaN	NaN	NaN	NaN	NaN	NaN	NaN	NaN	NaN	25.73724069	25.73725489	25.73465101	25.73476679	NaN	NaN	NaN	NaN	NaN	NaN	NaN	NaN	NaN	NaN	NaN	NaN	NaN	NaN	NaN	NaN	NaN	NaN	NaN	NaN	NaN	25.73720254	25.72469415	25.73002523	25.72956085	NaN	25.73357088	NaN	NaN	NaN	NaN	NaN	NaN
375	25.75079886	NaN	NaN	NaN	NaN	NaN	NaN	NaN	NaN	NaN	NaN	NaN	25.74148015	25.73865731	25.73979416	25.73728581	NaN	NaN	NaN	NaN	NaN	NaN	NaN	NaN	NaN	NaN	NaN	NaN	NaN	NaN	NaN	NaN	NaN	NaN	NaN	NaN	NaN	25.73887815	25.73511738	25.73438484	25.73616465	NaN	25.74072529	NaN	NaN	NaN	NaN	NaN	NaN
375.5	25.75507347	NaN	NaN	NaN	NaN	NaN	NaN	NaN	NaN	NaN	NaN	NaN	25.74326968	25.74261341	25.74495571	25.73798042	NaN	NaN	NaN	NaN	NaN	NaN	NaN	NaN	NaN	NaN	NaN	NaN	NaN	NaN	NaN	NaN	NaN	NaN	NaN	NaN	NaN	25.74421124	25.74375392	25.74005404	25.73913602	NaN	25.74416454	NaN	NaN	NaN	NaN	NaN	NaN
376	25.75905208	NaN	NaN	NaN	NaN	NaN	NaN	NaN	NaN	NaN	NaN	NaN	25.74600727	25.74475825	25.74739112	25.74277149	NaN	NaN	NaN	NaN	NaN	NaN	NaN	NaN	NaN	NaN	NaN	NaN	NaN	NaN	NaN	NaN	NaN	NaN	NaN	NaN	NaN	25.7500259	25.75042208	25.74714776	25.74126867	NaN	25.74873709	NaN	NaN	NaN	NaN	NaN	NaN
376.5	25.76301043	NaN	NaN	NaN	NaN	NaN	NaN	NaN	NaN	NaN	NaN	NaN	25.74830996	25.74661262	25.75180063	25.74596192	NaN	NaN	NaN	NaN	NaN	NaN	NaN	NaN	NaN	NaN	NaN	NaN	NaN	NaN	NaN	NaN	NaN	NaN	NaN	NaN	NaN	25.75595434	25.75603125	25.7519	25.74652443	NaN	25.75244793	NaN	NaN	NaN	NaN	NaN	NaN
377	25.76621407	NaN	NaN	NaN	NaN	NaN	NaN	NaN	NaN	NaN	NaN	NaN	25.75102657	25.75043467	25.75487382	25.75160344	NaN	NaN	NaN	NaN	NaN	NaN	NaN	NaN	NaN	NaN	NaN	NaN	NaN	NaN	NaN	NaN	NaN	NaN	NaN	NaN	NaN	25.76380115	25.7611566	25.75711988	25.75067912	NaN	25.75568412	NaN	NaN	NaN	NaN	NaN	NaN
377.5	25.76867093	NaN	NaN	NaN	NaN	NaN	NaN	NaN	NaN	NaN	NaN	NaN	25.75202048	25.75497679	25.75655651	25.75668857	NaN	NaN	NaN	NaN	NaN	NaN	NaN	NaN	NaN	NaN	NaN	NaN	NaN	NaN	NaN	NaN	NaN	NaN	NaN	NaN	NaN	25.77084863	25.76374097	25.7610093	25.75515362	NaN	25.75672784	NaN	NaN	NaN	NaN	NaN	NaN
378	25.77323413	NaN	NaN	NaN	NaN	NaN	NaN	NaN	NaN	NaN	NaN	NaN	25.75727835	25.75856766	25.76063797	25.76096154	NaN	NaN	NaN	NaN	NaN	NaN	NaN	NaN	NaN	NaN	NaN	NaN	NaN	NaN	NaN	NaN	NaN	NaN	NaN	NaN	NaN	25.77690513	25.7667883	25.76595651	25.75799065	NaN	25.76042311	NaN	NaN	NaN	NaN	NaN	NaN
378.5	25.77678111	NaN	NaN	NaN	NaN	NaN	NaN	NaN	NaN	NaN	NaN	NaN	25.76216049	25.76308891	25.76299856	25.76552809	NaN	NaN	NaN	NaN	NaN	NaN	NaN	NaN	NaN	NaN	NaN	NaN	NaN	NaN	NaN	NaN	NaN	NaN	NaN	NaN	NaN	25.77927438	25.76893064	25.76911659	25.76334202	NaN	25.76232022	NaN	NaN	NaN	NaN	NaN	NaN
379	25.7795753	NaN	NaN	NaN	NaN	NaN	NaN	NaN	NaN	NaN	NaN	NaN	25.76522691	25.76712251	25.7654	25.7671	NaN	NaN	NaN	NaN	NaN	NaN	NaN	NaN	NaN	NaN	NaN	NaN	NaN	NaN	NaN	NaN	NaN	NaN	NaN	NaN	NaN	25.78466203	25.77194804	25.77259578	25.76690614	NaN	25.76307871	NaN	NaN	NaN	NaN	NaN	NaN
379.5	25.78312566	NaN	NaN	NaN	NaN	NaN	NaN	NaN	NaN	NaN	NaN	NaN	25.7701153	25.77125596	25.76789941	25.76986556	NaN	NaN	NaN	NaN	NaN	NaN	NaN	NaN	NaN	NaN	NaN	NaN	NaN	NaN	NaN	NaN	NaN	NaN	NaN	NaN	NaN	25.78638886	25.77372608	25.77665082	25.76992406	NaN	25.76607248	NaN	NaN	NaN	NaN	NaN	NaN
380	25.78623222	NaN	NaN	NaN	NaN	NaN	NaN	NaN	NaN	NaN	NaN	NaN	25.77247901	25.77419251	25.77091621	25.7750024	NaN	NaN	NaN	NaN	NaN	NaN	NaN	NaN	NaN	NaN	NaN	NaN	NaN	NaN	NaN	NaN	NaN	NaN	NaN	NaN	NaN	25.7911	25.78146621	25.78284154	25.77351539	NaN	25.76739593	NaN	NaN	NaN	NaN	NaN	NaN
380.5	25.78999718	NaN	NaN	NaN	NaN	NaN	NaN	NaN	NaN	NaN	NaN	NaN	25.77556138	25.77684385	25.77443192	25.77765803	NaN	NaN	NaN	NaN	NaN	NaN	NaN	NaN	NaN	NaN	NaN	NaN	NaN	NaN	NaN	NaN	NaN	NaN	NaN	NaN	NaN	25.79423243	25.7885139	25.78744992	25.77885725	NaN	25.77958513	NaN	NaN	NaN	NaN	NaN	NaN
381	25.79322747	NaN	NaN	NaN	NaN	NaN	NaN	NaN	NaN	NaN	NaN	NaN	25.77773881	25.77951858	25.78105182	25.7795095	NaN	NaN	NaN	NaN	NaN	NaN	NaN	NaN	NaN	NaN	NaN	NaN	NaN	NaN	NaN	NaN	NaN	NaN	NaN	NaN	NaN	25.79760644	25.794533	25.78998305	25.77990774	NaN	25.78849543	NaN	NaN	NaN	NaN	NaN	NaN
381.5	25.79599526	NaN	NaN	NaN	NaN	NaN	NaN	NaN	NaN	NaN	NaN	NaN	25.7812	25.78350963	25.79504501	25.78449488	NaN	NaN	NaN	NaN	NaN	NaN	NaN	NaN	NaN	NaN	NaN	NaN	NaN	NaN	NaN	NaN	NaN	NaN	NaN	NaN	NaN	25.80386538	25.79935034	25.79276094	25.78364169	NaN	25.79815587	NaN	NaN	NaN	NaN	NaN	NaN
382	25.8001795	NaN	NaN	NaN	NaN	NaN	NaN	NaN	NaN	NaN	NaN	NaN	25.78549596	25.78616264	25.80007015	25.78662032	NaN	NaN	NaN	NaN	NaN	NaN	NaN	NaN	NaN	NaN	NaN	NaN	NaN	NaN	NaN	NaN	NaN	NaN	NaN	NaN	NaN	25.8066612	25.80345666	25.7973	25.78650823	NaN	25.80853666	NaN	NaN	NaN	NaN	NaN	NaN
382.5	25.80351684	NaN	NaN	NaN	NaN	NaN	NaN	NaN	NaN	NaN	NaN	NaN	25.78780724	25.79196079	25.80696291	25.79211876	NaN	NaN	NaN	NaN	NaN	NaN	NaN	NaN	NaN	NaN	NaN	NaN	NaN	NaN	NaN	NaN	NaN	NaN	NaN	NaN	NaN	25.81054792	25.80831576	25.7992977	25.79070781	NaN	25.81324131	NaN	NaN	NaN	NaN	NaN	NaN
383	25.80575461	NaN	NaN	NaN	NaN	NaN	NaN	NaN	NaN	NaN	NaN	NaN	25.79002264	25.79576831	25.81068856	25.79863846	NaN	NaN	NaN	NaN	NaN	NaN	NaN	NaN	NaN	NaN	NaN	NaN	NaN	NaN	NaN	NaN	NaN	NaN	NaN	NaN	NaN	25.81599782	25.80998214	25.80468749	25.79302443	NaN	25.81504694	NaN	NaN	NaN	NaN	NaN	NaN
383.5	25.80948711	NaN	NaN	NaN	NaN	NaN	NaN	NaN	NaN	NaN	NaN	NaN	25.79198169	25.80045455	25.81415987	25.80768928	NaN	NaN	NaN	NaN	NaN	NaN	NaN	NaN	NaN	NaN	NaN	NaN	NaN	NaN	NaN	NaN	NaN	NaN	NaN	NaN	NaN	25.8183698	25.81434967	25.80575076	25.79682213	NaN	25.81586286	NaN	NaN	NaN	NaN	NaN	NaN
384	25.81419186	NaN	NaN	NaN	NaN	NaN	NaN	NaN	NaN	NaN	NaN	NaN	25.79743045	25.80215136	25.81625571	25.81201279	NaN	NaN	NaN	NaN	NaN	NaN	NaN	NaN	NaN	NaN	NaN	NaN	NaN	NaN	NaN	NaN	NaN	NaN	NaN	NaN	NaN	25.82482881	25.81635545	25.80883088	25.79915913	NaN	25.81784987	NaN	NaN	NaN	NaN	NaN	NaN
384.5	25.81830725	NaN	NaN	NaN	NaN	NaN	NaN	NaN	NaN	NaN	NaN	NaN	25.80330714	25.80175432	25.82026985	25.81422127	NaN	NaN	NaN	NaN	NaN	NaN	NaN	NaN	NaN	NaN	NaN	NaN	NaN	NaN	NaN	NaN	NaN	NaN	NaN	NaN	NaN	25.82983735	25.81758167	25.8138027	25.80421774	NaN	25.81970592	NaN	NaN	NaN	NaN	NaN	NaN
385	25.82299896	NaN	NaN	NaN	NaN	NaN	NaN	NaN	NaN	NaN	NaN	NaN	25.81061995	25.80422318	25.82475193	25.81878082	NaN	NaN	NaN	NaN	NaN	NaN	NaN	NaN	NaN	NaN	NaN	NaN	NaN	NaN	NaN	NaN	NaN	NaN	NaN	NaN	NaN	25.83182707	25.82231494	25.81343656	25.80556651	NaN	25.82363321	NaN	NaN	NaN	NaN	NaN	NaN
385.5	25.82667535	NaN	NaN	NaN	NaN	NaN	NaN	NaN	NaN	NaN	NaN	NaN	25.81648139	25.80653776	25.82667535	25.823158	NaN	NaN	NaN	NaN	NaN	NaN	NaN	NaN	NaN	NaN	NaN	NaN	NaN	NaN	NaN	NaN	NaN	NaN	NaN	NaN	NaN	25.83496414	25.8253248	25.81870606	25.8070744	NaN	25.8275499	NaN	NaN	NaN	NaN	NaN	NaN
386	25.82989333	NaN	NaN	NaN	NaN	NaN	NaN	NaN	NaN	NaN	NaN	NaN	25.82100585	25.80916935	25.82989333	25.82695623	NaN	NaN	NaN	NaN	NaN	NaN	NaN	NaN	NaN	NaN	NaN	NaN	NaN	NaN	NaN	NaN	NaN	NaN	NaN	NaN	NaN	25.8378036	25.82813556	25.82017139	25.81055339	NaN	25.82945658	NaN	NaN	NaN	NaN	NaN	NaN
386.5	25.83397807	NaN	NaN	NaN	NaN	NaN	NaN	NaN	NaN	NaN	NaN	NaN	25.82774534	25.8134149	25.83397807	25.83290197	NaN	NaN	NaN	NaN	NaN	NaN	NaN	NaN	NaN	NaN	NaN	NaN	NaN	NaN	NaN	NaN	NaN	NaN	NaN	NaN	NaN	25.84149824	25.83286461	25.82104639	25.81354376	NaN	25.83489237	NaN	NaN	NaN	NaN	NaN	NaN
387	25.83789536	NaN	NaN	NaN	NaN	NaN	NaN	NaN	NaN	NaN	NaN	NaN	25.83122239	25.81680994	25.83789536	25.83551438	NaN	NaN	NaN	NaN	NaN	NaN	NaN	NaN	NaN	NaN	NaN	NaN	NaN	NaN	NaN	NaN	NaN	NaN	NaN	NaN	NaN	25.8417701	25.83714281	25.82690037	25.81492155	NaN	25.8380564	NaN	NaN	NaN	NaN	NaN	NaN
387.5	25.84505993	NaN	NaN	NaN	NaN	NaN	NaN	NaN	NaN	NaN	NaN	NaN	25.83672047	25.82127885	25.84216115	25.8396853	NaN	NaN	NaN	NaN	NaN	NaN	NaN	NaN	NaN	NaN	NaN	NaN	NaN	NaN	NaN	NaN	NaN	NaN	NaN	NaN	NaN	25.84376229	25.84234524	25.8279	25.81969446	NaN	NaN	NaN	NaN	NaN	NaN	NaN	NaN
388	25.84874663	NaN	NaN	NaN	NaN	NaN	NaN	NaN	NaN	NaN	NaN	NaN	25.84258011	25.82632394	25.84618599	25.84324623	NaN	NaN	NaN	NaN	NaN	NaN	NaN	NaN	NaN	NaN	NaN	NaN	NaN	NaN	NaN	NaN	NaN	NaN	NaN	NaN	NaN	25.85069917	25.84529116	25.82952893	25.82165887	NaN	NaN	NaN	NaN	NaN	NaN	NaN	NaN
388.5	25.85344987	NaN	NaN	NaN	NaN	NaN	NaN	NaN	NaN	NaN	NaN	NaN	25.84769118	25.83938517	25.849805	25.84551637	NaN	NaN	NaN	NaN	NaN	NaN	NaN	NaN	NaN	NaN	NaN	NaN	NaN	NaN	NaN	NaN	NaN	NaN	NaN	NaN	NaN	25.85077463	25.848678	25.83491881	25.82358182	NaN	NaN	NaN	NaN	NaN	NaN	NaN	NaN
389	25.85751257	NaN	NaN	NaN	NaN	NaN	NaN	NaN	NaN	NaN	NaN	NaN	25.85051511	25.84753573	25.85346974	25.84928195	NaN	NaN	NaN	NaN	NaN	NaN	NaN	NaN	NaN	NaN	NaN	NaN	NaN	NaN	NaN	NaN	NaN	NaN	NaN	NaN	NaN	25.85383116	25.85142813	25.83822029	25.82623005	NaN	NaN	NaN	NaN	NaN	NaN	NaN	NaN
389.5	25.86338305	NaN	NaN	NaN	NaN	NaN	NaN	NaN	NaN	NaN	NaN	NaN	25.85228483	25.850109	25.85988138	25.85300612	NaN	NaN	NaN	NaN	NaN	NaN	NaN	NaN	NaN	NaN	NaN	NaN	NaN	NaN	NaN	NaN	NaN	NaN	NaN	NaN	NaN	25.85713202	25.85327521	25.84287029	25.83165578	NaN	NaN	NaN	NaN	NaN	NaN	NaN	NaN
390	25.86742735	NaN	NaN	NaN	NaN	NaN	NaN	NaN	NaN	NaN	NaN	NaN	25.86274893	25.85390269	25.86068956	25.85474716	NaN	NaN	NaN	NaN	NaN	NaN	NaN	NaN	NaN	NaN	NaN	NaN	NaN	NaN	NaN	NaN	NaN	NaN	NaN	NaN	NaN	25.85694798	25.8575484	25.84879526	25.83267053	NaN	NaN	NaN	NaN	NaN	NaN	NaN	NaN
390.5	25.87188804	NaN	NaN	NaN	NaN	NaN	NaN	NaN	NaN	NaN	NaN	NaN	25.87066552	25.85793498	25.86602931	25.85692486	NaN	NaN	NaN	NaN	NaN	NaN	NaN	NaN	NaN	NaN	NaN	NaN	NaN	NaN	NaN	NaN	NaN	NaN	NaN	NaN	NaN	25.85700855	25.86066783	25.85541924	25.83727046	NaN	NaN	NaN	NaN	NaN	NaN	NaN	NaN
391	25.8750608	NaN	NaN	NaN	NaN	NaN	NaN	NaN	NaN	NaN	NaN	NaN	25.87368559	25.86345042	25.86716141	25.85886837	NaN	NaN	NaN	NaN	NaN	NaN	NaN	NaN	NaN	NaN	NaN	NaN	NaN	NaN	NaN	NaN	NaN	NaN	NaN	NaN	NaN	25.85873764	25.8655983	25.86123859	25.84023488	NaN	NaN	NaN	NaN	NaN	NaN	NaN	NaN
391.5	25.87804334	NaN	NaN	NaN	NaN	NaN	NaN	NaN	NaN	NaN	NaN	NaN	25.87536131	25.86877854	25.87273077	25.86255714	NaN	NaN	NaN	NaN	NaN	NaN	NaN	NaN	NaN	NaN	NaN	NaN	NaN	NaN	NaN	NaN	NaN	NaN	NaN	NaN	NaN	25.86209121	25.87000208	25.8642131	25.84442586	NaN	NaN	NaN	NaN	NaN	NaN	NaN	NaN
392	25.88039586	NaN	NaN	NaN	NaN	NaN	NaN	NaN	NaN	NaN	NaN	NaN	25.87650658	25.87178792	25.87542261	25.86420913	NaN	NaN	NaN	NaN	NaN	NaN	NaN	NaN	NaN	NaN	NaN	NaN	NaN	NaN	NaN	NaN	NaN	NaN	NaN	NaN	NaN	25.89195273	25.87499042	25.86771605	25.84735192	NaN	NaN	NaN	NaN	NaN	NaN	NaN	NaN
392.5	25.88203115	NaN	NaN	NaN	NaN	NaN	NaN	NaN	NaN	NaN	NaN	NaN	25.88008261	25.8800003	25.87794935	25.86524982	NaN	NaN	NaN	NaN	NaN	NaN	NaN	NaN	NaN	NaN	NaN	NaN	NaN	NaN	NaN	NaN	NaN	NaN	NaN	NaN	NaN	25.92989094	25.8759	25.8702126	25.85271297	NaN	NaN	NaN	NaN	NaN	NaN	NaN	NaN
393	25.88345569	NaN	NaN	NaN	NaN	NaN	NaN	NaN	NaN	NaN	NaN	NaN	25.88292847	25.88345569	25.88198363	25.86926227	NaN	NaN	NaN	NaN	NaN	NaN	NaN	NaN	NaN	NaN	NaN	NaN	NaN	NaN	NaN	NaN	NaN	NaN	NaN	NaN	NaN	NaN	25.87692042	25.87483186	25.85831932	NaN	NaN	NaN	NaN	NaN	NaN	NaN	NaN
393.5	25.88723545	NaN	NaN	NaN	NaN	NaN	NaN	NaN	NaN	NaN	NaN	NaN	25.8861596	25.88723545	25.8862255	25.87066287	NaN	NaN	NaN	NaN	NaN	NaN	NaN	NaN	NaN	NaN	NaN	NaN	NaN	NaN	NaN	NaN	NaN	NaN	NaN	NaN	NaN	NaN	25.87972798	25.88019475	25.86315984	NaN	NaN	NaN	NaN	NaN	NaN	NaN	NaN
394	25.89032766	NaN	NaN	NaN	NaN	NaN	NaN	NaN	NaN	NaN	NaN	NaN	25.88964273	25.89032766	25.88795139	25.87175752	NaN	NaN	NaN	NaN	NaN	NaN	NaN	NaN	NaN	NaN	NaN	NaN	NaN	NaN	NaN	NaN	NaN	NaN	NaN	NaN	NaN	NaN	25.88174007	25.88355278	25.86753586	NaN	NaN	NaN	NaN	NaN	NaN	NaN	NaN
394.5	25.89253424	NaN	NaN	NaN	NaN	NaN	NaN	NaN	NaN	NaN	NaN	NaN	25.89217915	25.89253424	25.89244906	25.87466426	NaN	NaN	NaN	NaN	NaN	NaN	NaN	NaN	NaN	NaN	NaN	NaN	NaN	NaN	NaN	NaN	NaN	NaN	NaN	NaN	NaN	NaN	25.88771001	25.88641846	25.86975618	NaN	NaN	NaN	NaN	NaN	NaN	NaN	NaN
395	25.8952723	NaN	NaN	NaN	NaN	NaN	NaN	NaN	NaN	NaN	NaN	NaN	25.89597632	25.89431785	25.8952723	25.87750315	NaN	NaN	NaN	NaN	NaN	NaN	NaN	NaN	NaN	NaN	NaN	NaN	NaN	NaN	NaN	NaN	NaN	NaN	NaN	NaN	NaN	NaN	25.88834335	25.89062844	25.87637123	NaN	NaN	NaN	NaN	NaN	NaN	NaN	NaN
395.5	25.89908372	NaN	NaN	NaN	NaN	NaN	NaN	NaN	NaN	NaN	NaN	NaN	25.90181928	25.89732568	25.89908372	25.88217868	NaN	NaN	NaN	NaN	NaN	NaN	NaN	NaN	NaN	NaN	NaN	NaN	NaN	NaN	NaN	NaN	NaN	NaN	NaN	NaN	NaN	NaN	25.88988887	25.89380242	25.87748252	NaN	NaN	NaN	NaN	NaN	NaN	NaN	NaN
396	25.90075212	NaN	NaN	NaN	NaN	NaN	NaN	NaN	NaN	NaN	NaN	NaN	25.90564307	25.90075212	25.90029839	25.88580884	NaN	NaN	NaN	NaN	NaN	NaN	NaN	NaN	NaN	NaN	NaN	NaN	NaN	NaN	NaN	NaN	NaN	NaN	NaN	NaN	NaN	NaN	25.8920138	25.89941603	25.88016672	NaN	NaN	NaN	NaN	NaN	NaN	NaN	NaN
396.5	25.90346286	NaN	NaN	NaN	NaN	NaN	NaN	NaN	NaN	NaN	NaN	NaN	25.90752993	25.90346287	25.90179515	25.89192673	NaN	NaN	NaN	NaN	NaN	NaN	NaN	NaN	NaN	NaN	NaN	NaN	NaN	NaN	NaN	NaN	NaN	NaN	NaN	NaN	NaN	NaN	25.89387696	25.90116907	25.88299745	NaN	NaN	NaN	NaN	NaN	NaN	NaN	NaN
397	25.90872495	NaN	NaN	NaN	NaN	NaN	NaN	NaN	NaN	NaN	NaN	NaN	25.90935769	25.90872495	25.9051482	25.89693095	NaN	NaN	NaN	NaN	NaN	NaN	NaN	NaN	NaN	NaN	NaN	NaN	NaN	NaN	NaN	NaN	NaN	NaN	NaN	NaN	NaN	NaN	25.89430622	25.90384806	25.88461219	NaN	NaN	NaN	NaN	NaN	NaN	NaN	NaN
397.5	25.91079893	NaN	NaN	NaN	NaN	NaN	NaN	NaN	NaN	NaN	NaN	NaN	25.91071094	25.90957481	25.9087	25.89926509	NaN	NaN	NaN	NaN	NaN	NaN	NaN	NaN	NaN	NaN	NaN	NaN	NaN	NaN	NaN	NaN	NaN	NaN	NaN	NaN	NaN	NaN	25.89649681	25.90610447	25.88733058	NaN	NaN	NaN	NaN	NaN	NaN	NaN	NaN
398	25.91454997	NaN	NaN	NaN	NaN	NaN	NaN	NaN	NaN	NaN	NaN	NaN	25.91665768	25.9131736	25.91043015	25.90437694	NaN	NaN	NaN	NaN	NaN	NaN	NaN	NaN	NaN	NaN	NaN	NaN	NaN	NaN	NaN	NaN	NaN	NaN	NaN	NaN	NaN	NaN	25.89811175	25.91031027	25.89069393	NaN	NaN	NaN	NaN	NaN	NaN	NaN	NaN
398.5	25.9177779	NaN	NaN	NaN	NaN	NaN	NaN	NaN	NaN	NaN	NaN	NaN	25.92110441	25.91474525	25.91237592	25.90706431	NaN	NaN	NaN	NaN	NaN	NaN	NaN	NaN	NaN	NaN	NaN	NaN	NaN	NaN	NaN	NaN	NaN	NaN	NaN	NaN	NaN	NaN	25.90168241	25.91317966	25.89242283	NaN	NaN	NaN	NaN	NaN	NaN	NaN	NaN
399	25.9209503	NaN	NaN	NaN	NaN	NaN	NaN	NaN	NaN	NaN	NaN	NaN	25.9266	25.91534355	25.91416418	25.9102	NaN	NaN	NaN	NaN	NaN	NaN	NaN	NaN	NaN	NaN	NaN	NaN	NaN	NaN	NaN	NaN	NaN	NaN	NaN	NaN	NaN	NaN	25.90615362	25.91605906	25.89682425	NaN	NaN	NaN	NaN	NaN	NaN	NaN	NaN
399.5	25.92139968	NaN	NaN	NaN	NaN	NaN	NaN	NaN	NaN	NaN	NaN	NaN	25.92719384	25.91655762	25.91573728	25.91030318	NaN	NaN	NaN	NaN	NaN	NaN	NaN	NaN	NaN	NaN	NaN	NaN	NaN	NaN	NaN	NaN	NaN	NaN	NaN	NaN	NaN	NaN	25.90802252	25.9190098	25.89833575	NaN	NaN	NaN	NaN	NaN	NaN	NaN	NaN
400	25.92513263	NaN	NaN	NaN	NaN	NaN	NaN	NaN	NaN	NaN	NaN	NaN	25.92948056	25.91606609	25.91885051	25.91088817	NaN	NaN	NaN	NaN	NaN	NaN	NaN	NaN	NaN	NaN	NaN	NaN	NaN	NaN	NaN	NaN	NaN	NaN	NaN	NaN	NaN	NaN	25.90994901	25.91999447	25.90015362	NaN	NaN	NaN	NaN	NaN	NaN	NaN	NaN
400.5	25.92712947	NaN	NaN	NaN	NaN	NaN	NaN	NaN	NaN	NaN	NaN	NaN	25.9312774	25.91701614	25.91988123	25.91271404	NaN	NaN	NaN	NaN	NaN	NaN	NaN	NaN	NaN	NaN	NaN	NaN	NaN	NaN	NaN	NaN	NaN	NaN	NaN	NaN	NaN	NaN	25.91067735	25.92184269	25.90232168	NaN	NaN	NaN	NaN	NaN	NaN	NaN	NaN
401	25.9278	NaN	NaN	NaN	NaN	NaN	NaN	NaN	NaN	NaN	NaN	NaN	25.93215645	25.91809214	25.91942896	25.91555582	NaN	NaN	NaN	NaN	NaN	NaN	NaN	NaN	NaN	NaN	NaN	NaN	NaN	NaN	NaN	NaN	NaN	NaN	NaN	NaN	NaN	NaN	25.91341551	25.92297415	25.90442317	NaN	NaN	NaN	NaN	NaN	NaN	NaN	NaN
401.5	25.93098187	NaN	NaN	NaN	NaN	NaN	NaN	NaN	NaN	NaN	NaN	NaN	25.93373037	25.91995035	25.92290868	25.91798743	NaN	NaN	NaN	NaN	NaN	NaN	NaN	NaN	NaN	NaN	NaN	NaN	NaN	NaN	NaN	NaN	NaN	NaN	NaN	NaN	NaN	NaN	25.91494601	25.92630372	25.90591198	NaN	NaN	NaN	NaN	NaN	NaN	NaN	NaN
402	25.93199724	NaN	NaN	NaN	NaN	NaN	NaN	NaN	NaN	NaN	NaN	NaN	25.93379484	25.92075188	25.92876647	25.91998494	NaN	NaN	NaN	NaN	NaN	NaN	NaN	NaN	NaN	NaN	NaN	NaN	NaN	NaN	NaN	NaN	NaN	NaN	NaN	NaN	NaN	NaN	25.9167429	25.92715178	25.90875949	NaN	NaN	NaN	NaN	NaN	NaN	NaN	NaN
402.5	25.93312518	NaN	NaN	NaN	NaN	NaN	NaN	NaN	NaN	NaN	NaN	NaN	25.9357758	25.92044198	25.9314	25.92003625	NaN	NaN	NaN	NaN	NaN	NaN	NaN	NaN	NaN	NaN	NaN	NaN	NaN	NaN	NaN	NaN	NaN	NaN	NaN	NaN	NaN	NaN	25.91993641	25.92814497	25.91190724	NaN	NaN	NaN	NaN	NaN	NaN	NaN	NaN
403	25.93679376	NaN	NaN	NaN	NaN	NaN	NaN	NaN	NaN	NaN	NaN	NaN	25.93568682	25.92190188	25.93170776	25.92093397	NaN	NaN	NaN	NaN	NaN	NaN	NaN	NaN	NaN	NaN	NaN	NaN	NaN	NaN	NaN	NaN	NaN	NaN	NaN	NaN	NaN	NaN	25.92298117	25.92961565	25.91318364	NaN	NaN	NaN	NaN	NaN	NaN	NaN	NaN
403.5	25.93657854	NaN	NaN	NaN	NaN	NaN	NaN	NaN	NaN	NaN	NaN	NaN	25.93742118	25.9233319	25.93266041	25.92352001	NaN	NaN	NaN	NaN	NaN	NaN	NaN	NaN	NaN	NaN	NaN	NaN	NaN	NaN	NaN	NaN	NaN	NaN	NaN	NaN	NaN	NaN	25.92584373	25.93309557	25.91370312	NaN	NaN	NaN	NaN	NaN	NaN	NaN	NaN
404	25.93728666	NaN	NaN	NaN	NaN	NaN	NaN	NaN	NaN	NaN	NaN	NaN	25.93824171	25.92475724	25.93146358	25.92335801	NaN	NaN	NaN	NaN	NaN	NaN	NaN	NaN	NaN	NaN	NaN	NaN	NaN	NaN	NaN	NaN	NaN	NaN	NaN	NaN	NaN	NaN	25.92875939	25.93417332	25.91385925	NaN	NaN	NaN	NaN	NaN	NaN	NaN	NaN
404.5	25.9383287	NaN	NaN	NaN	NaN	NaN	NaN	NaN	NaN	NaN	NaN	NaN	25.93927475	25.92521109	25.9325556	25.92532525	NaN	NaN	NaN	NaN	NaN	NaN	NaN	NaN	NaN	NaN	NaN	NaN	NaN	NaN	NaN	NaN	NaN	NaN	NaN	NaN	NaN	NaN	25.93158694	25.93560145	25.91564299	NaN	NaN	NaN	NaN	NaN	NaN	NaN	NaN
405	25.93834299	NaN	NaN	NaN	NaN	NaN	NaN	NaN	NaN	NaN	NaN	NaN	25.94049172	25.92735733	25.93438676	25.92539193	NaN	NaN	NaN	NaN	NaN	NaN	NaN	NaN	NaN	NaN	NaN	NaN	NaN	NaN	NaN	NaN	NaN	NaN	NaN	NaN	NaN	NaN	25.93490833	25.93612653	25.9171741	NaN	NaN	NaN	NaN	NaN	NaN	NaN	NaN
405.5	25.94110235	NaN	NaN	NaN	NaN	NaN	NaN	NaN	NaN	NaN	NaN	NaN	25.94160644	25.92767563	25.93797309	25.9261402	NaN	NaN	NaN	NaN	NaN	NaN	NaN	NaN	NaN	NaN	NaN	NaN	NaN	NaN	NaN	NaN	NaN	NaN	NaN	NaN	NaN	NaN	25.94116786	25.93725606	25.91648891	NaN	NaN	NaN	NaN	NaN	NaN	NaN	NaN
406	25.94225533	NaN	NaN	NaN	NaN	NaN	NaN	NaN	NaN	NaN	NaN	NaN	25.94379552	25.93196304	25.9395226	25.92724171	NaN	NaN	NaN	NaN	NaN	NaN	NaN	NaN	NaN	NaN	NaN	NaN	NaN	NaN	NaN	NaN	NaN	NaN	NaN	NaN	NaN	NaN	25.94326424	25.93788104	25.91914375	NaN	NaN	NaN	NaN	NaN	NaN	NaN	NaN
406.5	25.94367413	NaN	NaN	NaN	NaN	NaN	NaN	NaN	NaN	NaN	NaN	NaN	25.94765604	25.93194685	25.94010248	25.93192743	NaN	NaN	NaN	NaN	NaN	NaN	NaN	NaN	NaN	NaN	NaN	NaN	NaN	NaN	NaN	NaN	NaN	NaN	NaN	NaN	NaN	NaN	25.94291548	25.93839033	25.91951238	NaN	NaN	NaN	NaN	NaN	NaN	NaN	NaN
407	25.94451817	NaN	NaN	NaN	NaN	NaN	NaN	NaN	NaN	NaN	NaN	NaN	25.95103066	25.9337	25.94033963	25.93324722	NaN	NaN	NaN	NaN	NaN	NaN	NaN	NaN	NaN	NaN	NaN	NaN	NaN	NaN	NaN	NaN	NaN	NaN	NaN	NaN	NaN	NaN	25.94323589	25.93875702	25.9202547	NaN	NaN	NaN	NaN	NaN	NaN	NaN	NaN
407.5	25.94604575	NaN	NaN	NaN	NaN	NaN	NaN	NaN	NaN	NaN	NaN	NaN	NaN	25.93421806	25.941	25.93374216	NaN	NaN	NaN	NaN	NaN	NaN	NaN	NaN	NaN	NaN	NaN	NaN	NaN	NaN	NaN	NaN	NaN	NaN	NaN	NaN	NaN	NaN	25.94531051	25.93842771	25.91934536	NaN	NaN	NaN	NaN	NaN	NaN	NaN	NaN
408	25.94681167	NaN	NaN	NaN	NaN	NaN	NaN	NaN	NaN	NaN	NaN	NaN	NaN	25.93685829	25.94156341	25.93403887	NaN	NaN	NaN	NaN	NaN	NaN	NaN	NaN	NaN	NaN	NaN	NaN	NaN	NaN	NaN	NaN	NaN	NaN	NaN	NaN	NaN	NaN	25.94568682	25.94047427	25.9215	NaN	NaN	NaN	NaN	NaN	NaN	NaN	NaN
408.5	25.94881657	NaN	NaN	NaN	NaN	NaN	NaN	NaN	NaN	NaN	NaN	NaN	NaN	25.94034876	25.94495757	25.93389866	NaN	NaN	NaN	NaN	NaN	NaN	NaN	NaN	NaN	NaN	NaN	NaN	NaN	NaN	NaN	NaN	NaN	NaN	NaN	NaN	NaN	NaN	25.94091522	25.94299433	25.92292175	NaN	NaN	NaN	NaN	NaN	NaN	NaN	NaN
409	25.95004136	NaN	NaN	NaN	NaN	NaN	NaN	NaN	NaN	NaN	NaN	NaN	NaN	25.94198832	25.9470574	25.93564291	NaN	NaN	NaN	NaN	NaN	NaN	NaN	NaN	NaN	NaN	NaN	NaN	NaN	NaN	NaN	NaN	NaN	NaN	NaN	NaN	NaN	NaN	25.94031048	25.94378369	25.92410066	NaN	NaN	NaN	NaN	NaN	NaN	NaN	NaN
409.5	25.95116289	NaN	NaN	NaN	NaN	NaN	NaN	NaN	NaN	NaN	NaN	NaN	NaN	25.9434547	25.94701851	25.93608953	NaN	NaN	NaN	NaN	NaN	NaN	NaN	NaN	NaN	NaN	NaN	NaN	NaN	NaN	NaN	NaN	NaN	NaN	NaN	NaN	NaN	NaN	25.93950427	25.94445326	25.92569798	NaN	NaN	NaN	NaN	NaN	NaN	NaN	NaN
410	25.95290548	NaN	NaN	NaN	NaN	NaN	NaN	NaN	NaN	NaN	NaN	NaN	NaN	25.94265037	25.94887036	25.93604112	NaN	NaN	NaN	NaN	NaN	NaN	NaN	NaN	NaN	NaN	NaN	NaN	NaN	NaN	NaN	NaN	NaN	NaN	NaN	NaN	NaN	NaN	25.93890474	25.9456333	25.92650224	NaN	NaN	NaN	NaN	NaN	NaN	NaN	NaN
410.5	25.95491482	NaN	NaN	NaN	NaN	NaN	NaN	NaN	NaN	NaN	NaN	NaN	NaN	25.94359637	25.95173092	25.93860385	NaN	NaN	NaN	NaN	NaN	NaN	NaN	NaN	NaN	NaN	NaN	NaN	NaN	NaN	NaN	NaN	NaN	NaN	NaN	NaN	NaN	NaN	25.9387	25.94600391	25.92687171	NaN	NaN	NaN	NaN	NaN	NaN	NaN	NaN
411	25.95530048	NaN	NaN	NaN	NaN	NaN	NaN	NaN	NaN	NaN	NaN	NaN	NaN	25.9447204	25.95240095	25.93937655	NaN	NaN	NaN	NaN	NaN	NaN	NaN	NaN	NaN	NaN	NaN	NaN	NaN	NaN	NaN	NaN	NaN	NaN	NaN	NaN	NaN	NaN	25.93925977	25.94611767	25.92680469	NaN	NaN	NaN	NaN	NaN	NaN	NaN	NaN
411.5	25.95562804	NaN	NaN	NaN	NaN	NaN	NaN	NaN	NaN	NaN	NaN	NaN	NaN	25.94631489	25.95232803	25.94129551	NaN	NaN	NaN	NaN	NaN	NaN	NaN	NaN	NaN	NaN	NaN	NaN	NaN	NaN	NaN	NaN	NaN	NaN	NaN	NaN	NaN	NaN	25.94028236	25.94767882	25.92781186	NaN	NaN	NaN	NaN	NaN	NaN	NaN	NaN
412	25.95600243	NaN	NaN	NaN	NaN	NaN	NaN	NaN	NaN	NaN	NaN	NaN	NaN	25.94804361	25.95255881	25.9430021	NaN	NaN	NaN	NaN	NaN	NaN	NaN	NaN	NaN	NaN	NaN	NaN	NaN	NaN	NaN	NaN	NaN	NaN	NaN	NaN	NaN	NaN	25.94135581	25.94757353	25.92906428	NaN	NaN	NaN	NaN	NaN	NaN	NaN	NaN
412.5	25.95748995	NaN	NaN	NaN	NaN	NaN	NaN	NaN	NaN	NaN	NaN	NaN	NaN	25.9478652	25.95280546	25.94353528	NaN	NaN	NaN	NaN	NaN	NaN	NaN	NaN	NaN	NaN	NaN	NaN	NaN	NaN	NaN	NaN	NaN	NaN	NaN	NaN	NaN	NaN	25.9425	25.94853301	25.93083642	NaN	NaN	NaN	NaN	NaN	NaN	NaN	NaN
413	25.95852296	NaN	NaN	NaN	NaN	NaN	NaN	NaN	NaN	NaN	NaN	NaN	NaN	25.95080313	25.9531475	25.94409198	NaN	NaN	NaN	NaN	NaN	NaN	NaN	NaN	NaN	NaN	NaN	NaN	NaN	NaN	NaN	NaN	NaN	NaN	NaN	NaN	NaN	NaN	25.94388369	25.94864857	25.93078305	NaN	NaN	NaN	NaN	NaN	NaN	NaN	NaN
413.5	25.95849937	NaN	NaN	NaN	NaN	NaN	NaN	NaN	NaN	NaN	NaN	NaN	NaN	25.95144912	25.95244378	25.94694893	NaN	NaN	NaN	NaN	NaN	NaN	NaN	NaN	NaN	NaN	NaN	NaN	NaN	NaN	NaN	NaN	NaN	NaN	NaN	NaN	NaN	NaN	25.94525137	25.94972458	25.93054486	NaN	NaN	NaN	NaN	NaN	NaN	NaN	NaN
414	25.95830895	NaN	NaN	NaN	NaN	NaN	NaN	NaN	NaN	NaN	NaN	NaN	NaN	25.95259439	25.95371294	25.94977538	NaN	NaN	NaN	NaN	NaN	NaN	NaN	NaN	NaN	NaN	NaN	NaN	NaN	NaN	NaN	NaN	NaN	NaN	NaN	NaN	NaN	NaN	25.94586315	25.95059441	25.931316	NaN	NaN	NaN	NaN	NaN	NaN	NaN	NaN
414.5	25.95943623	NaN	NaN	NaN	NaN	NaN	NaN	NaN	NaN	NaN	NaN	NaN	NaN	25.95375868	25.95406453	25.94945674	NaN	NaN	NaN	NaN	NaN	NaN	NaN	NaN	NaN	NaN	NaN	NaN	NaN	NaN	NaN	NaN	NaN	NaN	NaN	NaN	NaN	NaN	25.94788697	25.95212773	25.93395206	NaN	NaN	NaN	NaN	NaN	NaN	NaN	NaN
415	25.96030933	NaN	NaN	NaN	NaN	NaN	NaN	NaN	NaN	NaN	NaN	NaN	NaN	25.95461911	25.95526848	25.95003386	NaN	NaN	NaN	NaN	NaN	NaN	NaN	NaN	NaN	NaN	NaN	NaN	NaN	NaN	NaN	NaN	NaN	NaN	NaN	NaN	NaN	NaN	25.94984802	25.95234667	25.93454569	NaN	NaN	NaN	NaN	NaN	NaN	NaN	NaN
[truncated: 131 more rows]
[truncated: 254 more columns]
