# Supplementary material for: Characterisation of the Subaquatic Groundwater Discharge That Maintains the Permanent Stratification within Lake Kivu; East Africa
Source: PLoS One. 2015 Mar 23;10(3):e0121217. doi: 10.1371/journal.pone.0121217 (PMC4370871; doi:10.1371/journal.pone.0121217)
Supplement: S3 Table — The profiles were interpolated to 0.5 m intervals. (TXT) [file pone.0121217.s003.txt]

depth (m)	background	A1	A2	A3	A4	A5	A6	A7	A8	A9	A10	A11	B1	B2	B3	B4	B5	B6	B7	B8	B9	B10	B11	B12	C1	C2	C3	C4	C5	C6	C7	D1	D2	D3	D4	D5	D6	D7	D8	D9	D10	D11	D12	E1	E2	E3	E4	E5	E6
0.5	1.174235598	1.186220001	1.185361224	NaN	1.193240847	NaN	1.1915	NaN	NaN	1.191725806	1.190437403	1.190381034	1.190323077	1.190429664	1.187634557	NaN	1.189812166	1.185888557	1.19135	1.191253012	1.184648411	1.189210811	1.191224665	1.189216981	1.194226351	1.1881776	1.187998545	1.191001671	1.190296	1.191509091	1.187460682	1.187	1.187204697	1.187893624	1.185472862	1.189448056	1.187120578	1.186195811	1.185125581	1.189217241	1.176451836	1.174235598	1.188677976	1.186951923	1.1858	1.114692783	1.18627566	1.189208696	1.188893756
1	1.176491432	1.188456082	1.184159016	1.181143422	1.192453411	1.190629524	1.18884048	1.1912	1.191339506	1.188106218	1.190444219	1.190606667	1.191594306	1.189419626	1.191487146	1.190960973	1.191031078	1.186910638	1.187141645	1.189192048	1.186284908	1.179108781	1.189128169	1.184989831	1.194067568	1.18835493	1.188518182	1.188265211	1.189234409	1.191530357	1.186694221	1.186393013	1.186922845	1.187063469	1.187723077	1.183888352	1.180276712	1.185565145	1.183892668	1.185927475	1.185262836	1.188744693	1.187522008	1.185835941	1.18529318	1.124305809	1.186167563	1.186762398	1.18634014
1.5	1.180643417	1.185093611	1.182926224	1.18370597	1.192219101	1.191189058	1.192591403	1.18939635	1.189939298	1.1880246	1.189892965	1.190616364	1.191203454	1.190057011	1.190715789	1.191578723	1.191645	1.188609262	1.17755098	1.189722059	1.188592308	1.181539919	1.18752642	1.187108399	1.19227823	1.1900429	1.187316322	1.186738264	1.190098789	1.191337326	1.186744964	1.18626401	1.187037702	1.187807503	1.186293601	1.186552427	1.184023711	1.181086755	1.185151457	1.183305155	1.185867624	1.187442621	1.190012195	1.185558953	1.183828627	1.131187482	1.186449193	1.188361376	1.188298517
2	1.179753061	1.184818465	1.18383396	1.18306151	1.191674981	1.192113113	1.189302703	1.190317678	1.191305263	1.186662951	1.1878	1.189741844	1.190944269	1.189330853	1.192143925	1.190762376	1.189557109	1.189583008	1.186974882	1.187058854	1.188304654	1.187853379	1.190519054	1.189000162	1.1922505	1.187712477	1.186225803	1.186887657	1.189687818	1.191713615	1.1843325	1.186626844	1.187205214	1.187545586	1.186325251	1.188152367	1.185680513	1.183531579	1.185224416	1.183771378	1.186804445	1.188305354	1.189813985	1.187116529	1.18526011	1.18287907	1.187071353	1.188208304	1.188506959
2.5	1.179313829	1.184916788	1.184225292	1.185978134	1.193559331	1.191559	1.190928096	1.188811468	1.19047619	1.187539664	1.187652803	1.189303837	1.190923278	1.188954207	1.191685553	1.189838249	1.189145644	1.18811769	1.189293016	1.187873196	1.185877386	1.18828	1.190135135	1.190055504	1.192995528	1.187572282	1.183742972	1.18750867	1.190449091	1.190866972	1.182970154	1.186980992	1.186303044	1.18822103	1.186128868	1.186767704	1.186376923	1.185090011	1.1848	1.184454831	1.187229573	1.18889327	1.189499644	1.185018044	1.185260307	1.185308594	1.18695351	1.186159844	1.187557143
3	1.179433194	1.186360976	1.184630923	1.1847	1.19230098	1.192271888	1.19065382	1.191896	1.191211129	1.187173885	1.187251272	1.189778475	1.189359545	1.189969231	1.19159111	1.190489843	1.189481845	1.188070523	1.189021375	1.190004094	1.189888732	1.188490861	1.1892	1.189418799	1.192501293	1.186351701	1.187460345	1.188925475	1.185763964	1.190369211	1.182169859	1.186466046	1.187623399	1.186415199	1.185940061	1.187260302	1.185711255	1.184	1.18474635	1.184382687	1.188526087	1.188676725	1.190147718	1.185015355	1.185664934	1.185101072	1.186192917	1.186740591	1.187751105
3.5	1.180505463	1.185427691	1.185490878	1.185069433	1.193682418	1.192419231	1.191191591	1.190336683	1.189918664	1.18758438	1.187178607	1.189429851	1.190022082	1.188878177	1.190738047	1.190557121	1.190141283	1.188210526	1.188758398	1.1893	1.18737592	1.18788939	1.189485028	1.190307287	1.192656897	1.181733852	1.184142027	1.181619498	1.186380276	1.191549956	1.183599687	1.185840502	1.186913194	1.187636145	1.187248554	1.186855849	1.185919672	1.185093495	1.184245333	1.186541647	1.1878	1.188952013	1.190340765	1.186043582	1.185753372	1.185408	1.186620539	1.1871948	1.188682688
4	1.180256522	1.184830918	1.184579089	1.184647273	1.19367	1.190558182	1.190593821	1.191126921	1.189612899	1.187010207	1.1861	1.188523864	1.189732881	1.190252855	1.191229958	1.191081208	1.187714754	1.189540128	1.189268637	1.19084186	1.188694915	1.188015234	1.188366865	1.188515283	1.192282517	1.18447459	1.183804633	1.184224535	1.188555692	1.186945	1.183403653	1.18641182	1.187653752	1.186926696	1.186602442	1.187091209	1.185851613	1.1851	1.185469222	1.188076113	1.188255034	1.187326841	1.18904185	1.185146767	1.185252017	1.185409264	1.185632348	1.186549502	1.187644383
4.5	1.179358454	1.185624731	1.184882392	1.185573522	1.192790102	1.191695299	1.191241194	1.1917	1.190082202	1.188149596	1.18854068	1.189782058	1.190126667	1.189822807	1.191021079	1.19067757	1.188437256	1.189549182	1.189233525	1.189738399	1.187508793	1.189369472	1.189507737	1.187965313	1.191958203	1.185931836	1.184363506	1.185088653	1.190068258	1.190385106	1.182843049	1.187043557	1.187676276	1.186893634	1.186232895	1.186313542	1.185422109	1.184708437	1.184897135	1.187362735	1.188556726	1.188898897	1.189522405	1.1861	1.186619076	1.185874321	1.187405384	1.186537322	1.187566567
5	1.180307721	1.185529468	1.185602024	1.184773462	1.19407492	1.192934228	1.19088228	1.1905	1.189794155	1.187813497	1.187059516	1.189510676	1.189448058	1.188872283	1.191846356	1.190347461	1.187578158	1.189064421	1.1901779	1.189989137	1.187497561	1.188813533	1.188538932	1.186882418	1.193146602	1.184968297	1.18456735	1.185436412	1.185375349	1.191244682	1.183384814	1.185588158	1.187717609	1.18552458	1.187333436	1.186585714	1.185688037	1.185762184	1.186168996	1.185720784	1.188859335	1.189200973	1.188957369	1.18528635	1.185828051	1.185883295	1.185170471	1.187361925	1.187416131
5.5	1.179686942	1.186159068	1.1844	1.18411095	1.19450237	1.192480215	1.1906	1.191179211	1.190181163	1.187280687	1.1871375	1.188674227	1.189255847	1.188520472	1.191019615	1.191137293	1.187997371	1.187705298	1.189297176	1.189404898	1.187701572	1.187956663	1.190596111	1.188791575	1.192812977	1.184170154	1.18389596	1.186119361	1.184986919	1.190928698	1.185590742	1.1862491	1.187189757	1.186590083	1.187022222	1.1865	1.185412928	1.185551378	1.185973247	1.187014873	1.189070791	1.188733745	1.188937407	1.185792809	1.186017592	1.185463525	1.186186578	1.186354985	1.187519307
6	1.180126165	1.1852	1.184064478	1.184235333	1.193698918	1.192068421	1.18992028	1.191680205	1.189181974	1.187371259	1.186405206	1.189389189	1.188694675	1.188260494	1.191863553	1.1908	1.189420985	1.188617068	1.190293654	1.1886	1.1864927	1.1874	1.190304444	1.188813122	1.192951875	1.185155746	1.185203959	1.183888754	1.185128974	1.191395533	1.184757428	1.186419855	1.187510219	1.187050226	1.186241063	1.186791637	1.18548362	1.184102312	1.185715335	1.187196517	1.189066526	1.18877781	1.189852641	1.185673254	1.187377409	1.185126349	1.187532316	1.185580566	1.18770723
6.5	1.179823484	1.185427506	1.18508121	1.18511855	1.194019396	1.191472346	1.189886237	1.191349505	1.188996142	1.188843073	1.1874	1.18971	1.188527578	1.188606889	1.191515328	1.190994543	1.18812692	1.189246901	1.189189304	1.188033393	1.188729553	1.188199388	1.190406363	1.189181271	1.192656429	1.184088889	1.184049506	1.182518613	1.184963866	1.191697557	1.184490784	1.185781958	1.187511813	1.186678799	1.187506511	1.186663179	1.183898325	1.185818586	1.185224824	1.187262759	1.188246519	1.188653197	1.188906054	1.185346094	1.1859	1.185091134	1.187485934	1.186602607	1.187339813
7	1.180827969	1.184691588	1.184124231	1.183297894	1.19478518	1.19219915	1.191402659	1.190497715	1.189997082	1.18799216	1.186137349	1.19	1.189644707	1.188339749	1.190610422	1.19074568	1.187995151	1.190756861	1.190048751	1.188573419	1.188640598	1.186624619	1.189069398	1.189372234	1.192864967	1.186294667	1.185200659	1.183619206	1.1849	1.191530588	1.185301717	1.187212422	1.188020527	1.187346611	1.186241231	1.187728732	1.185015601	1.185913719	1.186302737	1.1871775	1.187480827	1.188894591	1.190054755	1.186015064	1.184629619	1.185542599	1.187048359	1.187110264	1.186995722
7.5	1.17978502	1.185324308	1.183865204	1.184851652	1.194118333	1.191547385	1.191374556	1.191715933	1.190848025	1.188669271	1.187405148	1.1896	1.188699384	1.188742915	1.191781651	1.191736776	1.186978281	1.188838	1.189828082	1.187802302	1.188767803	1.187333462	1.189306874	1.188785772	1.191283749	1.185086063	1.184760084	1.183302456	1.184987761	1.191161304	1.18487027	1.18570991	1.188084268	1.187001821	1.186702237	1.186815664	1.185714631	1.185510924	1.185689438	1.187655004	1.188498584	1.188494929	1.189161308	1.185047524	1.186065871	1.185769112	1.187574148	1.186732322	1.1869
8	1.179763886	1.18516216	1.185495498	1.184418367	1.192628107	1.190769628	1.19078954	1.190986509	1.190588158	1.188112085	1.186821231	1.188843689	1.188673716	1.189041937	1.190913918	1.192412263	1.184736546	1.188172373	1.189805218	1.187096369	1.187210681	1.187959986	1.189678317	1.188467441	1.193148598	1.186	1.186744768	1.183406362	1.184620605	1.190976687	1.185020724	1.186325301	1.187452549	1.187367897	1.187190127	1.186339596	1.185003473	1.184742379	1.185805868	1.186904	1.187719395	1.188465934	1.18923197	1.185470449	1.186439003	1.185476948	1.186960554	1.186142206	1.186800242
8.5	1.179761211	1.185762827	1.184302294	1.184438124	1.192816049	1.191613306	1.190951602	1.191420226	1.1902834	1.188619258	1.1879	1.1891	1.189852851	1.18827618	1.191078144	1.191364203	1.186605961	1.188754148	1.187582855	1.187233594	1.188643829	1.187251338	1.189909043	1.188606138	1.192689974	1.186857981	1.189325362	1.183372936	1.184741194	1.191954853	1.18569634	1.186821062	1.18735757	1.187503731	1.1866	1.186638362	1.185342891	1.18603528	1.185923582	1.186161843	1.187917209	1.1885886	1.189449054	1.186237608	1.18573144	1.185399051	1.186927733	1.187340844	1.187120584
9	1.179755271	1.184653899	1.185977473	1.184929934	1.192056718	1.191138261	1.190852941	1.192871717	1.1895	1.1886	1.187895777	1.189119868	1.190140118	1.188987961	1.191540434	1.191104125	1.187263776	1.190551994	1.188533131	1.1887	1.187216109	1.187131303	1.189340175	1.18820754	1.193640209	1.186031842	1.189905731	1.189576975	1.186057703	1.191703274	1.185731579	1.186155547	1.188596582	1.187719546	1.186273305	1.185616614	1.184557236	1.185394443	1.185104529	1.186935013	1.187195664	1.188513798	1.189544542	1.186569211	1.185431557	1.185493894	1.187518953	1.186848479	1.188307589
9.5	1.181122733	1.184767782	1.183686369	1.184312376	1.190813074	1.19137317	1.190471429	1.19080175	1.190670883	1.187327951	1.187225337	1.1909	1.1881175	1.189551733	1.191431921	1.190327716	1.188142598	1.189296776	1.189140316	1.188573244	1.186546095	1.186819803	1.18901981	1.18682619	1.19348294	1.187887859	1.189948734	1.18941615	1.187996226	1.191524348	1.186441209	1.186751755	1.186438046	1.186966304	1.186	1.18660236	1.186038633	1.185570504	1.186151664	1.187806898	1.188206739	1.187570617	1.190616873	1.186082503	1.185926048	1.185593155	1.18732527	1.187421611	1.187235396
10	1.180897688	1.185722508	1.1853	1.184410687	1.189485976	1.1917	1.190128747	1.191726931	1.19036041	1.187989405	1.188559191	1.18945872	1.189432049	1.189067818	1.190612974	1.190446419	1.186806241	1.188380304	1.1892	1.187628037	1.185802909	1.188183061	1.188659756	1.187619654	1.191874184	1.191704348	1.191137992	1.191138009	1.190699394	1.19218785	1.1855096	1.186023045	1.18750651	1.187310153	1.186826199	1.18676019	1.185173514	1.187563043	1.185125321	1.187251502	1.186614534	1.186185171	1.189405093	1.186237855	1.186918229	1.186006806	1.186549009	1.187457556	1.186095198
10.5	1.180598074	1.18599239	1.18529868	1.183926382	1.189045849	1.19154471	1.189982329	1.1924621	1.189661757	1.188362216	1.187006947	1.188767442	1.189560641	1.1886	1.190334599	1.190979188	1.184961255	1.188665368	1.188872029	1.18808084	1.187175481	1.19175247	1.188909091	1.187411374	1.1921	1.191400683	1.189657154	1.191156091	1.190068028	1.192868782	1.186433657	1.187429385	1.18602368	1.187416294	1.187033029	1.186604287	1.184806998	1.186278571	1.184871915	1.187377079	1.188762291	1.189363107	1.1887	1.186835875	1.186120027	1.186928642	1.187529633	1.18690236	1.188226824
11	1.180075685	1.18552422	1.184755907	1.185033962	1.189405999	1.191494431	1.190889979	1.191825433	1.189406121	1.189266831	1.187125662	1.190370866	1.189337676	1.189407882	1.192042857	1.191567179	1.184872438	1.187296178	1.188633864	1.188190062	1.186199385	1.189805614	1.188030323	1.187277792	1.191981481	1.192049971	1.1899	1.190096216	1.191324287	1.192062815	1.186775844	1.186	1.188216058	1.186913488	1.186456708	1.187513208	1.18607982	1.187019686	1.186985025	1.187720665	1.18857541	1.188541698	1.189587339	1.185651404	1.186744089	1.18624661	1.187515528	1.186537448	1.187431627
11.5	1.180795812	1.1857	1.184814952	1.185783244	1.18930802	1.19177686	1.191554162	1.190814566	1.19036266	1.188161383	1.1883709	1.190589032	1.190321288	1.189255672	1.192038498	1.19072265	1.183761567	1.185070246	1.189120537	1.187446867	1.187889706	1.189150336	1.186799264	1.187002249	1.191435756	1.190999221	1.19012695	1.189396433	1.19150599	1.191064378	1.18735767	1.186224798	1.187633701	1.186993666	1.186322811	1.186900853	1.184972227	1.187250287	1.18507602	1.187910783	1.187957834	1.189946939	1.188474858	1.185574194	1.186487435	1.1852	1.187086868	1.187461231	1.187433869
12	1.180176184	1.186071712	1.184334437	1.186078271	1.189256107	1.19338561	1.189763463	1.191806667	1.189881071	1.189593104	1.18761363	1.189782031	1.189544371	1.188799054	1.191	1.189841914	1.185990173	1.186070342	1.187456814	1.187287903	1.187999743	1.188866539	1.185260969	1.184724203	1.190485514	1.191030438	1.189471429	1.188809149	1.192595238	1.1913	1.187338918	1.187067004	1.187474234	1.187899566	1.186949194	1.186660541	1.185918004	1.188571839	1.18585102	1.187244255	1.189495923	1.189995036	1.189046151	1.185472589	1.186523801	1.186693892	1.1863956	1.186670645	1.187774462
12.5	1.179731124	1.185223338	1.184850834	1.18487922	1.188999851	1.191883584	1.191371275	1.190948118	1.189984046	1.188717294	1.187612557	1.189854478	1.190519246	1.189642052	1.190807574	1.191850444	1.186850127	1.185249016	1.189357559	1.188097872	1.186156417	1.18846612	1.185675521	1.1858501	1.191305216	1.190788276	1.189013686	1.188973552	1.190344194	1.19199465	1.187066428	1.187692203	1.187301453	1.188013208	1.186154892	1.186665778	1.185558744	1.188149356	1.185820501	1.189084796	1.188873862	1.18926792	1.188719859	1.185793765	1.187009797	1.186859456	1.186308239	1.186837051	1.187079463
13	1.180359757	1.185065024	1.184726057	1.183690909	1.189153153	1.192217791	1.191790066	1.1912	1.190559309	1.1889	1.188930059	1.190723771	1.189020882	1.18964956	1.191794356	1.191793725	1.185350128	1.184561378	1.188447985	1.187499467	1.186674658	1.185828921	1.183922026	1.186069718	1.191280687	1.191038664	1.1879	1.188883491	1.193246252	1.192350916	1.187384799	1.18725224	1.186465249	1.186728527	1.186233832	1.186834398	1.186776955	1.18960726	1.185795238	1.18734751	1.189127966	1.189658703	1.189109484	1.185165678	1.186197876	1.186687555	1.187277639	1.187224331	1.187396174
13.5	1.179411501	1.185084132	1.183826337	1.18451256	1.190555291	1.191974834	1.190717107	1.191257733	1.190016554	1.188613927	1.188068222	1.190405743	1.189801454	1.189138792	1.190682392	1.191099162	1.1845	1.184971976	1.189151544	1.187703292	1.186362052	1.186836104	1.184797724	1.186283615	1.191978378	1.189078656	1.187350097	1.186643864	1.19227824	1.191473077	1.186583476	1.186941975	1.187034262	1.186807583	1.186735634	1.186720933	1.186604804	1.187907219	1.18533	1.187678947	1.189517234	1.190837055	1.188222424	1.1847	1.186882186	1.185091474	1.187865894	1.187137125	1.187958593
14	1.179530526	1.185657912	1.18421752	1.185737638	1.1898	1.191972313	1.190927596	1.191380435	1.191265428	1.188669797	1.188476528	1.190931319	1.189027846	1.189137808	1.190713281	1.191286568	1.186360186	1.185620566	1.1889	1.187313428	1.185202334	1.18618979	1.184722171	1.184576982	1.192394872	1.190436396	1.187039452	1.186848899	1.192736475	1.190627145	1.186616716	1.1865	1.187363141	1.18660098	1.186201154	1.185618574	1.187723588	1.187943944	1.185780976	1.186678198	1.190073922	1.190513355	1.190208535	1.185054135	1.186793042	1.1859	1.187777532	1.187131194	1.187024857
14.5	1.181257654	1.185395339	1.184431921	1.185369546	1.190703596	1.192115217	1.190652064	1.190861126	1.189936831	1.188773087	1.18808896	1.189973929	1.18944043	1.189743783	1.191641667	1.190442177	1.185702341	1.185762988	1.190014994	1.188168038	1.185968423	1.186235366	1.183856423	1.183934333	1.191863033	1.189842458	1.18555896	1.187993413	1.190578015	1.191068689	1.187241722	1.18705848	1.185980989	1.187547981	1.187666981	1.186242122	1.186941997	1.188989115	1.186041202	1.187995896	1.189686406	1.189195546	1.188616323	1.186181205	1.186935061	1.186118955	1.187210159	1.187294734	1.1869565
15	1.180244173	1.185440713	1.1853123	1.184753982	1.191581016	1.1917	1.190302421	1.191538414	1.189660753	1.189119417	1.187964007	1.189720339	1.189729598	1.1896	1.191329129	1.1913	1.18490226	1.183828231	1.191227563	1.187994826	1.18650368	1.186135961	1.184795826	1.185134499	1.192421461	1.189402165	1.185462471	1.185927871	1.191919777	1.192059406	1.18744485	1.187828453	1.187758862	1.18725282	1.186084512	1.186382991	1.187805183	1.188272727	1.185550873	1.188225197	1.190520917	1.190154956	1.188972439	1.185697915	1.187269614	1.186905848	1.188416667	1.187973728	1.18837151
15.5	1.179718612	1.185137333	1.185592505	1.185661177	1.190734471	1.192922044	1.190446959	1.191130635	1.189651613	1.188707154	1.188149112	1.190663829	1.189428551	1.189034639	1.192051294	1.191294684	1.184168091	1.184425245	1.189513941	1.186732716	1.1857	1.185103994	1.184646903	1.18448063	1.192590342	1.19104632	1.186403237	1.186445128	1.191129587	1.191403018	1.187429703	1.186834564	1.187359183	1.188366347	1.187139474	1.186926307	1.188144142	1.188669256	1.1854	1.188163527	1.190399348	1.191163361	1.189345648	1.184053846	1.187960393	1.186358477	1.188960842	1.188042143	1.186972655
16	1.1808	1.184916862	1.185354378	1.18398387	1.191178192	1.192424961	1.191525	1.191500485	1.190187766	1.189448435	1.188215915	1.1906352	1.189522676	1.189014495	1.192029456	1.19060602	1.185751476	1.184851024	1.189046664	1.186009222	1.186112262	1.184248126	1.184350725	1.184960506	1.193204741	1.190359457	1.188134673	1.186744699	1.190766043	1.191607018	1.186550293	1.186531455	1.186854516	1.187347492	1.186659026	1.187218082	1.187895569	1.188396022	1.18576372	1.189	1.190901153	1.191145946	1.189252753	1.184685885	1.18739003	1.185846094	1.188689839	1.186633154	1.188316538
16.5	1.181002917	1.184306116	1.185142095	1.184770829	1.189285261	1.19141623	1.19165505	1.190519577	1.189712261	1.189344495	1.188698255	1.190329368	1.18976949	1.189558045	1.191686159	1.190464	1.186745541	1.184838956	1.188133949	1.187952941	1.186083769	1.184991889	1.1853	1.18507223	1.192567997	1.189071136	1.188725577	1.185823077	1.189584823	1.19099046	1.1879	1.185682113	1.187742529	1.188197173	1.186845831	1.1861	1.188917411	1.18750791	1.185289844	1.18804431	1.190788747	1.190544376	1.1891985	1.184486104	1.188125255	1.1873	1.188658287	1.188219024	1.187396232
17	1.180985596	1.185750578	1.186322865	1.184988992	1.191111435	1.192351768	1.191029011	1.191201328	1.19173918	1.188821386	1.188729658	1.1903	1.189319591	1.189316497	1.191870108	1.191427894	1.187283611	1.1848939	1.188553656	1.187982119	1.184909753	1.184703722	1.184773194	1.185046667	1.192908828	1.188481132	1.188160215	1.185594199	1.1889	1.191002998	1.188074464	1.18586112	1.187667846	1.187638957	1.187104184	1.187262435	1.187556635	1.187286436	1.186286332	1.188693017	1.190201091	1.191213866	1.189446452	1.185318476	1.189311949	1.18712735	1.188543468	1.187030595	1.188142387
17.5	1.179406068	1.186492405	1.185332602	1.184697621	1.189413553	1.191668374	1.191800143	1.190352368	1.190567603	1.189449718	1.188706518	1.191615254	1.189724817	1.189343247	1.192250956	1.192252436	1.1865	1.186224752	1.189240121	1.1878053	1.185428499	1.185134788	1.185638764	1.184966432	1.192980649	1.189356571	1.187217454	1.185278221	1.189444581	1.191167433	1.187003348	1.186847854	1.186478437	1.187	1.186688378	1.186901191	1.189158697	1.187782629	1.185928323	1.189143413	1.190813047	1.191636261	1.190406421	1.185780635	1.187785007	1.1887	1.188297455	1.187938465	1.186527961
18	1.180270569	1.186109322	1.185979352	1.1859	1.189176191	1.192320983	1.191813907	1.1917938	1.190457014	1.188910029	1.18795085	1.189868473	1.188518735	1.189357921	1.192288364	1.192623718	1.186694138	1.186271498	1.190369962	1.18823867	1.186409098	1.185947506	1.186885035	1.18463037	1.192498864	1.188282587	1.187142579	1.184081188	1.190846749	1.191119324	1.185692528	1.186100501	1.187335714	1.1872	1.186804461	1.187990465	1.189103457	1.18936047	1.186119452	1.188354165	1.191570123	1.191714416	1.189843701	1.185380609	1.188245143	1.188992338	1.189080344	1.188034708	1.187688273
18.5	1.180382183	1.185443362	1.184728063	1.185541414	1.189126876	1.193	1.190459714	1.18932303	1.189785284	1.189251464	1.188656511	1.191608257	1.1891	1.189410823	1.192407692	1.192524687	1.186443145	1.185934369	1.188615824	1.188581092	1.185612693	1.185572881	1.185972552	1.18555566	1.192652915	1.189203877	1.186903283	1.1856	1.190115094	1.189909653	1.186920309	1.1858	1.1865	1.186820621	1.187187778	1.186680976	1.18692	1.189426167	1.186806398	1.189780499	1.190077444	1.191821469	1.189964241	1.185911232	1.18839171	1.188481822	1.18925851	1.187961943	1.187001217
19	1.179372433	1.18521215	1.185861301	1.185933075	1.189762209	1.191407212	1.191748483	1.190121826	1.191296577	1.189673046	1.189207059	1.190978406	1.187951467	1.188642609	1.191623807	1.192756334	1.187170973	1.186739533	1.189266704	1.189097235	1.184776631	1.185829285	1.187731576	1.184911848	1.191453268	1.189299199	1.186257182	1.185720485	1.191342365	1.191340407	1.187	1.187233636	1.18719195	1.18794902	1.187344649	1.18592353	1.188949515	1.189959044	1.18810035	1.190888899	1.1896	1.191643038	1.189766165	1.186010505	1.189003664	1.188227606	1.18890053	1.18790479	1.1873
19.5	1.181140216	1.185372671	1.18596947	1.184471921	1.189652108	1.19311237	1.191271011	1.189851751	1.19105617	1.189643007	1.188827802	1.190625268	1.188453281	1.18965	1.191813218	1.192348686	1.18712963	1.186867206	1.189162491	1.188490008	1.185411319	1.18558838	1.188945958	1.184569381	1.192974558	1.188741271	1.186374508	1.184422609	1.190307767	1.190536455	1.186453887	1.186783333	1.188113733	1.187331711	1.186786073	1.186973243	1.1888	1.190268909	1.1871	1.191381495	1.190291992	1.191496694	1.190571819	1.185644089	1.1878525	1.188902344	1.18895429	1.187762127	1.187895663
20	1.18015577	1.186165259	1.183966354	1.1853252	1.189	1.193192259	1.191870357	1.190777676	1.189291646	1.189497193	1.189537377	1.1911	1.188785494	1.189306406	1.191882353	1.192041438	1.187049779	1.186894802	1.189135089	1.190764516	1.18477646	1.185057441	1.189826348	1.184540388	1.192461373	1.188222337	1.18520786	1.186187984	1.190760671	1.190195275	1.186144175	1.187251189	1.18741706	1.188016616	1.18705416	1.186016113	1.187591082	1.1907	1.185775974	1.190761893	1.190883202	1.191	1.1910361	1.186087209	1.187728608	1.188895563	1.189710343	1.187177092	1.188123231
20.5	1.179483529	1.186147614	1.186022184	1.185289694	1.189088692	1.193598271	1.1925	1.190279335	1.190661485	1.189406467	1.1889	1.190445485	1.188990523	1.1889	1.192069311	1.192597964	1.188342699	1.186802491	1.189533726	1.191005433	1.185013635	1.186546377	1.188397743	1.184708587	1.192204192	1.18866309	1.1859	1.185198262	1.191408627	1.191884746	1.186757168	1.185834744	1.187360999	1.187423176	1.187069474	1.186555047	1.188059441	1.190098894	1.187815683	1.190726503	1.191021518	1.190450598	1.18992583	1.186180545	1.189249007	1.188095395	1.189667781	1.186028502	1.1881
21	1.180081773	1.186039528	1.184968852	1.18487923	1.189464862	1.19359253	1.192337063	1.191570605	1.190556335	1.190387337	1.188712699	1.190140945	1.188171851	1.189611989	1.191774013	1.193349531	1.187074094	1.186997635	1.190436095	1.189712908	1.185785452	1.187471114	1.186201337	1.184476978	1.193725316	1.187278788	1.185405205	1.186187651	1.190119393	1.191710896	1.187253441	1.186699474	1.187469368	1.186628927	1.187699368	1.186839629	1.1873	1.19039653	1.189048248	1.191050289	1.191464902	1.190943697	1.190285756	1.186290143	1.189871317	1.18898241	1.188933955	1.186904135	1.187509047
21.5	1.180826553	1.185929739	1.184613333	1.185324437	1.189128533	1.1917	1.19102101	1.191398873	1.190261678	1.190207696	1.188557412	1.190555509	1.189273718	1.189092667	1.191893068	1.192438814	1.187652653	1.187213957	1.19077069	1.189713299	1.185590861	1.186478313	1.18705889	1.186242167	1.195598113	1.1880133	1.1862096	1.186628143	1.190692526	1.191050348	1.186939657	1.1873	1.187247014	1.18824537	1.187226133	1.187285498	1.186810744	1.189465158	1.1882	1.191083718	1.19235597	1.190982466	1.190330795	1.185007549	1.19014615	1.188123796	1.189059072	1.18782915	1.1878
22	1.18103516	1.187571654	1.1853	1.186019588	1.189351253	1.193409583	1.191988746	1.191278735	1.190370621	1.190063171	1.189064277	1.190190733	1.189969111	1.189381615	1.19163016	1.19261137	1.18858862	1.188294667	1.190373214	1.188732759	1.185912636	1.186869194	1.186639469	1.185796146	1.197670511	1.187491768	1.18528532	1.186568291	1.191096585	1.191123232	1.186373418	1.186715836	1.186908708	1.186460345	1.186215024	1.187301558	1.186661265	1.189927828	1.18917637	1.190903688	1.191401823	1.191874357	1.191303196	1.18551881	1.190250958	1.189367529	1.189065165	1.186444362	1.189300123
22.5	1.182499673	1.186078244	1.18479701	1.185580274	1.189944326	1.193506537	1.19103695	1.1907	1.190429974	1.190469737	1.189213306	1.190877143	1.189274002	1.187722573	1.191297535	1.191925336	1.189887692	1.189396525	1.190445586	1.189406076	1.187707516	1.187032787	1.186790707	1.187632564	1.197984561	1.187173211	1.187179315	1.185598246	1.191070156	1.190906747	1.186861868	1.187584609	1.18709911	1.188364161	1.187633699	1.187739363	1.187592714	1.191	1.189260582	1.191513254	1.191219834	1.190302259	1.191939808	1.186115519	1.189127149	1.188361164	1.1889	1.18945419	1.187912023
23	1.183	1.186355	1.18502472	1.186364215	1.188822633	1.193586621	1.191447383	1.1924	1.190581752	1.191303797	1.189158632	1.190823955	1.189044307	1.189583468	1.191236695	1.193444621	1.187859908	1.188633333	1.190428711	1.190654409	1.190361538	1.18652303	1.187352429	1.187886007	1.198297912	1.187847195	1.186851843	1.18523285	1.191693719	1.189746936	1.186572992	1.187393762	1.187764213	1.187780451	1.187138238	1.187082372	1.187931886	1.190813579	1.188797835	1.190709703	1.19043644	1.1915	1.193669009	1.185138938	1.189401436	1.189352163	1.189461011	1.190005602	1.188971657
23.5	1.182953971	1.185713188	1.18569157	1.185954516	1.189340874	1.192765324	1.192099651	1.191151356	1.190675611	1.189394843	1.188889036	1.190963975	1.189566814	1.189595137	1.19183913	1.193326333	1.188019726	1.190421941	1.190987789	1.190210932	1.189370764	1.187057022	1.186559053	1.186761408	1.197362959	1.187743158	1.186883529	1.187150993	1.191203469	1.189969345	1.187348472	1.186227787	1.186931283	1.187342268	1.18729907	1.186759783	1.188335745	1.190308419	1.189263761	1.190581797	1.191148379	1.190811634	1.194036625	1.1859	1.191269707	1.1893	1.190584935	1.189944161	1.188627769
24	1.183453787	1.185685224	1.185378726	1.186095152	1.189064838	1.192956115	1.19311897	1.1911	1.190537421	1.190356508	1.188544672	1.190613761	1.188603994	1.190088433	1.1923	1.193197083	1.189437226	1.190543494	1.192539325	1.191420313	1.190342689	1.185729787	1.187389612	1.187249632	1.196873918	1.187501233	1.186477159	1.187494895	1.191046346	1.189938741	1.18629648	1.186402577	1.18660233	1.188718442	1.187697644	1.186670149	1.188128118	1.190749266	1.189314182	1.191639445	1.193194357	1.193233333	1.196842745	1.1877	1.189058231	1.189172317	1.190223792	1.190823979	1.191078349
24.5	1.18514683	1.185591365	1.184943799	1.185684932	1.189364545	1.194173746	1.193373329	1.190652977	1.190410592	1.191519526	1.18938692	1.19041866	1.189591706	1.189801864	1.192239586	1.192707735	1.189523931	1.190916599	1.190995356	1.191340312	1.189828403	1.187171788	1.186099079	1.188096881	1.197319535	1.187172093	1.186340919	1.187758769	1.191377364	1.191571996	1.187217531	1.186253286	1.187850382	1.18714671	1.187164184	1.187304607	1.187627116	1.190957196	1.190097853	1.191901925	1.194819237	1.193692268	1.201320418	1.18992955	1.189305363	1.189588411	1.190171297	1.189599425	1.190787998
25	1.186868515	1.185461497	1.184235654	1.185310067	1.189805104	1.193877768	1.193692936	1.192487154	1.190585907	1.190655072	1.1905	1.190797015	1.190110795	1.189357108	1.19134864	1.195638052	1.190056645	1.190031391	1.192219048	1.190739919	1.189512446	1.185771936	1.1874	1.186991811	1.198086492	1.187081828	1.187006369	1.187473199	1.19217459	1.189591726	1.187153048	1.186724771	1.187914101	1.188	1.186903053	1.187001756	1.189082907	1.190710608	1.190156129	1.192130065	1.194820415	1.194899531	1.203864968	1.190069863	1.189522602	1.189702236	1.190968468	1.190686828	1.191427147
25.5	1.186173199	1.18561921	1.185569934	1.186727208	1.188468786	1.193929239	1.193123575	1.191142591	1.19051084	1.191466095	1.1889	1.190240298	1.189629848	1.188964419	1.192828	1.194742279	1.190577057	1.191421736	1.193252302	1.191116322	1.190592331	1.18686937	1.187859311	1.187218128	1.197393974	1.186971133	1.185993891	1.187870913	1.191778374	1.190157985	1.186792718	1.186833333	1.18839646	1.187836242	1.187402175	1.187253307	1.19060533	1.190169272	1.190777389	1.194615493	1.195628245	1.1952	1.206145913	1.190537972	1.189467347	1.190354042	1.189346955	1.191892627	1.190659966
26	1.186318325	1.185220547	1.185548232	1.186106947	1.189620071	1.192219808	1.192115837	1.191213425	1.191571904	1.190336536	1.189396866	1.190103922	1.189186813	1.189305341	1.192534252	1.196054558	1.189672656	1.192361182	1.192369299	1.192439306	1.191752578	1.186748576	1.188031473	1.187006873	1.197400806	1.186928556	1.187561974	1.188576562	1.191446076	1.188203899	1.186823377	1.186811111	1.187243952	1.18730756	1.186867093	1.188	1.192109996	1.189703095	1.191736659	1.196578856	1.195044274	1.194472963	1.206260547	1.19131973	1.19070194	1.18984883	1.190529511	1.191309206	1.19114643
26.5	1.18672782	1.1861	1.185502174	1.186344444	1.189855211	1.192512542	1.192509066	1.190979313	1.189795524	1.190279504	1.189822956	1.190827659	1.189969579	1.188836906	1.196463465	1.196609552	1.190746	1.192185408	1.191689343	1.1932	1.192480275	1.187361704	1.187669302	1.188830922	1.196941305	1.186979404	1.188171635	1.187731159	1.190024036	1.189645871	1.18710451	1.187117274	1.187687965	1.187697783	1.186828942	1.187286561	1.193880838	1.190520814	1.191239312	1.198961062	1.196199158	1.193896863	1.211321152	1.191943434	1.189412079	1.189810956	1.190692705	1.191252915	1.1918
27	1.186605314	1.18676875	1.1851	1.18701877	1.189844552	1.193944523	1.192824269	1.19161381	1.191284655	1.190432668	1.189531716	1.191032013	1.1892154	1.189696135	1.199768072	1.195857848	1.1921	1.192013477	1.19236661	1.192779892	1.192334788	1.186439426	1.188812957	1.188523173	1.197570446	1.186866078	1.189402651	1.188452038	1.19016902	1.188362307	1.187870425	1.188380864	1.187923569	1.188766021	1.187705225	1.188790647	1.192813611	1.189996226	1.191908957	1.204166255	1.204662226	1.196967243	1.212182001	1.192188864	1.18897508	1.190886086	1.18998662	1.193242122	1.190796791
27.5	1.18696436	1.1862	1.186055238	1.186455888	1.189350897	1.19284756	1.192114684	1.1912	1.191008036	1.190124388	1.190608373	1.191166667	1.189311854	1.189586249	1.202123431	1.197278526	1.192684456	1.1934	1.192470779	1.192944496	1.192951724	1.185938672	1.190502617	1.188021359	1.198767167	1.186535946	1.188980584	1.189103046	1.188887431	1.191681162	1.186569523	1.189077485	1.18784717	1.187665323	1.187302988	1.187761815	1.195299961	1.191246567	1.193276023	1.210005613	1.206753211	1.205367253	1.21371698	1.192860748	1.187554811	1.192870846	1.190867382	1.195436119	1.191861584
28	1.187734749	1.185629507	1.184467422	1.18662291	1.188976768	1.192991297	1.192033468	1.191649825	1.190231622	1.19075063	1.190296505	1.190371981	1.18828256	1.1901	1.204173183	1.196812215	1.192598638	1.193455143	1.192183127	1.1919	1.193291714	1.185868897	1.191035651	1.189079739	1.19574005	1.186020201	1.188085572	1.188987958	1.188307351	1.191242138	1.186551511	1.188373986	1.187677565	1.188503884	1.188176397	1.188765779	1.191602714	1.191401391	1.194828701	1.211299656	1.209426323	1.208099738	1.213528613	1.195725774	1.187464658	1.195392169	1.194639054	1.196752154	1.193090236
28.5	1.188462127	1.186136825	1.185905505	1.187665893	1.189784147	1.193866485	1.192435414	1.191657445	1.19020229	1.190367364	1.188866329	1.190991304	1.188287282	1.189821986	1.205179797	1.197340885	1.1919	1.193385146	1.193608514	1.192454186	1.192847232	1.18715293	1.190697787	1.189275968	1.198369181	1.188720497	1.19030125	1.190855099	1.1897	1.191558727	1.187153986	1.18843794	1.187756514	1.188588381	1.188164052	1.188014728	1.196078816	1.191334941	1.197106352	1.212599768	1.21159512	1.210366247	1.213719003	1.197755142	1.187447108	1.196754146	1.196034503	1.199297764	1.193524758
29	1.187957302	1.185393482	1.185324903	1.186658753	1.189056454	1.19305692	1.192121442	1.19132342	1.189412509	1.190775907	1.190685322	1.191197541	1.187802597	1.189256433	1.206277271	1.201887939	1.193106235	1.192041156	1.193249345	1.192920346	1.192853885	1.186701386	1.192537097	1.189748509	1.198013291	1.188898537	1.19009459	1.191503304	1.190053333	1.1908	1.188392233	1.188940727	1.187067631	1.188919663	1.189381247	1.188258959	1.200711382	1.193516366	1.197263235	1.213850519	1.215063191	1.21225342	1.213603853	1.201938582	1.195678574	1.199452608	1.206726412	1.202082922	1.193491617
29.5	1.188237138	1.185828155	1.184802857	1.18687285	1.190014575	1.193852397	1.191758223	1.191429498	1.190778595	1.1906221	1.191501706	1.191671508	1.18914171	1.188237138	1.207542089	1.207902359	1.192372696	1.1937	1.192603479	1.193065342	1.192920803	1.18651188	1.193350533	1.192166991	1.19771817	1.189448141	1.191678868	1.192550613	1.189247198	1.191756452	1.187582639	1.188943636	1.190257773	1.188377322	1.190492515	1.18927999	1.205342065	1.194423529	1.19843012	1.214898533	1.216133104	1.216501699	1.213405831	1.210008013	1.198837098	1.202581486	1.214623275	1.208952888	1.196388083
30	1.186548069	1.1868675	1.186364537	1.187033048	1.190236697	1.192988512	1.193634557	1.190484852	1.189933897	1.19153725	1.188801353	1.191413684	1.18874419	1.189065588	1.208660148	1.212012585	1.193446095	1.193240592	1.193063562	1.19198787	1.193466401	1.18652702	1.1936	1.191177002	1.196478453	1.191429861	1.191824513	1.192107722	1.189062273	1.191421875	1.188724856	1.188766142	1.192450202	1.191138897	1.193067374	1.189207226	1.20464163	1.196681354	1.198826133	1.214939164	1.216704874	1.217138496	1.214439437	1.21754505	1.20381658	1.204411674	1.219375	1.213549153	1.232376813
30.5	1.188971392	1.185490495	1.186409113	1.187066898	1.191354726	1.194040934	1.193531503	1.191197033	1.190333879	1.191453008	1.190500182	1.193450987	1.188269241	1.188971392	1.210407978	1.213147831	1.193292776	1.193650374	1.193861011	1.192339835	1.193972683	1.186404072	1.193749851	1.19118395	1.197553535	1.191660084	1.193036571	1.193912993	1.187626956	1.192561538	1.189857688	1.189204409	1.192494046	1.261528731	1.270347684	1.191635385	1.227965253	1.248427558	1.200524703	1.217012039	1.218783468	1.218794194	1.21378915	1.226249733	1.212396097	1.207092734	1.227941582	1.221708696	1.239108849
31	1.190016754	1.186204844	1.18650124	1.188225561	1.192075439	1.193794802	1.192871652	1.191314483	1.191186514	1.19555963	1.19255539	1.193154517	1.189350877	1.188196893	1.209981965	1.214873466	1.194265035	1.193723244	1.194086702	1.193386436	1.193462659	1.187016421	1.192740909	1.191	1.197505394	1.191875955	1.193027025	1.194137991	1.189497964	1.224140392	1.191451506	1.25657013	1.27501636	1.282416453	1.282321107	1.27533446	1.266585782	1.265583551	1.226002813	1.2183	1.221159	1.21841663	1.215097885	1.250090909	1.215060877	1.252794738	1.22929611	1.238725619	1.267
31.5	1.19229964	1.186162452	1.187349001	1.188560704	1.190535444	1.193901575	1.193497817	1.192274651	1.190668433	1.214497712	1.200580985	1.19535942	1.18752037	1.18865094	1.211505319	1.21550203	1.195164519	1.193132348	1.193468461	1.193440376	1.194635132	1.186942857	1.194513932	1.192156038	1.196618234	1.1963062	1.193530404	1.193487936	1.190145294	1.276595196	1.194928447	1.283557123	1.283373833	1.283962078	1.284086207	1.283191494	1.275720852	1.257379663	1.237997158	1.216257868	1.222290921	1.2224	1.21596938	1.24381375	1.23460473	1.274342043	1.2641583	1.246051754	1.272388463
32	1.191424702	1.185912439	1.187434136	1.187824138	1.191914286	1.193766592	1.194473012	1.192	1.190285907	1.227554865	1.209873074	1.197102874	1.189566396	1.18878568	1.211398345	1.215478595	1.194112141	1.193122335	1.194547093	1.1934	1.194127994	1.186319723	1.19528167	1.19242551	1.197647213	1.252629682	1.193648924	1.245037279	1.274608696	1.277658607	1.197801088	1.283580878	1.28393422	1.284291622	1.282919008	1.281961591	1.266757246	1.252356022	1.227750588	1.215726333	1.217999826	1.21921706	1.21628705	1.231099	1.233942037	1.274318804	1.272376234	1.247304401	1.271778685
32.5	1.189316312	1.186778468	1.187532578	1.18800654	1.1916	1.193808352	1.19401546	1.193263261	1.19298181	1.245147791	1.22932514	1.205908974	1.188349792	1.186958115	1.213464185	1.216764651	1.194685836	1.194787726	1.193425823	1.194065455	1.193443929	1.192508	1.196026892	1.192582249	1.189941772	1.284133073	1.277531526	1.279172899	1.281344669	1.272233017	1.258195083	1.280913306	1.280888622	1.283974153	1.280251171	1.281069105	1.268420906	1.251496744	1.226848878	1.214989713	1.218230446	1.219991965	1.219648946	1.224480346	1.227169754	1.267540674	1.273412281	1.276880984	1.273272796
33	1.1904357	1.185732756	1.187664324	1.189456613	1.192880977	1.193261062	1.19373808	1.196360042	1.191501844	1.25618991	1.235869525	1.232263448	1.187677516	1.187633179	1.21360499	1.217241487	1.196284567	1.19560355	1.194519164	1.195616021	1.193339264	1.200499958	1.195737348	1.191270383	1.194664579	1.28096466	1.284911495	1.281316493	1.279667252	1.270320648	1.280279126	1.278494232	1.279821807	1.280517303	1.28020109	1.279120295	1.267892677	1.252851989	1.224582588	1.216625427	1.219062873	1.217604373	1.218816322	1.218863705	1.225554643	1.257501364	1.268100313	1.273003265	1.27745969
33.5	1.192362923	1.18522517	1.187691545	1.18879175	1.192664952	1.194558634	1.196	1.1986	1.194942157	1.265525284	1.237561636	1.22232638	1.188480438	1.188056266	1.212864821	1.218834668	1.197101831	1.194432176	1.194300783	1.203161354	1.193785128	1.200170079	1.195553934	1.19366443	1.216217308	1.274987342	1.274314805	1.277091975	1.2803	1.272525778	1.277113465	1.274550537	1.278312845	1.278094448	1.27584584	1.274501717	1.257331797	1.250619499	1.221690348	1.216130409	1.217684583	1.218805437	1.217690272	1.219130769	1.222587141	1.242132709	1.261287241	1.269727712	1.281871833
34	1.193988092	1.186331957	1.187365666	1.189999263	1.192256382	1.19516319	1.197993553	1.201129299	1.244853517	1.26044403	1.216042035	1.207116113	1.190958701	1.189613582	1.214359706	1.217784139	1.197880363	1.193939859	1.194502	1.243527258	1.19460879	1.201457673	1.196194455	1.192512627	1.219328781	1.272605405	1.261995794	1.272074402	1.277278715	1.274157219	1.263689063	1.2696	1.27530405	1.274004464	1.273712726	1.272680526	1.249352991	1.237858929	1.218781639	1.2189	1.218508417	1.218547293	1.217268196	1.219083306	1.221674629	1.236587244	1.26001436	1.267401814	1.292873727
34.5	1.194	1.185267084	1.188221399	1.188105021	1.1932	1.19528818	1.20084736	1.204341379	1.256445631	1.241825112	1.21463691	1.217404394	1.19750096	1.190856404	1.215285872	1.217752968	1.198023979	1.200362309	1.202585091	1.278233004	1.201966484	1.205951791	1.194950737	1.193736332	1.222791007	1.26953241	1.256552907	1.267109152	1.272816043	1.273363429	1.257212934	1.2678461	1.27073546	1.27239174	1.269930366	1.267999167	1.243673188	1.225384082	1.218017253	1.219984402	1.219313032	1.219022286	1.218247686	1.219593768	1.2189	1.236012917	1.261573496	1.26237809	1.306548597
35	1.197251523	1.187660127	1.18930809	1.189734654	1.192891449	1.195298133	1.202292978	1.246185375	1.25347964	1.23473761	1.219180221	1.218059543	1.202918297	1.197251523	1.216169707	1.218482653	1.225536204	1.265997487	1.27690793	1.278257809	1.236559166	1.26615128	1.203025205	1.194274177	1.225638719	1.266955818	1.251063359	1.25933871	1.266392767	1.2712	1.256183062	1.264349333	1.267259516	1.268961282	1.264258607	1.263294317	1.23835046	1.224173523	1.218321259	1.218514516	1.218159738	1.21934979	1.217348302	1.219457479	1.219375376	1.230778166	1.258306576	1.266070195	1.308396713
35.5	1.199767929	1.186164342	1.187837616	1.190349311	1.193683594	1.195815697	1.210471286	1.258648783	1.23229273	1.228959291	1.220342733	1.219971732	1.202078059	1.207672087	1.21669319	1.220365096	1.27669351	1.278834196	1.276268609	1.274863117	1.271878088	1.275982535	1.273920397	1.261229411	1.220177699	1.261188462	1.249178163	1.2405681	1.26018671	1.268230297	1.250531961	1.257984335	1.2633	1.265776595	1.260906352	1.255496067	1.23477517	1.218715028	1.219168063	1.217501231	1.219609047	1.219254722	1.216937667	1.220854758	1.219891024	1.228268013	1.252245081	1.282254286	1.306585929
36	1.199894927	1.18874061	1.188977734	1.189472973	1.19430324	1.201344212	1.244572984	1.252743643	1.224988703	1.223349588	1.220527717	1.221834375	1.216832736	1.211013761	1.216561154	1.22128809	1.274531321	1.276820768	1.273080445	1.273366667	1.272977725	1.265749363	1.278328368	1.274510424	1.221476667	1.243264374	1.245555576	1.240195026	1.252503042	1.264310014	1.243331525	1.251	1.258339176	1.259054851	1.255011437	1.249242197	1.233019224	1.220129228	1.219	1.217346293	1.219394633	1.219569231	1.217412407	1.220815727	1.220132122	1.227922023	1.2485	1.283269902	1.306577315
36.5	1.199955606	1.191017899	1.188813314	1.189818857	1.197980241	1.246121774	1.27105223	1.245983886	1.220348013	1.217882811	1.223273545	1.219779609	1.217535385	1.212452302	1.216261975	1.219761014	1.272114624	1.26856947	1.267563404	1.271842665	1.270544382	1.260698446	1.276519718	1.280902528	1.22416106	1.238132943	1.240494033	1.233377954	1.245818236	1.256327544	1.239921903	1.249058042	1.253024989	1.254219209	1.249153014	1.245479043	1.236922107	1.223817146	1.220375716	1.218691176	1.219275203	1.219714625	1.216102092	1.220839445	1.218970168	1.227075422	1.250944256	1.282735132	1.305088055
37	1.202618828	1.191757965	1.190025807	1.194700694	1.201870788	1.294277596	1.280565145	1.23460792	1.220045628	1.220572316	1.222574358	1.219920506	1.218310123	1.214901164	1.216306628	1.21944611	1.270361057	1.266957314	1.265346429	1.271139921	1.266618812	1.25882746	1.27111323	1.275743971	1.22548927	1.235896669	1.238094512	1.232305322	1.241659373	1.245383489	1.233958844	1.245315441	1.249618933	1.249629841	1.24902761	1.240640936	1.236225702	1.223711189	1.22033036	1.217849476	1.219872444	1.218300937	1.218697373	1.220962847	1.219206006	1.2271	1.250697826	1.283697677	1.30204697
37.5	1.20201246	1.192641457	1.191075479	1.240162818	1.247186412	1.284322601	1.279901738	1.229451541	1.21978561	1.222120304	1.223127194	1.218348515	1.220021247	1.218734316	1.2155	1.219893467	1.269897449	1.264993187	1.26294828	1.269623977	1.263785044	1.254513366	1.269033102	1.269276413	1.226135061	1.238659235	1.233269936	1.235333811	1.241352805	1.242309009	1.231749275	1.243213001	1.248287413	1.248098974	1.246976471	1.236592646	1.238350969	1.221657893	1.221100409	1.218688137	1.21890008	1.22	1.217986058	1.22157407	1.220045032	1.228762618	1.245724966	1.270467889	1.296699227
38	1.2009	1.20273705	1.189603554	1.301402994	1.290528688	1.278174063	1.278428186	1.225211373	1.220695327	1.224027917	1.222773358	1.219776676	1.219074717	1.221251933	1.215111876	1.218949068	1.268142922	1.26330994	1.263500881	1.267252926	1.263075827	1.249962331	1.268793289	1.26618882	1.227521382	1.239494067	1.232767456	1.232992717	1.240128844	1.24084186	1.231158095	1.240333803	1.243944589	1.245229255	1.243302971	1.232108435	1.236824201	1.222746102	1.220859025	1.218589411	1.220080375	1.22020312	1.2183	1.220524433	1.22	1.226661251	1.243775	1.25741735	1.291521951
38.5	1.200435499	1.261173913	1.210812518	1.307259914	1.2871	1.274633018	1.274896224	1.222825073	1.221821726	1.224373086	1.223065921	1.221882279	1.218016542	1.222910909	1.215538365	1.218446113	1.265211368	1.262000791	1.257941069	1.264724029	1.259814996	1.2464	1.269021073	1.261371586	1.2269	1.23863118	1.239027451	1.230107156	1.239556188	1.238197305	1.228784706	1.240288841	1.242384032	1.244411952	1.242064828	1.236759958	1.230596328	1.22287045	1.220465119	1.219014775	1.220147103	1.221444326	1.221008464	1.221696958	1.220992965	1.225867829	1.238778877	1.257502399	1.289728137
39	1.199775979	1.2482	1.212746588	1.290529868	1.287072137	1.267244981	1.271061516	1.221247055	1.222121232	1.224416061	1.224174723	1.225294186	1.217999506	1.222452099	1.218275021	1.219800559	1.259885906	1.254313413	1.251471471	1.261286792	1.258317049	1.245027434	1.265518278	1.261801083	1.230562069	1.236110578	1.235561152	1.228512255	1.239682192	1.237687099	1.225546295	1.239208092	1.239674858	1.242024618	1.240310618	1.237739381	1.228182972	1.224258205	1.220528253	1.219847001	1.219636425	1.220372941	1.219669154	1.22131953	1.220187077	1.226515347	1.240346747	1.259025359	1.2760962
39.5	1.199381218	1.256410627	1.243215113	1.276463641	1.278103936	1.265720338	1.265734953	1.219813986	1.220997268	1.226665451	1.22370705	1.225856876	1.219904218	1.222191938	1.219501005	1.2188	1.255491004	1.2484821	1.249160498	1.259279135	1.257770216	1.244105479	1.26139899	1.248065164	1.228802222	1.235704317	1.234460119	1.229501189	1.242159564	1.237727356	1.225352035	1.236817144	1.237485572	1.240422831	1.238509307	1.23597952	1.224803301	1.2216	1.2207	1.220073161	1.2207	1.22135115	1.221049528	1.222736347	1.221683218	1.225448236	1.240100345	1.258501809	1.26385755
40	1.19822845	1.295239233	1.234145396	1.26856113	1.268221819	1.255915124	1.2631	1.219635424	1.222256267	1.224343195	1.224603162	1.22555	1.22122394	1.220662627	1.218896893	1.218804017	1.250431056	1.246006868	1.247205765	1.253254839	1.25100973	1.245036681	1.258125768	1.244796524	1.230310087	1.233501002	1.231635217	1.235257651	1.239092664	1.235762064	1.223434609	1.236610584	1.234763709	1.238637735	1.234807728	1.232601241	1.225529263	1.221065121	1.221873541	1.219833333	1.222142345	1.2241	1.220738954	1.221854617	1.222030384	1.224155619	1.245468579	1.260158269	1.26370485
40.5	1.200331034	1.293896122	1.237484008	1.253228954	1.259041617	1.250536184	1.260658832	1.220394737	1.222775261	1.222449036	1.225227522	1.225128938	1.223002209	1.220896226	1.217725009	1.219306605	1.246214706	1.244213318	1.244648682	1.249789189	1.250108604	1.244932976	1.250323843	1.246225474	1.230462442	1.234137149	1.230457393	1.233434221	1.236890296	1.237422416	1.224487221	1.235543101	1.233059459	1.235442176	1.2342	1.23219617	1.224290889	1.219443063	1.222446856	1.220430528	1.222791097	1.223410467	1.220182359	1.22076401	1.223123181	1.225016283	1.265859128	1.279044692	1.267566076
41	1.200347981	1.290779178	1.269298753	1.240666856	1.254398636	1.245136161	1.261553461	1.221063908	1.22221194	1.222552774	1.224503937	1.22321	1.223135009	1.223192652	1.219364431	1.220044408	1.242729921	1.240944929	1.238050582	1.245881907	1.248553865	1.243741286	1.244468385	1.2462	1.230934906	1.231539351	1.230130685	1.232047786	1.23520531	1.236669318	1.223352404	1.233324512	1.232764899	1.233757824	1.232993137	1.230614077	1.225042661	1.22515469	1.220814651	1.222084576	1.224056641	1.223526604	1.221129167	1.22271346	1.223745228	1.237200676	1.273019717	1.294827039	1.27293149
41.5	1.200594054	1.285660498	1.286076789	1.23629375	1.250627121	1.24219771	1.262351102	1.220942985	1.223443865	1.224237678	1.224032852	1.223141741	1.2235875	1.222572492	1.219092835	1.21916151	1.237551125	1.234265212	1.236365534	1.238714648	1.242087833	1.241935046	1.241013473	1.243703398	1.232034498	1.231901119	1.22996662	1.231451	1.233758019	1.235558361	1.224818936	1.232871986	1.233001577	1.233296706	1.232389437	1.2299	1.224016642	1.223994938	1.224109091	1.221188235	1.223353438	1.224712423	1.222900045	1.221938585	1.223788163	1.23850952	1.2734	1.295533871	1.27242977
42	1.20277365	1.264011664	1.283250974	1.229026251	1.24543233	1.243209027	1.260117268	1.219744018	1.222422894	1.224245848	1.223616048	1.224347407	1.223930767	1.222737099	1.220032947	1.219633679	1.232055139	1.228133518	1.231776693	1.235549198	1.235749485	1.239723834	1.236504055	1.2426	1.233368389	1.230423176	1.227409713	1.230207035	1.232831303	1.234691247	1.225146971	1.231682914	1.231594254	1.232814751	1.232337835	1.229309797	1.225675224	1.2235085	1.226755711	1.222091162	1.223667161	1.228636606	1.221367413	1.225270927	1.224140271	1.250985223	1.274256426	1.296573857	1.273749958
42.5	1.203430769	1.263924475	1.275866209	1.224843437	1.241444602	1.242785873	1.249298742	1.221029431	1.221958098	1.2245019	1.22420844	1.224392308	1.225982845	1.221460303	1.22187679	1.2199	1.231386552	1.229813322	1.22786855	1.229619803	1.23219823	1.236107515	1.232907112	1.238330841	1.233077103	1.231458401	1.227411687	1.230594515	1.2354	1.232768406	1.225042989	1.229970099	1.232348963	1.232455725	1.230489566	1.229017461	1.226233922	1.227046146	1.2267	1.221966119	1.223602599	1.229824553	1.222855952	1.229893204	1.225668898	1.24963488	1.273982546	1.293942171	1.273816261
43	1.201444239	1.250572119	1.258421261	1.224352078	1.239251342	1.240598023	1.243493762	1.219909601	1.221445099	1.223914625	1.222955756	1.226750174	1.2253	1.223391871	1.219819909	1.220635783	1.234733829	1.232608577	1.227944759	1.228011582	1.226846233	1.23362017	1.234367735	1.239104466	1.236103704	1.229731369	1.229242823	1.229927751	1.233143662	1.232737853	1.22546224	1.229445466	1.231822273	1.231051875	1.230491106	1.228806498	1.226716842	1.227764761	1.226954226	1.221758735	1.228018804	1.231810814	1.224402013	1.229516721	1.224955367	1.248068515	1.284868148	1.289024845	1.263257447
43.5	1.204052035	1.23967632	1.245507882	1.224288307	1.236273517	1.238370199	1.243527805	1.220343142	1.221631527	1.224393989	1.2247792	1.226241111	1.223867176	1.222870195	1.221065697	1.220933419	1.236250222	1.2357043	1.232489341	1.230820017	1.228865332	1.230510609	1.237676419	1.23953778	1.236293706	1.22972973	1.23841684	1.22800943	1.232831091	1.237339979	1.228317503	1.228942725	1.230020548	1.231095015	1.2295375	1.227415128	1.227814424	1.2288	1.228138562	1.221044674	1.229263138	1.233446762	1.224030213	1.22889713	1.228064146	1.243373826	1.28513703	1.286103656	1.259699039
44	1.205010748	1.235858182	1.234364333	1.224752745	1.23576329	1.238097353	1.24976643	1.220357559	1.2223772	1.226296894	1.225414207	1.22651259	1.222838652	1.223405617	1.222537876	1.2208	1.23316616	1.233608532	1.23637984	1.233463636	1.2306	1.227894118	1.237269989	1.237980408	1.236113582	1.229939378	1.242367824	1.227563573	1.244630873	1.240298946	1.228447656	1.227390661	1.229581038	1.2305	1.229104924	1.227771989	1.228316168	1.228473188	1.230001182	1.222481989	1.231132175	1.233244764	1.224928923	1.227665067	1.229816125	1.2443	1.288277621	1.280889955	1.260469948
44.5	1.207163923	1.2305137	1.227137578	1.225353659	1.241812607	1.24039685	1.246521154	1.224132542	1.223817847	1.226537249	1.22738896	1.2266798	1.224184615	1.223416905	1.221919942	1.221791089	1.234542801	1.233093553	1.232205643	1.233468897	1.232991811	1.227786488	1.236376318	1.235016257	1.236378487	1.237411111	1.246448508	1.229942472	1.248920541	1.243440613	1.232472214	1.226825843	1.228331754	1.229861512	1.231251697	1.227325178	1.229836384	1.230313386	1.229732767	1.22352981	1.232148216	1.233418531	1.22489927	1.22685144	1.230329065	1.24475298	1.284031445	1.276861735	1.290890816
45	1.207162282	1.228407586	1.223457927	1.225244946	1.253602771	1.248311703	1.243288715	1.223864957	1.224115534	1.2264482	1.226129815	1.227215462	1.223948865	1.223807859	1.220866788	1.222429338	1.237	1.234967892	1.233071051	1.232215605	1.231780073	1.227253809	1.234949718	1.23323852	1.237942246	1.242605147	1.248677329	1.240531014	1.2539	1.24458873	1.2349756	1.230382939	1.232966343	1.233762415	1.237964675	1.232700813	1.229257923	1.230508746	1.230244135	1.226669173	1.234097983	1.233806406	1.227078221	1.227702364	1.229328604	1.245066667	1.283795216	1.273035426	1.294981337
45.5	1.208114203	1.22669251	1.224977236	1.225945917	1.252172315	1.248626455	1.240521236	1.225227935	1.225621517	1.227065897	1.226615895	1.227539451	1.225146649	1.221985427	1.222579968	1.222205806	1.243028826	1.238504406	1.237622013	1.232607186	1.234727273	1.229905441	1.23304195	1.2312	1.239920961	1.247554943	1.2497798	1.243235613	1.254051712	1.2462	1.239130963	1.238324549	1.238622767	1.239645351	1.241435832	1.240084636	1.235096008	1.235444585	1.237623229	1.2273	1.2343997	1.234635754	1.22960449	1.228100477	1.245541671	1.271024543	1.288111321	1.275549625	1.293219419
46	1.211198221	1.225537879	1.225618442	1.232246119	1.2512	1.245985884	1.236833587	1.224063625	1.224092393	1.226222445	1.227011076	1.228211364	1.225398933	1.222330279	1.22207619	1.222470515	1.246552653	1.239767694	1.24258146	1.237361478	1.237045565	1.231943556	1.233099051	1.231867141	1.245335915	1.248141095	1.249344899	1.247898639	1.251222765	1.250233333	1.242396138	1.240939146	1.245966847	1.245463682	1.244745359	1.244546496	1.236984185	1.239806646	1.241280046	1.228666471	1.234386817	1.234931278	1.230289258	1.233152793	1.245987439	1.282343108	1.289202754	1.277836874	1.2901
46.5	1.213737845	1.224888372	1.225447027	1.232490411	1.247694704	1.240582584	1.235808344	1.224330269	1.224959273	1.228780695	1.226957314	1.229326383	1.225	1.222452774	1.222558263	1.222751107	1.2474	1.243935368	1.246794501	1.23734976	1.244006796	1.237075335	1.237834458	1.233820755	1.246906339	1.24875847	1.24887166	1.248571876	1.251069339	1.255211409	1.244264758	1.243079972	1.247620408	1.248249184	1.246397931	1.247887085	1.24223752	1.243061013	1.240001	1.229695742	1.23412405	1.235725427	1.230753388	1.235021523	1.253427448	1.281831911	1.288609112	1.276189271	1.291316971
47	1.217644538	1.226176106	1.225610855	1.230980224	1.244080032	1.238509193	1.23410927	1.225923181	1.224231679	1.235001276	1.229458783	1.230347826	1.226428646	1.223963361	1.223537558	1.22388152	1.24798968	1.247456286	1.247710634	1.241299052	1.247999556	1.238798718	1.239456731	1.235721425	1.24733391	1.248242979	1.248495536	1.24714204	1.249009514	1.259008526	1.245349165	1.248316082	1.247444898	1.24755296	1.24787659	1.249539244	1.242616894	1.243597113	1.239876868	1.230603797	1.234047946	1.237247371	1.232273432	1.234529753	1.270596465	1.282901577	1.284778066	1.273245328	1.286346387
47.5	1.22045662	1.227521649	1.225592262	1.229059895	1.240902128	1.234929907	1.231597977	1.225447738	1.226823207	1.237404949	1.230078448	1.230314706	1.227307655	1.225505834	1.223471107	1.223781489	1.250894613	1.249063138	1.250112384	1.244436572	1.249638286	1.239610858	1.241015733	1.23763399	1.249333244	1.250586863	1.247353521	1.247933555	1.248528685	1.257414168	1.244441203	1.249222466	1.249419236	1.249840612	1.247679494	1.24953479	1.243939288	1.2450893	1.241558934	1.232917117	1.235095582	1.237895849	1.233109724	1.234254366	1.2701	1.282755098	1.283529297	1.270271202	1.282850232
48	1.219954682	1.240464486	1.227438683	1.229468588	1.24014534	1.230580554	1.231519234	1.224660444	1.228656657	1.242607959	1.231049641	1.230594711	1.228678819	1.22581776	1.224312532	1.225677961	1.252323835	1.251165443	1.251023476	1.247993345	1.249229955	1.241953909	1.241085498	1.257257462	1.250432067	1.250621126	1.244501473	1.246506922	1.24754238	1.26003901	1.244941958	1.250954144	1.246742705	1.248155354	1.247444531	1.249031774	1.245639719	1.244861277	1.240417148	1.234351882	1.236651622	1.240014426	1.235348757	1.236847115	1.26917018	1.281326795	1.281	1.268354617	1.282304742
48.5	1.222988889	1.252784835	1.232860104	1.23753121	1.2406744	1.228950529	1.2311	1.225787466	1.232103974	1.245	1.233753652	1.231102473	1.228261797	1.22579583	1.225906783	1.226092802	1.251657115	1.251207843	1.252139203	1.249005429	1.249762	1.244152508	1.242034271	1.256083273	1.254629633	1.248746825	1.244877419	1.249451227	1.246272128	1.259181723	1.24586641	1.249831269	1.248846329	1.250030133	1.247661341	1.250793629	1.245338323	1.250673697	1.241531957	1.237926477	1.23887672	1.246078881	1.23597876	1.237536293	1.267382116	1.279739769	1.275999662	1.27065644	1.28114137
49	1.224179631	1.261604405	1.24019954	1.240757738	1.259507838	1.226846786	1.232658024	1.227536213	1.237247591	1.245260615	1.241323901	1.233718348	1.2294	1.226757585	1.226707229	1.229261695	1.251749839	1.249960448	1.252069328	1.249156679	1.2498	1.248941753	1.246231946	1.248306926	1.25419185	1.246339382	1.244520141	1.248624803	1.244960177	1.252717822	1.244770338	1.250260691	1.246469074	1.248565126	1.244565068	1.2469	1.245351015	1.255489732	1.242910541	1.237157481	1.239453517	1.250029366	1.236421459	1.237009677	1.262082045	1.272470149	1.272358624	1.269536635	1.278440521
49.5	1.225404346	1.262238934	1.243665517	1.244179855	1.263977405	1.226250387	1.239877305	1.229561611	1.237680796	1.246855271	1.241369138	1.238173464	1.233713278	1.225404346	1.227251905	1.230800612	1.250015038	1.249810467	1.252124859	1.251132498	1.250265087	1.252390922	1.246592167	1.249401555	1.256593185	1.247282176	1.249273529	1.247033242	1.246208404	1.251335343	1.245869327	1.246271449	1.243480312	1.244912722	1.243479708	1.246392535	1.246935475	1.258091165	1.245843011	1.239088147	1.246097014	1.249694501	1.237975508	1.2389	1.260359821	1.264948915	1.270245169	1.265683183	1.278167968
50	1.226740014	1.262698533	1.243937302	1.249164583	1.266387963	1.227968284	1.24346671	1.23208417	1.240589168	1.245353234	1.240811087	1.238544124	1.233080433	1.227789683	1.228018863	1.230826448	1.2491	1.251421103	1.256351573	1.250125385	1.250116246	1.250847328	1.2485	1.249730986	1.25777369	1.2497735	1.252927783	1.246179431	1.252471812	1.254198031	1.248316796	1.244370971	1.243604716	1.2442	1.24403925	1.249121875	1.248552029	1.261465098	1.250285738	1.240789481	1.249491628	1.250262122	1.241464057	1.241033884	1.259389852	1.263997458	1.2677	1.266748363	1.2771
50.5	1.227647423	1.296642704	1.280609156	1.249152955	1.267184414	1.231753676	1.250841885	1.235212595	1.24546741	1.2445	1.241276492	1.239339574	1.239410005	1.228239156	1.227647423	1.230109658	1.248771988	1.254380347	1.266094149	1.250452807	1.251352714	1.25015174	1.251094641	1.24902212	1.259594361	1.254423783	1.254546622	1.255152342	1.253255247	1.258401266	1.248135453	1.245565022	1.245060084	1.245056607	1.246104562	1.255073205	1.249144306	1.261348352	1.252574535	1.242865676	1.250759524	1.250594771	1.243738955	1.245040347	1.258142884	1.261571602	1.264992317	1.26805315	1.275025253
51	1.230315884	1.298991731	1.281224102	1.259844176	1.287212341	1.257607116	1.248558108	1.240473428	1.246136233	1.245767862	1.24134729	1.241017579	1.23934082	1.230334034	1.230315884	1.230481919	1.246234831	1.254439778	1.267035431	1.25520726	1.254936963	1.251131024	1.250730427	1.249514022	1.259201053	1.258772968	1.258962377	1.256442464	1.255164727	1.281789118	1.252336467	1.255804274	1.245840449	1.249121128	1.247925943	1.2564	1.253368493	1.25910612	1.254152802	1.245223061	1.249934264	1.25622591	1.243534842	1.250042153	1.25614845	1.260807976	1.263851801	1.266859503	1.273195956
51.5	1.232170907	1.318182524	1.287726996	1.284396944	1.291224659	1.28521488	1.249326228	1.241368254	1.244510865	1.2445	1.241707852	1.240338329	1.239938777	1.232170907	1.230203246	1.232226425	1.247749953	1.2825241	1.268520706	1.278224455	1.272223618	1.249703214	1.248688429	1.2507	1.2654	1.258765903	1.258697932	1.256247991	1.256777043	1.282801023	1.2544	1.256086003	1.249735291	1.252723505	1.255585053	1.256348679	1.254575156	1.258809801	1.25307159	1.250573812	1.253030449	1.259796349	1.248426893	1.249488342	1.255617346	1.258259445	1.26120085	1.269933736	1.272852439
52	1.236009127	1.317626257	1.2912	1.293134008	1.292540335	1.285090355	1.24904644	1.243537874	1.244480761	1.244904748	1.24232381	1.241648858	1.242086439	1.234217505	1.231665064	1.234375395	1.252265139	1.282252706	1.27142628	1.287735784	1.2856	1.24972165	1.24681209	1.251	1.268678631	1.26272086	1.261794507	1.259953416	1.254157843	1.275557659	1.258177071	1.254328761	1.252075939	1.255105286	1.259439156	1.261297028	1.254758901	1.256919397	1.252558798	1.252471801	1.256810159	1.262079171	1.251795477	1.248190067	1.253271001	1.257785844	1.26145896	1.280693596	1.26781028
52.5	1.240582799	1.318834215	1.291917507	1.299424528	1.29853981	1.285510989	1.249063174	1.244749345	1.24625784	1.245427181	1.242842222	1.243455555	1.245913386	1.234177996	1.234587666	1.236253996	1.254850693	1.283512308	1.282012416	1.288420821	1.286044198	1.250430612	1.248550404	1.249274074	1.270688	1.262805171	1.263776967	1.262647368	1.254978045	1.269927381	1.254752413	1.256491762	1.259548043	1.259585702	1.262326984	1.264570948	1.259199478	1.257498525	1.255804873	1.257817247	1.261254364	1.264081093	1.255285349	1.245762697	1.252295148	1.258736334	1.269018671	1.282028703	1.266150196
53	1.24388068	1.319175104	1.282377689	1.301660265	1.302884379	1.308280412	1.252032669	1.254244746	1.244724396	1.244851479	1.245810407	1.243666666	1.246542314	1.235111201	1.235945083	1.239621402	1.267602809	1.282782412	1.28124172	1.289303373	1.285177315	1.252118182	1.249099608	1.247814392	1.270956275	1.262997805	1.263047885	1.267341379	1.261869281	1.263720676	1.25557307	1.257890275	1.262844323	1.262015452	1.262998569	1.27168802	1.263820169	1.25517037	1.256735698	1.26016568	1.262366861	1.264876992	1.256442795	1.24680283	1.254326546	1.2554	1.266168291	1.28324236	1.264735682
53.5	1.245671808	1.319386441	1.275153012	1.302025442	1.308853793	1.307642697	1.251966881	1.256519298	1.245345583	1.245963612	1.247369983	1.244814974	1.24444771	1.236354673	1.240063525	1.241023976	1.281664155	1.282358816	1.2811	1.287460104	1.278884348	1.279969611	1.249822763	1.25012982	1.2723	1.264433917	1.263598927	1.272824307	1.268811072	1.26403907	1.263240573	1.258381275	1.261766539	1.261668668	1.2615	1.269577893	1.266624964	1.254176653	1.257206676	1.261021098	1.265294718	1.268631158	1.261458947	1.259548735	1.260962727	1.258240025	1.269400091	1.286334752	1.264523578
54	1.248780796	1.293550365	1.271188202	1.315363843	1.317399007	1.31486993	1.252555733	1.258958211	1.246364658	1.245542721	1.250103384	1.245632779	1.245850998	1.237457275	1.243034177	1.244128553	1.281232219	1.273871977	1.279527907	1.280565439	1.2779	1.285381286	1.252830366	1.261928953	1.276118644	1.269383206	1.265835696	1.273158554	1.268070548	1.272584167	1.26869906	1.260265547	1.264007973	1.26543192	1.262718605	1.271363627	1.271354322	1.257287629	1.257062136	1.260661352	1.26903545	1.270589635	1.264545163	1.281314759	1.267493251	1.262725829	1.272248932	1.285444683	1.266890848
54.5	1.251012	1.291405742	1.279642737	1.336165724	1.321386216	1.313844955	1.252258542	1.259833474	1.243811683	1.246960432	1.247489612	1.246602671	1.247497672	1.242472691	1.243591862	1.246070139	1.271398769	1.27088744	1.272922835	1.277685047	1.27678895	1.285775592	1.251161598	1.259078562	1.282588779	1.271522478	1.269153548	1.278010875	1.268563155	1.274020805	1.271552462	1.264140739	1.271222243	1.267603557	1.271531244	1.275000736	1.272715722	1.265235569	1.257102366	1.263184416	1.271725162	1.274152009	1.268062823	1.287334927	1.281736322	1.273292253	1.284416364	1.289095018	1.286070725
55	1.25360978	1.291444882	1.293427302	1.340062105	1.320664931	1.308948571	1.253953397	1.258171658	1.245540426	1.247976738	1.250366785	1.245315946	1.247894444	1.248651429	1.243173526	1.249088	1.26576786	1.265180447	1.269604232	1.276956722	1.2731	1.283315006	1.250765933	1.258046349	1.285848718	1.273852191	1.273300704	1.277367302	1.26959384	1.277045995	1.275240577	1.270926393	1.274548606	1.273792142	1.275669003	1.27714498	1.275407962	1.271747646	1.260321723	1.265764791	1.274407324	1.276059292	1.272162783	1.288292754	1.291004817	1.279780254	1.282743731	1.294602113	1.283839077
55.5	1.258895253	1.287138904	1.304858473	1.344225678	1.31758309	1.305711016	1.252908189	1.254621534	1.246978141	1.250528666	1.25011285	1.247244254	1.249542321	1.252535592	1.246657191	1.247994781	1.260203145	1.262076849	1.269765258	1.273438687	1.271769691	1.273794452	1.250223874	1.258166365	1.287852331	1.273930282	1.277551225	1.278531548	1.275986401	1.275235613	1.278775266	1.274944572	1.277808554	1.275511983	1.275167157	1.277945161	1.277722704	1.276895568	1.265638363	1.268625142	1.276014021	1.280234145	1.277911542	1.291333356	1.291514777	1.2806	1.286590421	1.29438125	1.281442334
56	1.26363587	1.265714988	1.30947758	1.341331412	1.315478113	1.301307616	1.257672957	1.255009687	1.250952647	1.25480214	1.251139071	1.247233963	1.249169543	1.2534	1.250423222	1.253314858	1.261344297	1.264272422	1.269075049	1.272170879	1.2686	1.265944978	1.251465359	1.26278731	1.28969	1.279263607	1.282423709	1.282313896	1.284905612	1.281250311	1.2812	1.277019104	1.277299732	1.278546191	1.275786494	1.280251619	1.27884084	1.281087524	1.272233552	1.271583245	1.279497459	1.282889536	1.280764407	1.295209813	1.290823387	1.28024206	1.294047602	1.294612987	1.281843813
56.5	1.271258798	1.265450188	1.307616082	1.3328	1.31650666	1.303311656	1.258695752	1.255262802	1.251621951	1.257622021	1.250928246	1.248030168	1.251912685	1.2535	1.25727757	1.25601937	1.265469777	1.265797382	1.270312415	1.272071374	1.269656534	1.264477322	1.259938122	1.265049931	1.292828103	1.283234138	1.284308473	1.284709869	1.287835383	1.281164261	1.28526014	1.282269709	1.276489187	1.277672898	1.279009482	1.285681286	1.281136288	1.28317499	1.278478205	1.275604987	1.282672945	1.286434608	1.284587235	1.306989537	1.291178351	1.28347304	1.297910527	1.311924051	1.29287201
57	1.279005615	1.274658024	1.313407389	1.321471429	1.317003791	1.303235971	1.265415462	1.256038638	1.256387925	1.260856274	1.251233412	1.249967882	1.254598454	1.252588508	1.258328312	1.255749466	1.272913795	1.265765267	1.269092249	1.272086212	1.268225824	1.2631	1.268523009	1.270534312	1.294212063	1.283117292	1.289985904	1.287283851	1.287244188	1.290021765	1.288322528	1.284240698	1.283111741	1.281845675	1.283601647	1.293598876	1.282914286	1.286709517	1.282022487	1.277327177	1.286503701	1.289722762	1.28482297	1.312322904	1.296265008	1.294344306	1.32243234	1.346437681	1.294155811
57.5	1.288139024	1.284032916	1.326070255	1.313754438	1.31488058	1.307154692	1.267263416	1.260587897	1.256829281	1.261660372	1.253958188	1.251028141	1.258629298	1.253415556	1.262397168	1.2575	1.277531622	1.269776757	1.273292834	1.2721	1.27146137	1.2636059	1.271545921	1.2735	1.298449485	1.285781136	1.293500539	1.293446	1.288263879	1.292708595	1.292387977	1.283420344	1.283956404	1.28560028	1.288139893	1.291293938	1.287854462	1.288514313	1.286360585	1.281116583	1.290942238	1.291702239	1.289744024	1.328605292	1.303764963	1.304320245	1.337733939	1.357416931	1.335872935
58	1.293662597	1.286002317	1.327078961	1.308346578	1.31143	1.3054	1.274149354	1.267548396	1.2580875	1.265149764	1.254552569	1.251257342	1.262760183	1.259171775	1.263880446	1.260692191	1.276914636	1.275733906	1.279149926	1.274116807	1.275242116	1.26965755	1.273272364	1.271349606	1.322921428	1.287535553	1.297381616	1.296762014	1.290843586	1.310111887	1.295402194	1.286813149	1.289852743	1.291378693	1.296161725	1.292399731	1.289063091	1.290594133	1.287390052	1.28698301	1.293662597	1.295952455	1.292506977	1.330471053	1.325069036	1.318326063	1.348882011	1.3595	1.355371781
58.5	1.299023233	1.284136931	1.325640021	1.304418694	1.308640347	1.306692322	1.279943799	1.272737474	1.258220429	1.266107643	1.256819738	1.254556101	1.265964132	1.263777367	1.269383621	1.264612185	1.283566892	1.2832125	1.28431828	1.28179387	1.276978151	1.277081293	1.283474981	1.275864954	1.335	1.288826	1.297296779	1.296500305	1.291114962	1.307447172	1.297623077	1.289878319	1.297311701	1.2994	1.305205552	1.295105	1.29208295	1.294342171	1.290530724	1.293623099	1.296169091	1.298253819	1.294022083	1.330250554	1.325168613	1.323613094	1.348320466	1.357172241	1.355721193
59	1.311611512	1.287775228	1.327797081	1.304303146	1.306851465	1.308420575	1.281772781	1.280087688	1.262648826	1.274948675	1.261410172	1.258635065	1.270462391	1.26835593	1.275659829	1.269987018	1.28795273	1.29079861	1.287404932	1.286888432	1.281318727	1.282480196	1.289561547	1.283780172	1.336525425	1.29058676	1.300446409	1.297846106	1.296311549	1.30915721	1.300514311	1.294086246	1.305612595	1.304951327	1.299256116	1.29928575	1.294860987	1.296027794	1.292597597	1.297523589	1.30145477	1.301510808	1.298610405	1.341797985	1.3311	1.338125199	1.352052501	1.356431075	1.355584681
59.5	1.319188924	1.302102483	1.335580757	1.302696804	1.304290614	1.309808968	1.2825	1.286034997	1.27274839	1.280269815	1.266050604	1.268246549	1.276970964	1.270969581	1.281203607	1.275189641	1.292333533	1.294822827	1.296518941	1.294995471	1.29207788	1.28976061	1.290910352	1.288512048	1.33824783	1.292990223	1.30321273	1.2981	1.300564368	1.309190171	1.30546032	1.300110324	1.304149633	1.302490805	1.29855336	1.302441597	1.297554407	1.296599597	1.295361604	1.304616339	1.30353414	1.304790119	1.302876195	1.348924828	1.335734789	1.34132523	1.351821298	1.359281954	1.355572932
60	1.326650082	1.327696226	1.34850972	1.302358877	1.3032054	1.310780574	1.286025696	1.29225557	1.279767939	1.287865077	1.269047963	1.274209422	1.279378992	1.276700613	1.28460849	1.283979947	1.2985	1.301034434	1.298757525	1.292833378	1.291744039	1.293759339	1.292820068	1.293481668	1.339420375	1.295634862	1.303083543	1.302658853	1.3028	1.311275541	1.310929405	1.30578036	1.300996644	1.297642471	1.304817317	1.306123888	1.299121016	1.299221481	1.297967409	1.311589943	1.306506233	1.30791791	1.304860317	1.347682195	1.340310678	1.341537939	1.350767792	1.35793976	1.353618847
60.5	1.324492005	1.328375253	1.347045327	1.307720366	1.302454818	1.309232864	1.291425654	1.297183272	1.285696269	1.288430518	1.272812035	1.2821	1.281779936	1.283332228	1.289621077	1.293198925	1.297599015	1.301563504	1.297838301	1.292821647	1.295320046	1.291478669	1.294586364	1.2933	1.340236881	1.298732552	1.304445882	1.303488965	1.308850859	1.308820531	1.31435177	1.306979173	1.301636325	1.301848537	1.31192426	1.315910415	1.302834702	1.300470831	1.303614301	1.313570471	1.310878454	1.310279124	1.306513938	1.346289725	1.343104937	1.340739367	1.347577764	1.358206262	1.353670583
61	1.328949243	1.330534027	1.34434966	1.318976453	1.310397077	1.305898818	1.29207931	1.299921484	1.288800814	1.286302682	1.279267125	1.288969004	1.283411475	1.287371852	1.299221761	1.300658898	1.304245757	1.3015	1.296967449	1.297565205	1.298400476	1.292102297	1.29712631	1.295480269	1.3413	1.301632844	1.309067248	1.306591269	1.314535447	1.30789405	1.320219014	1.308524986	1.311207276	1.309979416	1.320457755	1.32814969	1.306960497	1.304280373	1.306935102	1.322736145	1.317698244	1.313272633	1.314809631	1.348263476	1.341461408	1.33614778	1.352384128	1.35896256	1.353220095
61.5	1.33862167	1.331037654	1.34914585	1.332312838	1.316553822	1.304086101	1.298716679	1.308392091	1.293435243	1.287696493	1.296761115	1.2913	1.29264382	1.29073273	1.302143154	1.308922688	1.309233672	1.305706751	1.296476412	1.301119149	1.302813379	1.296378843	1.300312015	1.300094314	1.347822183	1.30357756	1.313389606	1.309858643	1.316729061	1.3129313	1.325257652	1.313254927	1.319439256	1.319771726	1.331361881	1.331706667	1.312293702	1.315890654	1.31139375	1.331191043	1.325603261	1.317870093	1.314785058	1.347828112	1.33978183	1.3337256	1.361233333	1.359255509	1.355970298
62	1.34940706	1.337733904	1.349648208	1.333516734	1.319696309	1.303981188	1.30100355	1.314742746	1.301865544	1.291530008	1.301605776	1.292886038	1.300395479	1.292887908	1.304776732	1.315438928	1.317360955	1.309320336	1.300039606	1.304165134	1.306279654	1.298601226	1.310388548	1.302975093	1.350822765	1.30947965	1.32040583	1.314476535	1.32108247	1.320937342	1.331587297	1.323515709	1.336776269	1.33988452	1.345989168	1.352864378	1.31886073	1.323081734	1.317205422	1.331784978	1.333314571	1.324473713	1.322247899	1.3498	1.337427397	1.345735155	1.361732406	1.356970073	1.354092448
62.5	1.354282046	1.342836822	1.352697418	1.348733804	1.324173228	1.302305096	1.303138282	1.322307465	1.305595062	1.293908743	1.29929092	1.294400621	1.30369994	1.297081108	1.30777937	1.321507427	1.322943813	1.317889369	1.305089015	1.3073875	1.310428596	1.303759391	1.317484827	1.306184266	1.357456285	1.313483024	1.327161486	1.322552093	1.32384	1.322630252	1.34431698	1.335426023	1.350648989	1.353005437	1.354640328	1.374785849	1.331748591	1.331441948	1.321413116	1.335342466	1.335942615	1.330386947	1.327146864	1.354728906	1.334693694	1.363053688	1.358545438	1.368171176	1.351071697
63	1.362297438	1.343286777	1.356539845	1.355358987	1.329902911	1.30158698	1.307963054	1.32383483	1.306148323	1.2959	1.2982656	1.294425243	1.307304581	1.299982387	1.31195644	1.330140212	1.338332152	1.327301208	1.312225841	1.310477864	1.316260451	1.308491011	1.32851269	1.310712622	1.367736242	1.318595306	1.335403879	1.32549657	1.329697356	1.330247023	1.350064732	1.33899984	1.356796915	1.36170625	1.364948892	1.38383885	1.34026802	1.338562649	1.325949754	1.338611621	1.33921791	1.334783693	1.334528173	1.354393572	1.333419878	1.366783597	1.357336403	1.366351185	1.349231953
63.5	1.366540977	1.340706642	1.356223872	1.354102588	1.339236006	1.302475377	1.312592021	1.327486525	1.317145593	1.30232025	1.30135956	1.303384825	1.31443035	1.305146946	1.317610565	1.334337302	1.347237513	1.333208215	1.320988264	1.318045971	1.329077419	1.314565947	1.338233822	1.315725499	1.375358663	1.326055298	1.34487039	1.339894737	1.343354078	1.331081469	1.362491742	1.351716288	1.372652439	1.375840451	1.378691621	1.390329835	1.347920659	1.346100141	1.328452261	1.345391346	1.344624044	1.339736611	1.341000763	1.36482307	1.346091964	1.370253434	1.358345792	1.368966323	1.3485075
64	1.370305293	1.337019552	1.356177153	1.355184242	1.341488618	1.309094105	1.318606269	1.33177023	1.324249832	1.310440781	1.305793916	1.30982293	1.318286616	1.309057737	1.319948011	1.338457143	1.346162326	1.339327033	1.326665445	1.333869545	1.338080645	1.329922227	1.345720854	1.324667942	1.385905119	1.335419822	1.35534602	1.350379267	1.350764281	1.345377448	1.37241055	1.372679655	1.385066087	1.386983828	1.390956467	1.399371751	1.359408036	1.35464037	1.333922796	1.349589634	1.347550058	1.344025805	1.346429985	1.377188795	1.356441504	1.370668804	1.366738734	1.380642879	1.355471992
64.5	1.373861705	1.335271762	1.355211362	1.355762153	1.344444569	1.342232412	1.335327523	1.335509239	1.330595347	1.318413876	1.317939382	1.317396364	1.322367453	1.314233176	1.322882446	1.344240051	1.348294826	1.346189617	1.332560672	1.341142632	1.347077831	1.335873734	1.348410826	1.331462684	1.397504141	1.344804401	1.36689701	1.359073424	1.358227273	1.348123043	1.386071184	1.382227307	1.394505469	1.395515395	1.399372865	1.403500335	1.372983914	1.364644286	1.338935961	1.354782278	1.353270596	1.350296134	1.350488442	1.380486106	1.360468253	1.368900471	1.377732199	1.388035802	1.364518445
65	1.377453531	1.333796833	1.35663897	1.355751136	1.349834437	1.344253911	1.343231922	1.343362719	1.33647393	1.324208144	1.32229941	1.326148718	1.324229104	1.317577639	1.327859949	1.348753137	1.352268331	1.348736655	1.338967043	1.348412536	1.353908769	1.344345417	1.348536915	1.336733973	1.40632103	1.359333652	1.374886863	1.376479037	1.366410683	1.356644331	1.393778497	1.394206429	1.403116129	1.40378574	1.406283481	1.407433548	1.385835736	1.375303682	1.35122638	1.362183047	1.360645605	1.356926056	1.35526424	1.382759795	1.369709247	1.375285195	1.383392552	1.388783372	1.388756302
65.5	1.384012176	1.3351	1.362117234	1.356389301	1.350882451	1.346987306	1.349103163	1.351403181	1.338242927	1.3278	1.326465607	1.342706087	1.329931486	1.32492943	1.332862931	1.354093147	1.356763588	1.353306372	1.345117429	1.356282615	1.365668758	1.348452728	1.348242124	1.345606064	1.419109114	1.379406189	1.387598028	1.390576063	1.379260554	1.364367308	1.406989953	1.40453376	1.409749827	1.410946755	1.412408521	1.409567376	1.395828671	1.386401684	1.360577553	1.370509427	1.369152032	1.367951416	1.35930917	1.384587741	1.379867863	1.3816955	1.386472874	1.38982197	1.392448492
66	1.387907869	1.336122663	1.372081154	1.367457484	1.354838429	1.350339713	1.359898818	1.355500525	1.34564787	1.327824412	1.334674071	1.350603921	1.339638338	1.328595088	1.339012838	1.363910943	1.366961854	1.359918891	1.349194316	1.367062931	1.371865694	1.364300127	1.353697445	1.354693223	1.425427728	1.387373269	1.397068159	1.394762578	1.388722788	1.375359682	1.414278713	1.409499843	1.413664311	1.415058042	1.415386033	1.413752252	1.399328076	1.39324375	1.370019069	1.378035246	1.383082325	1.379063026	1.365361569	1.39399562	1.384060451	1.387622812	1.395475247	1.395617262	1.392992834
66.5	1.399697388	1.347363322	1.375806006	1.377099056	1.370175796	1.356810448	1.363522185	1.361939733	1.358859026	1.330128793	1.346625837	1.356684855	1.347600274	1.330572222	1.343305145	1.373299938	1.377542993	1.371955584	1.360945719	1.37379273	1.37888534	1.370110185	1.356875913	1.355806178	1.429985038	1.396155825	1.400970692	1.400603615	1.400378829	1.388364351	1.421817219	1.417443076	1.419669309	1.419090989	1.421741261	1.420758684	1.402225478	1.405522522	1.379716945	1.387044849	1.399697388	1.392579694	1.371076576	1.39803416	1.38915825	1.39660665	1.403340038	1.405299275	1.397012062
67	1.41163226	1.351375405	1.379825086	1.383572941	1.379904728	1.363065212	1.365253707	1.368415874	1.37065066	1.33504281	1.361650927	1.372411429	1.355	1.33890657	1.354651596	1.380990323	1.399291002	1.382961074	1.371302646	1.380663862	1.385368891	1.38048375	1.366184914	1.3608178	1.437011409	1.402369421	1.404345851	1.407237107	1.40846	1.39642939	1.424535245	1.424575852	1.42290739	1.422464154	1.424024789	1.430399607	1.412810477	1.418970971	1.386994776	1.393556302	1.414921488	1.410298794	1.377984881	1.404655896	1.394957377	1.403922241	1.410107353	1.409477238	1.406653102
67.5	1.427083428	1.364169668	1.384931241	1.388575865	1.383475037	1.374551862	1.368287826	1.374420423	1.380367219	1.360329881	1.376097366	1.379568464	1.359677536	1.347869468	1.368341755	1.389411278	1.411382973	1.394456426	1.38303912	1.387106497	1.398352188	1.388885862	1.375411292	1.372329929	1.439207978	1.406979386	1.413029574	1.415045719	1.414734288	1.412943609	1.433494958	1.429232678	1.426858478	1.427719375	1.430235804	1.436684147	1.425961744	1.43507644	1.403882097	1.403000998	1.427083428	1.430847689	1.392175899	1.414784454	1.404554726	1.410969893	1.414637962	1.413477749	1.415839652
68	1.433247938	1.373533735	1.393232218	1.391814826	1.385985148	1.379781865	1.367790617	1.381663756	1.378549417	1.368857401	1.385989784	1.3856	1.364534942	1.361523061	1.379681709	1.394496335	1.419669089	1.405555814	1.398622931	1.3959	1.410445217	1.396628717	1.395696918	1.385657597	1.443626714	1.415845082	1.433414627	1.426760008	1.422440286	1.428215777	1.443106111	1.438324403	1.438357643	1.435990468	1.439293329	1.445325267	1.439539331	1.44324951	1.424542217	1.417811753	1.444143805	1.449262866	1.408676628	1.422650055	1.410826353	1.415894319	1.41928413	1.416742555	1.426088535
68.5	1.439290175	1.376889306	1.399073773	1.397274042	1.38936755	1.391049315	1.375005485	1.386672194	1.377303378	1.376115451	1.400545287	1.391920231	1.371820597	1.3753602	1.388885985	1.40347881	1.434534123	1.413576636	1.41256576	1.408293443	1.420002167	1.408794523	1.407299763	1.404045493	1.447718402	1.422856145	1.440443073	1.43835014	1.433864696	1.44190047	1.45530827	1.446160076	1.447488992	1.443287101	1.447306907	1.451271649	1.453093953	1.451381618	1.43621538	1.437580316	1.466328463	1.463021158	1.41482219	1.433951429	1.419095064	1.421964976	1.426109814	1.423405326	1.435680721
69	1.454827057	1.385662007	1.406591265	1.405722349	1.39355928	1.408215463	1.388289934	1.394190736	1.386471516	1.387452172	1.412895807	1.398811166	1.384575093	1.389936798	1.39802058	1.409861435	1.448415393	1.425355602	1.424981763	1.416916732	1.432293878	1.429484925	1.419673344	1.41369726	1.452794514	1.431524641	1.447499487	1.448633333	1.443124925	1.456756316	1.46691671	1.453950553	1.456543945	1.45365803	1.459771419	1.456100057	1.468128865	1.458780767	1.45789607	1.454827057	1.484374255	1.475272408	1.425389924	1.449486702	1.431247134	1.433223009	1.432217916	1.438838942	1.440963629
69.5	1.464346492	1.391690244	1.413459418	1.413102668	1.400849534	1.417314644	1.408891223	1.404615937	1.401074864	1.390218911	1.424499846	1.405185294	1.402265953	1.400992132	1.406726307	1.420124242	1.456469225	1.432992924	1.440148464	1.4283625	1.444290434	1.438744351	1.435729833	1.436868545	1.460792599	1.443717375	1.455863317	1.460704564	1.449023404	1.472319685	1.47767683	1.464157812	1.460731288	1.461546941	1.464078575	1.463112284	1.479435772	1.469860484	1.471964399	1.464489728	1.503213253	1.499300905	1.444323877	1.459690556	1.445961027	1.443384962	1.440858816	1.449514707	1.440132906
70	1.470544041	1.4022	1.418030583	1.42283618	1.40948164	1.424533134	1.422181775	1.418723638	1.440695085	1.387240616	1.43363913	1.411352284	1.423883511	1.409092763	1.416702422	1.430946474	1.457415934	1.450311369	1.453418802	1.449028158	1.456011543	1.450724758	1.449870204	1.455556232	1.46925528	1.455623293	1.465093089	1.465647994	1.460606544	1.491520773	1.487729695	1.475689291	1.467985749	1.465052857	1.467289916	1.464597011	1.491506538	1.481276934	1.48194732	1.473852627	1.515315457	1.517529241	1.474592274	1.474614647	1.463879138	1.453531445	1.454322558	1.457496068	1.448314612
70.5	1.484179053	1.409345946	1.42454071	1.436420331	1.420861153	1.428285166	1.434922066	1.42807585	1.4649843	1.394916201	1.453504396	1.421740385	1.436451809	1.418278124	1.422445249	1.44417682	1.459752724	1.468632424	1.469072657	1.472916327	1.47403245	1.459892753	1.459381003	1.468114878	1.487351682	1.468904277	1.477664106	1.455921804	1.461867226	1.5093985	1.495979413	1.490117617	1.481757237	1.470190498	1.479808541	1.480842187	1.501151793	1.495687541	1.492881286	1.49046737	1.52451091	1.522627801	1.490950541	1.50367038	1.47415936	1.467485149	1.466075946	1.464920299	1.464302582
71	1.49796197	1.420859976	1.426551953	1.450543746	1.427440837	1.435534758	1.444181643	1.439117119	1.478590971	1.412708317	1.46983094	1.431284265	1.447363189	1.425320302	1.430608147	1.459166932	1.474333074	1.489499406	1.482673018	1.493621064	1.4936835	1.47216316	1.461844404	1.480779103	1.508092531	1.501456164	1.496747343	1.453755877	1.47561488	1.531420537	1.506588435	1.503173879	1.488098153	1.479010361	1.480876279	1.490783996	1.514816783	1.507802058	1.509239629	1.514222045	1.536125708	1.534183199	1.501984922	1.530675222	1.479703644	1.47894135	1.47399061	1.476335669	1.478761564
71.5	1.508804479	1.432733699	1.430458358	1.470905994	1.433594361	1.44472516	1.461376274	1.449453972	1.487112478	1.433235723	1.482631867	1.439474163	1.462240697	1.444715253	1.443165266	1.477277586	1.509570546	1.512527103	1.496361683	1.513454528	1.513091998	1.48907215	1.475031658	1.485338697	1.525396726	1.51100093	1.516941935	1.481576961	1.528042327	1.5467625	1.523326517	1.51361979	1.499380576	1.491525041	1.497118846	1.506238997	1.52418456	1.51926438	1.526774742	1.529395238	1.558179183	1.549788688	1.516331355	1.544654336	1.490042157	1.496636359	1.490416675	1.492955814	1.49203705
72	1.532050495	1.443335	1.436947144	1.483926247	1.44439942	1.462785636	1.474206074	1.463753337	1.503575967	1.459816393	1.493892952	1.44908128	1.483189228	1.458030292	1.463493624	1.498795608	1.531327137	1.536216365	1.51353805	1.532076412	1.530675436	1.508662153	1.50372411	1.515141508	1.545035536	1.528199058	1.525730404	1.508479884	1.547294891	1.560105815	1.533686585	1.52590393	1.516750355	1.504807444	1.512692065	1.518095105	1.533800875	1.52791535	1.550950823	1.551225333	1.579737275	1.571270522	1.535583918	1.56334212	1.505538919	1.512907885	1.511737535	1.52059706	1.506709971
72.5	1.551219968	1.458801519	1.441133273	1.496490148	1.458630021	1.480773258	1.48836976	1.47470821	1.510849803	1.484297088	1.50392712	1.467131282	1.503056424	1.474774519	1.481389406	1.522077976	1.542699079	1.555796625	1.537568082	1.546451877	1.548587716	1.530086159	1.531910153	1.542617965	1.571005584	1.540926957	1.533653724	1.50844163	1.562171007	1.575004042	1.545525328	1.539521143	1.528505144	1.518561013	1.524105397	1.527411953	1.547022682	1.536459756	1.575577778	1.574840283	1.598969652	1.595237558	1.558736377	1.583905725	1.532859518	1.531050712	1.524440322	1.537086679	1.520505138
73	1.562392105	1.470055102	1.453673892	1.512094715	1.47548631	1.510252903	1.506562933	1.489853993	1.528369536	1.523519303	1.513473705	1.492027461	1.5096569	1.495494286	1.507096386	1.545120228	1.577332135	1.570799374	1.554938458	1.552810363	1.558627646	1.55317899	1.541451383	1.558962397	1.583294388	1.553966226	1.553899857	1.53542563	1.567004948	1.583605778	1.564353451	1.538058592	1.535204149	1.529553541	1.52946917	1.524242573	1.565227837	1.542967297	1.590097373	1.598718308	1.614526368	1.615832745	1.578220614	1.598436317	1.554645569	1.546694392	1.540221348	1.548632595	1.536361998
73.5	1.573802247	1.485281043	1.475162684	1.523792134	1.486287738	1.526286111	1.536709899	1.504256982	1.535174032	1.535583878	1.524909951	1.514027622	1.53920098	1.531435517	1.532701484	1.567816216	1.584264339	1.586177472	1.574345225	1.565004925	1.572087246	1.574053451	1.557668413	1.578030702	1.593121871	1.566888848	1.56733858	1.556795122	1.577228467	1.590428509	1.586164865	1.54614024	1.539558008	1.532099034	1.541488675	1.530078213	1.574074221	1.55524597	1.610300814	1.625976641	1.62862741	1.631190538	1.593361225	1.611520142	1.572092416	1.567734787	1.552839421	1.563340765	1.560462921
74	1.596297388	1.500300958	1.489120165	1.53531973	1.492149122	1.543928796	1.557855173	1.521650721	1.54757731	1.538740554	1.537310886	1.533682306	1.56344775	1.562215334	1.561969849	1.587073956	1.592454041	1.604527324	1.586561234	1.582042836	1.595441343	1.590202988	1.578268934	1.591794882	1.606009231	1.579982868	1.582548752	1.561320627	1.58769418	1.599603829	1.606378517	1.558469075	1.560652429	1.536280317	1.555119888	1.53611086	1.583342857	1.56736896	1.639345673	1.649818136	1.643911143	1.644337744	1.610977039	1.620394402	1.591055659	1.587618327	1.570854153	1.57833952	1.580729357
74.5	1.605239639	1.514786238	1.509199189	1.545515655	1.518965931	1.562141276	1.564674226	1.54502843	1.565313859	1.568315443	1.553800219	1.552572665	1.593216807	1.591406089	1.59457812	1.608042431	1.6179639	1.632699485	1.618752647	1.606223776	1.612959512	1.60346302	1.589851	1.595564292	1.621529398	1.615964039	1.587731582	1.580304594	1.609805879	1.608530471	1.622429778	1.569745552	1.569102231	1.560140011	1.564716911	1.556343294	1.594649806	1.585951941	1.653087623	1.673642992	1.661418033	1.660556874	1.624758004	1.631565613	1.61130688	1.612318542	1.587542182	1.59061796	1.598287532
75	1.623999408	1.529238255	1.52934096	1.556413699	1.535549943	1.577937705	1.575405674	1.563813646	1.583795118	1.589367421	1.57177283	1.5788	1.614459713	1.611694974	1.620935058	1.627131166	1.649181848	1.644554419	1.639353222	1.624334536	1.62992721	1.627047749	1.6186255	1.612595549	1.634300567	1.635058635	1.602021409	1.618744178	1.634473716	1.617699016	1.639506844	1.592919507	1.573477609	1.569299558	1.573970121	1.585589538	1.601993225	1.601079867	1.664166364	1.687182764	1.679973483	1.678576056	1.643342881	1.644276257	1.634236203	1.634252458	1.601210113	1.60284326	1.607855718
75.5	1.641262651	1.552951181	1.546149042	1.576021855	1.553516531	1.591353159	1.598394206	1.583903205	1.60732642	1.599264518	1.589674227	1.596820548	1.631847682	1.627206856	1.649671482	1.649202961	1.666247059	1.656160232	1.659210197	1.644198091	1.641793295	1.644184541	1.647075741	1.623682365	1.646631937	1.665324555	1.623776056	1.642212414	1.650152455	1.634975292	1.654272763	1.617174452	1.589462874	1.57327521	1.582243129	1.599917412	1.612044532	1.619329848	1.681209671	1.69852413	1.697132547	1.696139754	1.661633539	1.65787406	1.655876806	1.655024747	1.621116258	1.620056082	1.61673771
76	1.654762096	1.569538614	1.563226794	1.605696473	1.589798942	1.613041772	1.621893984	1.604543364	1.619452959	1.613270945	1.612782359	1.618613935	1.650194017	1.648294373	1.669765801	1.668456566	1.672976131	1.669561076	1.674998833	1.661488079	1.659488807	1.65883894	1.656287282	1.637658699	1.65815	1.672663287	1.660661015	1.657292897	1.675739286	1.647836685	1.665148558	1.63629255	1.619101758	1.590714759	1.607308193	1.596897967	1.615975652	1.634087494	1.699624805	1.71437541	1.713718418	1.711669605	1.677378571	1.676632845	1.670093822	1.67637438	1.64333419	1.628339677	1.63367517
76.5	1.67630563	1.586512816	1.580541379	1.621609402	1.610638529	1.64189019	1.642915054	1.625841273	1.630738685	1.630371584	1.631964611	1.641508192	1.665865914	1.67630563	1.685766231	1.687214126	1.685872532	1.677948529	1.68699679	1.679255995	1.672106762	1.670851701	1.664921303	1.651988157	1.67086945	1.684927632	1.656559269	1.679557184	1.685250593	1.665486339	1.676476702	1.668571891	1.645322799	1.621139829	1.624571521	1.623486576	1.625437278	1.654916916	1.719820933	1.725652686	1.731043891	1.727072591	1.694463135	1.691289012	1.683620153	1.694777551	1.656395826	1.645475414	1.661019497
77	1.688664381	1.610634965	1.59997333	1.63729758	1.624889961	1.658258407	1.655570021	1.655693333	1.63912976	1.653774941	1.659900244	1.656042404	1.693484495	1.703725424	1.699644162	1.701732479	1.690768408	1.692301858	1.700355732	1.690049831	1.692583132	1.691503091	1.669499836	1.66384248	1.683012766	1.690699015	1.675871449	1.696122436	1.69041704	1.684034829	1.692809254	1.668142062	1.66927016	1.651484309	1.663152795	1.645869349	1.662008649	1.673835507	1.734991087	1.738931008	1.746509761	1.740237219	1.711202648	1.706880571	1.703722596	1.704222144	1.680256046	1.672357576	1.67560055
77.5	1.699969919	1.63426834	1.620600147	1.655226007	1.639107118	1.688286645	1.668983888	1.682887793	1.646893394	1.6698249	1.67396006	1.667507477	1.712365317	1.723867522	1.710349763	1.714920219	1.710059109	1.696110406	1.705123581	1.703746871	1.704670112	1.701477391	1.674230085	1.681213009	1.699219879	1.709509975	1.692185584	1.725152166	1.701370102	1.708253553	1.71450327	1.678053988	1.676465062	1.66821216	1.668936782	1.66578	1.682540813	1.689119056	1.749499093	1.751764103	1.759965556	1.754341564	1.722682881	1.724007462	1.714442369	1.720971008	1.699834286	1.698645214	1.685001492
78	1.721567614	1.647009239	1.64879975	1.674119618	1.6482	1.704526876	1.686068947	1.70629337	1.66103214	1.683104568	1.67814035	1.681687298	1.73038262	1.73711809	1.721567614	1.72880471	1.718862721	1.711569656	1.71147499	1.716941256	1.721673807	1.716261194	1.688226281	1.704283216	1.712479032	1.730913274	1.713212763	1.752735417	1.724583459	1.746640377	1.747899787	1.6807538	1.684279982	1.680212886	1.681613137	1.678850612	1.694710541	1.707691001	1.778817273	1.766050355	1.781738738	1.77323461	1.736072776	1.742116646	1.729796906	1.736462921	1.7223	1.72385578	1.712043062
78.5	1.734551429	1.663409801	1.678533175	1.689996163	1.68057988	1.719054517	1.70733845	1.7133754	1.675562008	1.702123887	1.701608019	1.694769565	1.738503972	1.753843031	1.734551429	1.746300524	1.741642314	1.720057998	1.727504762	1.72187225	1.737100274	1.744588156	1.702002026	1.702244858	1.734713889	1.748256173	1.715913232	1.74633059	1.733936224	1.759917002	1.76793734	1.683087729	1.708622496	1.698912801	1.695431682	1.70804526	1.713811717	1.730919422	1.804407092	1.776673913	1.801427688	1.798324385	1.746621009	1.751635454	1.759996899	1.7510792	1.740568051	1.739701811	1.735951268
79	1.748269909	1.684348053	1.710833967	1.703903283	1.70407205	1.73290303	1.726546598	1.732227711	1.691845646	1.714898571	1.718502657	1.707794433	1.742745168	1.764905521	1.748269909	1.764492114	1.754710563	1.734564455	1.744076046	1.729081874	1.756818763	1.765309095	1.713000369	1.73109129	1.748590574	1.765786225	1.727786163	1.747887044	1.744382407	1.774242424	1.782623085	1.707476476	1.735557925	1.736581586	1.72971881	1.737497107	1.745212883	1.758365455	1.81323831	1.791485502	1.830547853	1.824921024	1.757078886	1.761960548	1.784547807	1.775745514	1.749843657	1.770160759	1.748298587
79.5	1.766590857	1.707001261	1.736204994	1.720966294	1.721822914	1.742306245	1.761468129	1.7582643	1.708798793	1.732798074	1.732882236	1.71995889	1.778706805	1.781764725	1.766590857	1.781970236	1.752194538	1.747404506	1.75844513	1.754047706	1.78758717	1.777095376	1.733537734	1.764939237	1.777299271	1.7792	1.765483616	1.77067476	1.762694342	1.793133898	1.799493098	1.77099025	1.756193244	1.761837786	1.759258087	1.756620374	1.779913372	1.779360827	1.823668848	1.816422203	1.848800631	1.848833445	1.766200105	1.774452848	1.799219976	1.796975911	1.767727977	1.790727407	1.764631331
80	1.781132974	1.737355269	1.771073605	1.732386428	1.743673202	1.75028729	1.763136747	1.784524427	1.740345017	1.748230735	1.740846965	1.739489186	1.798049417	1.796181513	1.783383287	1.803502925	1.781913613	1.766522714	1.775377409	1.782165593	1.798756952	1.788492857	1.755072775	1.777856827	1.80425415	1.783496244	1.80053042	1.793142785	1.778137753	1.813911111	1.814101849	1.806261093	1.774686427	1.772994734	1.766994328	1.789624965	1.815113721	1.806525874	1.842622356	1.836508162	1.859598163	1.85768813	1.778842066	1.789256467	1.811899648	1.819528839	1.783546713	1.805140453	1.802447451
80.5	1.790827781	1.785725218	1.798814047	1.749052323	1.768393191	1.75792766	1.75867428	1.805605504	1.770285496	1.77797961	1.752188359	1.772375294	1.821200084	1.811689468	1.803392915	1.823757189	1.804898084	1.791501903	1.803733147	1.807643924	1.808606237	1.798844744	1.77577803	1.78177241	1.824288328	1.78977619	1.815641672	1.804072244	1.798041366	1.819417326	1.825120611	1.812753758	1.789441095	1.790415426	1.780595667	1.800010204	1.83802243	1.831163525	1.856942976	1.855107984	1.86883616	1.864962957	1.791934783	1.801771044	1.824722936	1.835383943	1.801760864	1.815674133	1.820436583
81	1.809003348	1.813983889	1.812526027	1.762657067	1.798558228	1.778662064	1.780468874	1.823514045	1.790580224	1.787710537	1.76926718	1.782750774	1.842489062	1.82768951	1.827094077	1.844699575	1.808913291	1.806001168	1.816882061	1.821120109	1.823042464	1.806851157	1.800203273	1.808729543	1.844951452	1.803372414	1.816392136	1.817276138	1.811128789	1.828022144	1.831836087	1.843873955	1.798443326	1.800674135	1.796758629	1.814495452	1.863507337	1.849108929	1.873347994	1.869074197	1.876213522	1.871711217	1.80901253	1.815558466	1.837979184	1.847476933	1.826215686	1.836666667	1.836748536
81.5	1.824909994	1.832960129	1.828509745	1.782847727	1.813799574	1.798368221	1.808072448	1.844916249	1.810744038	1.812437424	1.785492964	1.799890634	1.869229703	1.845067578	1.851686177	1.864925673	1.827548535	1.825683904	1.827958689	1.826109091	1.832499568	1.825514474	1.814944151	1.834305618	1.854335022	1.815435762	1.814919781	1.829523868	1.824647918	1.83790462	1.839745954	1.85332559	1.81650699	1.835430968	1.832415076	1.83846069	1.884989622	1.873311087	1.886314823	1.877843811	1.882434194	1.877723838	1.829889202	1.828168837	1.857208929	1.855980915	1.848439808	1.862098048	1.850801161
82	1.846859488	1.846764212	1.835667761	1.804552358	1.836810617	1.818057314	1.821755649	1.860295234	1.828311858	1.837712692	1.812521122	1.814313928	1.884954088	1.862840625	1.879005131	1.884325946	1.845031599	1.848857779	1.845245754	1.849842836	1.845557653	1.845661595	1.834895269	1.845391928	1.860276928	1.836523444	1.848913589	1.844912511	1.836432593	1.845151919	1.848616406	1.848376113	1.849491111	1.860661516	1.860071556	1.840026753	1.898889098	1.890605655	1.903525	1.888840582	1.887544297	1.883058037	1.850257634	1.839829648	1.874409055	1.864358491	1.867556021	1.878211282	1.861440462
82.5	1.868973529	1.861760947	1.852278916	1.820219744	1.844623502	1.833305917	1.833239341	1.869800703	1.844880645	1.858253718	1.840617786	1.83716023	1.91050668	1.87419785	1.899696707	1.902069841	1.879105351	1.863879062	1.860988119	1.863268462	1.857435242	1.871118364	1.863818141	1.85397286	1.867380339	1.86071872	1.855532845	1.862585274	1.850616753	1.856354711	1.862753365	1.863934772	1.857706371	1.862781556	1.868720086	1.856471132	1.91231371	1.900841054	1.913235039	1.903559204	1.895058263	1.888181354	1.868135127	1.853928638	1.887669787	1.875293307	1.881454041	1.882549894	1.873792909
83	1.883542432	1.872839237	1.865961673	1.835766276	1.85528401	1.837982877	1.846591737	1.880551965	1.860613665	1.875952687	1.857922033	1.858370881	1.922586773	1.884202629	1.913094792	1.914625704	1.887214931	1.88341761	1.878203272	1.881931568	1.87446399	1.881806569	1.880634252	1.863438298	1.873472779	1.87927941	1.856282907	1.875250588	1.863054352	1.86710732	1.880894187	1.882556319	1.882465849	1.890014475	1.896718789	1.874683971	1.928813964	1.916020191	1.924432056	1.92151551	1.904930549	1.897658634	1.879308625	1.864581702	1.899169632	1.885017544	1.891777229	1.889221355	1.883176896
83.5	1.898790768	1.887181579	1.880471051	1.845479043	1.865516071	1.867332687	1.855031422	1.889172326	1.877002133	1.886484255	1.865870876	1.873957025	1.933423318	1.894210757	1.928186219	1.927738978	1.899320737	1.890021114	1.891990869	1.892213338	1.88692237	1.890645598	1.902203268	1.875439162	1.878719592	1.889440887	1.86603988	1.885437577	1.874970064	1.875345461	1.893685133	1.885650453	1.897204462	1.907565734	1.909960119	1.888630975	1.940752232	1.927018023	1.935253889	1.938160539	1.914648372	1.90436584	1.901775876	1.874492557	1.906861104	1.895192801	1.898123763	1.895313429	1.894259838
84	1.913360101	1.898388412	1.895653333	1.854391525	1.87288291	1.884128317	1.862587323	1.897998509	1.8921925	1.898604334	1.872794102	1.887950573	1.943437957	1.907778916	1.940066617	1.943333602	1.919038408	1.90473999	1.898164349	1.899044502	1.893642405	1.905044083	1.921415276	1.902632813	1.889755228	1.901700584	1.869733038	1.894654753	1.886110526	1.882487132	1.90831127	1.911224502	1.910832123	1.915755363	1.921046015	1.9025	1.94852669	1.940048115	1.944736965	1.952427901	1.920566682	1.913769978	1.917906518	1.882833821	1.915543476	1.902984302	1.908087618	1.901188218	1.895589319
84.5	1.925283885	1.909919129	1.907398575	1.868254618	1.883017615	1.896403922	1.878569288	1.907112164	1.909769167	1.906850288	1.880721646	1.899852535	1.953950074	1.916271718	1.9591197	1.9605092	1.921377569	1.917671691	1.906822137	1.904305091	1.902036007	1.910710425	1.934186667	1.897697388	1.910916853	1.904191554	1.871372977	1.895786385	1.892066355	1.890301869	1.92221899	1.933734615	1.924834691	1.930289088	1.938459687	1.930126022	1.971454855	1.952566249	1.955202003	1.967615363	1.9295376	1.920596866	1.935999355	1.895289805	1.924217045	1.909124461	1.92160292	1.906754198	1.897862891
85	1.936722838	1.924859292	1.918549315	1.881987227	1.897192092	1.9080375	1.887042392	1.923828063	1.923145303	1.919266829	1.895485943	1.916136835	1.961931157	1.933508422	1.972114	1.980505082	1.923474113	1.927686177	1.91750934	1.910253841	1.906839278	1.925455534	1.956922615	1.907894125	1.940061841	1.906192241	1.897658322	1.896904879	1.907927678	1.907707737	1.938522376	1.959987457	1.947553795	1.949198531	1.950190543	1.944543415	1.969488018	1.965621876	1.964807174	1.980367768	1.936158765	1.926376526	1.954749822	1.908882635	1.935240855	1.914969779	1.933083333	1.912434159	1.909285877
85.5	1.950860054	1.945666583	1.930155247	1.896271796	1.907973915	1.916935294	1.911343396	1.935773647	1.929055762	1.934982325	1.914714032	1.923235845	1.977311962	1.954117437	1.98367918	1.988599557	1.938015142	1.953533141	1.945466967	1.93594312	1.919152503	1.963580847	1.981840472	1.928490392	1.960943671	1.901512929	1.907584046	1.900863219	1.939050833	1.916926697	1.944740027	1.968319978	1.958230759	1.961492518	1.962953687	1.948547352	1.983585826	1.965649739	1.977130861	1.988325603	1.948855764	1.936809513	1.972159653	1.920358742	1.944457614	1.922961538	1.943527832	1.917322478	1.928859468
86	1.967249712	1.963604114	1.946255782	1.914085087	1.925097647	1.927577083	1.919576077	1.947395472	1.937544176	1.954348184	1.943332515	1.929060693	1.996591491	1.968904203	1.995234283	2.003174032	1.960616071	1.986850684	1.986997341	1.983508925	1.977304774	1.986728681	2.012898671	1.959026233	1.977926889	1.90050794	1.936976282	1.899832045	1.964228016	1.926981181	1.942051168	1.98472361	1.975182115	1.977140678	1.979957358	1.983261538	2.006132482	1.975044963	1.985178457	1.997859821	1.967249712	1.950480637	1.985871349	1.935475761	1.955357006	1.933826794	1.947746233	1.924486189	1.936266636
86.5	1.980651055	1.97749131	1.961610823	1.928999254	1.946680782	1.938814279	1.930274312	1.956148953	1.947859467	1.968084634	1.962664522	1.949388086	2.019584895	1.997816267	2.004440309	2.021921827	1.995505223	2.009241694	2.014315523	2.010612058	2.005856178	2.009158167	2.038913141	1.988575487	1.984877443	1.922325203	1.963498537	1.94194094	1.983853519	1.945693367	1.971576454	2.00342	1.995067935	1.998146709	2.002348108	1.993154397	2.018792308	1.988127982	1.996378926	2.006856297	1.98791433	1.970205269	1.995195937	1.950884685	1.963451492	1.951104887	1.953426584	1.937465747	1.937815044
87	1.993353154	1.989026434	1.977476625	1.950957911	1.970360332	1.962819952	1.939339535	1.955279913	1.962212048	1.976620093	1.972764623	1.965664588	2.036638485	2.016886834	2.01404422	2.034566461	2.013048423	2.019370921	2.034563393	2.032877982	2.025794146	2.028044102	2.05800969	2.023471346	2.006240452	1.950967715	1.965141129	1.970375516	2.006612299	1.985270006	1.977241757	2.023175583	2.013810247	2.017289526	2.016439204	2.007239808	2.032237455	1.999555223	2.005751509	2.016994973	2.004972366	1.990402995	2.00456311	1.966478505	1.970378443	1.961517241	1.962597878	1.950378487	1.949653508
87.5	2.008553111	2.003430225	1.995406933	1.973440135	1.983331896	1.981892443	1.941685569	1.962605197	1.981833067	1.983657597	1.98617226	1.987473324	2.042937275	2.039475333	2.026912721	2.045353309	2.03571948	2.042869136	2.047472228	2.049947649	2.03581354	2.042736364	2.078571035	2.029725931	2.031624673	1.966633508	1.985612109	1.998189776	2.01515418	1.995405665	1.995193204	2.030608741	2.027103234	2.030061449	2.035950969	2.012075236	2.045022521	2.011223156	2.017324292	2.02293459	2.018805002	2.005920205	2.015213989	1.977741767	1.978375582	1.973872118	1.972683661	1.956516032	1.962332977
88	2.020488805	2.016889991	2.011625545	1.989098693	1.992628413	2.001414385	1.951640575	1.975512282	2.001662809	1.990652862	1.997571414	2.006680181	2.053147059	2.05316517	2.036262719	2.063811918	2.054033517	2.059463559	2.065086748	2.060924503	2.044683533	2.053011579	2.082244789	2.034058616	2.046497664	1.986815917	1.998965131	2.019272798	2.029313843	2.008670275	2.02933693	2.038580499	2.038915731	2.04004486	2.044096094	2.027213514	2.056968943	2.02527392	2.025000279	2.032111835	2.028227157	2.020038883	2.026278516	1.99038	1.987013871	1.983245923	1.978751154	1.962717175	1.973952326
88.5	2.028477164	2.030252628	2.028536576	2.00173075	2.005712232	2.016369565	1.973989739	1.994494872	2.023322198	1.999305601	2.027665631	2.028674176	2.062728081	2.068005637	2.04814895	2.081146679	2.063033007	2.071914523	2.080756491	2.072404336	2.05532877	2.063522903	2.087910526	2.049854443	2.053054687	2.019581899	2.034486159	2.027808055	2.050563552	2.01582837	2.048337891	2.034933965	2.047552217	2.049876053	2.05354828	2.043273688	2.065037095	2.042688051	2.034021053	2.043750557	2.036048837	2.02841058	2.033196629	2.001295652	1.995297391	1.996386965	1.984144143	1.9803137	1.981755432
89	2.035652334	2.042925615	2.044485572	2.013810983	2.023232676	2.037287069	1.99916087	2.011094286	2.039403826	2.009526229	2.033646909	2.053397494	2.071494681	2.080719818	2.060580512	2.093672872	2.075581696	2.082414637	2.093451557	2.082439891	2.064783313	2.078874074	2.096813418	2.062063903	2.069102247	2.043492328	2.049133219	2.02867693	2.060016794	2.028737297	2.062846302	2.043172574	2.055196576	2.056787361	2.061820675	2.049003909	2.074962084	2.058363247	2.04362821	2.053833675	2.044883003	2.035652334	2.047780883	2.01200198	2.005493528	2.007234308	1.992963886	1.993067546	1.989779761
89.5	2.046771045	2.056726929	2.059271111	2.024552023	2.035060787	2.050717853	2.02134158	2.033758228	2.054423367	2.025168478	2.045321747	2.073423909	2.09039791	2.091266361	2.072712903	2.102788338	2.088707157	2.094960327	2.107035847	2.092027737	2.084359122	2.089024133	2.10427408	2.079110084	2.083591026	2.055899587	2.062798828	2.044862256	2.066798676	2.03535972	2.075072982	2.062732216	2.067754736	2.065997283	2.074933652	2.051374759	2.081926667	2.075177896	2.044721218	2.062904177	2.049904	2.041981949	2.057790576	2.024606275	2.012158162	2.016277379	1.99818381	2.003809219	2.004267241
90	2.056963158	2.069764804	2.075367372	2.03631814	2.048706835	2.063380697	2.036509769	2.058745064	2.051197598	2.033626171	2.066134119	2.088486813	2.109494398	2.102734569	2.08907984	2.114004426	2.097293311	2.097919323	2.11390438	2.102046192	2.089989963	2.104180195	2.113690004	2.103272289	2.099879876	2.066143934	2.075173968	2.058335236	2.069081095	2.05397114	2.084757817	2.082086734	2.079227583	2.080739252	2.082899875	2.06377831	2.093738428	2.085703084	2.062968091	2.070711143	2.056963158	2.048938692	2.065730916	2.038066811	2.020310256	2.025458739	2.003758269	2.014713361	2.012262204
90.5	2.066332238	2.08520998	2.087812771	2.049127324	2.071631671	2.07739084	2.048855014	2.086645791	2.067223013	2.047557928	2.0950012	2.095679174	2.130293307	2.117323385	2.100714621	2.122181181	2.111910827	2.117950494	2.117629479	2.1066425	2.113255287	2.120762035	2.119729886	2.11249633	2.112659325	2.081202899	2.083193092	2.067221158	2.078101211	2.065165109	2.096835526	2.096833474	2.084169598	2.083859125	2.085792363	2.0743	2.102126571	2.097893099	2.075518021	2.079082101	2.064102913	2.056032758	2.07635203	2.0506912	2.027558407	2.037010647	2.010254898	2.018005153	2.021575077
91	2.078069866	2.106797161	2.102014103	2.068714534	2.091868876	2.09174277	2.055903853	2.106016313	2.085597488	2.06421893	2.114574268	2.1074	2.139647087	2.128125745	2.110777451	2.13359295	2.121993772	2.128821667	2.120999748	2.120773751	2.129380451	2.131901762	2.125667475	2.126312062	2.124764951	2.089799	2.092932769	2.093470284	2.088345532	2.074807529	2.105674157	2.104290744	2.094615831	2.092740856	2.102913077	2.079407091	2.110278778	2.108154473	2.087342827	2.084657252	2.074259599	2.065553925	2.083488726	2.061273825	2.0366175	2.046974324	2.019813446	2.020802726	2.031828912
91.5	2.091025988	2.120614286	2.118831757	2.089201137	2.111141486	2.103511858	2.066572912	2.123128684	2.101384164	2.077771122	2.126486967	2.116446808	2.149900054	2.136939537	2.117859223	2.145076173	2.131190521	2.137371667	2.129311599	2.142040508	2.138932084	2.137088521	2.130021901	2.138170856	2.134567034	2.104370039	2.101466901	2.097603547	2.099351363	2.087227919	2.117246146	2.11555443	2.11383124	2.109520579	2.116104384	2.09349932	2.119078413	2.117707756	2.101433458	2.093207635	2.085821856	2.078436896	2.091771429	2.069354262	2.048050537	2.057847395	2.034275	2.026303321	2.041762252
92	2.10037546	2.13158808	2.128688313	2.105410556	2.129981199	2.120901437	2.075570213	2.138265326	2.111605228	2.092164885	2.133378392	2.122836103	2.173706031	2.144440798	2.125440699	2.157185869	2.143180597	2.145742976	2.141869767	2.152015142	2.144478981	2.14765096	2.135026323	2.145763512	2.139412121	2.112265223	2.109448773	2.105622864	2.111139698	2.110781628	2.128418289	2.121413382	2.130492148	2.12022354	2.128039192	2.111380826	2.12660081	2.125598015	2.118007326	2.100801454	2.097299445	2.093696225	2.103306254	2.07697824	2.061204483	2.071125272	2.046638201	2.043083833	2.049132706
92.5	2.111201547	2.143609799	2.140181798	2.125276989	2.146272274	2.132290151	2.087303294	2.15462004	2.130962246	2.113143728	2.141770977	2.134598086	2.187308082	2.153139975	2.135592472	2.167475342	2.156827139	2.15169374	2.152276098	2.161783168	2.149475884	2.152769903	2.144755745	2.154553066	2.148373742	2.117143147	2.111357618	2.111272454	2.12041035	2.11670744	2.138129962	2.133753881	2.140067633	2.134091759	2.137219523	2.125676943	2.136142023	2.13613171	2.133210778	2.107347877	2.112467733	2.106103769	2.11324353	2.084537401	2.07354621	2.082123166	2.063215209	2.051585628	2.055870108
93	2.12241285	2.152809153	2.152012744	2.137865496	2.152815392	2.145628794	2.098633781	2.166350141	2.140659603	2.132183607	2.167093224	2.142145543	2.201049771	2.164261525	2.148093107	2.175957303	2.171262272	2.160878419	2.163467977	2.171602198	2.156381134	2.160198093	2.155258226	2.164886653	2.15694	2.131038474	2.118886111	2.121960683	2.12585562	2.123507022	2.146798206	2.151331788	2.145682482	2.140489595	2.145854167	2.137128155	2.142598141	2.146261019	2.14877352	2.115369389	2.126275769	2.122878733	2.133369262	2.093518201	2.083544987	2.091215484	2.071788442	2.060621144	2.065259307
93.5	2.131778652	2.160534601	2.162519669	2.153457143	2.161350177	2.15237411	2.118029551	2.177851565	2.149265915	2.144623504	2.16589521	2.154185338	2.209807386	2.175693568	2.158866472	2.184762651	2.185595044	2.17042672	2.175172902	2.178805988	2.160755965	2.169485643	2.166002361	2.174561789	2.165380588	2.133654387	2.120537102	2.127426344	2.131752237	2.136320756	2.153980978	2.157996519	2.151695108	2.148429274	2.156634615	2.141311893	2.150154555	2.153998932	2.158243855	2.122570506	2.138484502	2.135402632	2.145993448	2.10314087	2.094079097	2.098279757	2.077821405	2.073413044	2.075125702
94	2.139014309	2.169841758	2.17322839	2.168651664	2.168675683	2.161086306	2.139451589	2.186687358	2.153768367	2.159927562	2.169478275	2.164587077	2.217092863	2.186392139	2.174268	2.203724157	2.196513531	2.181269569	2.186716752	2.186755593	2.169009806	2.177868725	2.175294272	2.184304873	2.175752632	2.140829122	2.130931226	2.128538223	2.1349	2.147098926	2.162376174	2.167085603	2.167648679	2.161694346	2.170630038	2.147562316	2.159837798	2.163638235	2.165917166	2.129035141	2.149102975	2.149894199	2.15497358	2.112115893	2.103728049	2.108233612	2.086999322	2.083740099	2.083006936
94.5	2.148927377	2.182783395	2.180077025	2.18246318	2.174197061	2.177912915	2.15596969	2.19501907	2.1595	2.176979159	2.194400752	2.172645261	2.227372995	2.196759433	2.195395133	2.221422531	2.202275703	2.193276893	2.196255497	2.193483252	2.179331007	2.186467466	2.182183212	2.190140041	2.185994196	2.157768589	2.139619226	2.134944984	2.1392708	2.157269966	2.169788303	2.172410288	2.17474127	2.17095791	2.176758916	2.161501484	2.167507178	2.172384836	2.174133675	2.137184249	2.155173968	2.156593276	2.17399742	2.119890894	2.116991792	2.119417443	2.096226763	2.095720294	2.09536105
95	2.158162074	2.192273053	2.19213987	2.191132264	2.183404129	2.191690798	2.176411602	2.202165797	2.17623207	2.19534525	2.194383686	2.186008	2.235936778	2.206087854	2.216267716	2.228877885	2.212224129	2.202053112	2.204373369	2.203747594	2.182033675	2.203480562	2.190891987	2.195394947	2.203912774	2.169598878	2.159535525	2.146122944	2.145466346	2.171245348	2.175021019	2.175892535	2.170537848	2.173737853	2.174222566	2.170617199	2.176962331	2.182143698	2.181748088	2.149870544	2.161690797	2.162068167	2.188593466	2.128356501	2.130876149	2.134014286	2.105512506	2.108044617	2.104878974
95.5	2.166195696	2.201451652	2.197118213	2.200509914	2.193136809	2.200602652	2.194707212	2.20943995	2.185707728	2.208945455	2.208482609	2.191458274	2.243293159	2.217902267	2.232759267	2.237854415	2.220882327	2.208024534	2.213737903	2.214601751	2.196754095	2.209595423	2.201630635	2.202514072	2.212213312	2.168898913	2.174444142	2.131100471	2.158138624	2.183669665	2.182335964	2.180841628	2.191170107	2.172276952	2.181462376	2.172209492	2.185956028	2.190794762	2.18925848	2.160691647	2.167913691	2.169560655	2.211511011	2.139283525	2.143833791	2.151317395	2.115446846	2.117966755	2.122237578
96	2.176565861	2.211877724	2.207678005	2.205098207	2.20283805	2.208465	2.207076623	2.2179726	2.195359559	2.213965303	2.217019393	2.207342857	2.251450955	2.228994138	2.245449505	2.246535175	2.230975335	2.219654401	2.220830395	2.224532087	2.214645365	2.2181144	2.208167631	2.209837694	2.223405672	2.174688265	2.184051405	2.176022808	2.16024953	2.195311976	2.191481712	2.186339971	2.203614413	2.190894171	2.195802088	2.184371928	2.192848934	2.200206938	2.199053978	2.174948636	2.177269231	2.179752542	2.226861538	2.157813999	2.155019951	2.160937963	2.13236574	2.130974014	2.131467319
96.5	2.188256612	2.222774493	2.220750228	2.215227014	2.209015832	2.215117236	2.221265	2.224593599	2.202641436	2.216712081	2.224080224	2.224050167	2.264809824	2.236864111	2.255208366	2.255251553	2.236365829	2.229464819	2.224102952	2.226710923	2.22356628	2.225423819	2.21530383	2.217994557	2.23206259	2.183303342	2.196177303	2.196163341	2.176255725	2.198028571	2.201637368	2.19441798	2.214344217	2.204813333	2.200407468	2.190955071	2.197249421	2.208728367	2.20794721	2.186885079	2.192568737	2.190681298	2.242434432	2.170524218	2.165875989	2.173594205	2.146334722	2.145419317	2.146667059
97	2.199837681	2.235541302	2.226986012	2.22098324	2.216829582	2.223184222	2.236511781	2.23043594	2.212361271	2.231526252	2.237548364	2.235748913	2.273336174	2.249880298	2.267279278	2.262107725	2.241776917	2.235182796	2.229345374	2.227761967	2.231275561	2.232460716	2.220463987	2.225749501	2.235404914	2.202518099	2.205355733	2.20067235	2.18788869	2.210645455	2.208117257	2.197126212	2.220501613	2.211933128	2.208388112	2.202567797	2.206392021	2.215008757	2.215989524	2.199837681	2.198721844	2.200089467	2.255805292	2.177981278	2.180067137	2.184244102	2.154584585	2.16367819	2.1608935
97.5	2.208780656	2.247659565	2.237093532	2.229887243	2.223848466	2.229797117	2.249796436	2.238018692	2.226717935	2.246203453	2.246199915	2.24449384	2.281657875	2.26064877	2.274121234	2.266268058	2.247428049	2.242314627	2.236532805	2.236316874	2.23454934	2.241328504	2.225510511	2.229953748	2.25031402	2.216046844	2.213367015	2.203229375	2.206341112	2.219625952	2.213549909	2.199680072	2.224286405	2.21632011	2.213281957	2.212928504	2.211571894	2.221255423	2.223077722	2.212390107	2.205616438	2.206676109	2.264974194	2.186587054	2.192525912	2.192358782	2.168621058	2.179863732	2.172688302
98	2.217811332	2.263868222	2.24830087	2.236377551	2.23351405	2.238308774	2.260200224	2.243549001	2.239195876	2.253820217	2.252888731	2.253169632	2.291090065	2.27219714	2.281023008	2.272436287	2.251490688	2.246772308	2.246382659	2.247154825	2.240360422	2.248821251	2.231494703	2.235881049	2.251400614	2.227070809	2.219578846	2.206770439	2.215839898	2.222610141	2.22134031	2.202563101	2.225098115	2.222121137	2.220358273	2.221305008	2.218596429	2.227369531	2.232585741	2.223564329	2.217529406	2.217821284	2.272627861	2.199939542	2.206691667	2.201880825	2.179917174	2.182708778	2.185748692
98.5	2.225863673	2.278679468	2.257047491	2.242107515	2.248147785	2.243089823	2.264952194	2.250718354	2.236603585	2.265104737	2.261051624	2.257619608	2.297212357	2.281915611	2.286506897	2.277772567	2.258328826	2.252240339	2.251364767	2.257693991	2.246210898	2.252295552	2.237605976	2.239718102	2.256213378	2.233686603	2.222756701	2.216343323	2.227581796	2.225138041	2.229383409	2.207667629	2.22851901	2.219692316	2.22350627	2.224984396	2.224970114	2.234503424	2.240268596	2.23669266	2.225086981	2.225863673	2.281259349	2.208798856	2.217131452	2.210217859	2.192453461	2.190860944	2.194712518
99	2.23859102	2.288575972	2.26332046	2.2504856	2.258764847	2.247405951	2.274991275	2.255888106	2.241236779	2.270004506	2.266797156	2.264936683	2.304992248	2.290540089	2.290936543	2.286076923	2.261690692	2.256555393	2.257674833	2.263177474	2.253922782	2.258371288	2.247358744	2.241903206	2.258709005	2.240024528	2.226359453	2.222960534	2.24045232	2.234630435	2.238989781	2.218505847	2.230936067	2.223788416	2.221713116	2.231960561	2.233043042	2.239369585	2.25083299	2.247850343	2.237234609	2.233251881	2.289466189	2.214299823	2.223002752	2.220523195	2.202524081	2.19721579	2.204971112
99.5	2.248279005	2.294938803	2.272983302	2.260496907	2.268343899	2.255546116	2.284398934	2.260453318	2.248285364	2.279928507	2.274176923	2.272946718	2.313799779	2.29743383	2.298617081	2.294307887	2.264079829	2.260991036	2.263639721	2.270189781	2.261014789	2.264271279	2.249284946	2.243809231	2.267042651	2.2436247	2.235286007	2.230663068	2.249439009	2.247311541	2.249693232	2.224339055	2.234729762	2.230380863	2.228900066	2.239527273	2.242675026	2.24603288	2.257928264	2.25713207	2.250065176	2.245586972	2.293743521	2.222030734	2.231475376	2.228437421	2.210271237	2.207068134	2.21083133
100	2.256048257	2.303013268	2.285403973	2.268844602	2.274263361	2.263175246	2.289343795	2.267058398	2.257894553	2.283287711	2.281823735	2.278722364	2.322220043	2.307658296	2.304974358	2.303006257	2.267040924	2.263657738	2.266799362	2.275408135	2.270460645	2.268479472	2.253248526	2.253662045	2.279862994	2.251515284	2.246663507	2.24390613	2.260727235	2.252626955	2.25509589	2.233683227	2.244621383	2.233241954	2.232255116	2.252	2.251144762	2.253434091	2.265289697	2.266463407	2.256048257	2.252583363	2.29917304	2.232369088	2.242672494	2.231345844	2.216810501	2.215029577	2.219756882
100.5	2.266907724	2.312838963	2.293617556	2.27846729	2.279481059	2.26845007	2.297354781	2.271735696	2.265783446	2.285146503	2.288074846	2.285599647	2.332213472	2.318851751	2.310991019	2.311585982	2.273589484	2.268264181	2.273001069	2.281371302	2.276917376	2.272889727	2.258963624	2.262795665	2.285280036	2.257931775	2.250625256	2.251721713	2.271658768	2.261755439	2.262612378	2.240082267	2.251132481	2.245337972	2.239937198	2.251696903	2.257083574	2.260456324	2.272797141	2.270943337	2.269692703	2.261521719	2.310188507	2.235808086	2.252377849	2.237261216	2.2196	2.225661779	2.222399822
101	2.275260647	2.322596491	2.300034386	2.285280769	2.286652322	2.2734	2.307941298	2.276931728	2.276207344	2.28835935	2.290662089	2.292363242	2.34021766	2.328611922	2.318131599	2.315770856	2.281526195	2.275399595	2.281040956	2.287817882	2.28228415	2.281204002	2.267358277	2.269964342	2.290260052	2.272253457	2.264779091	2.268930435	2.278582148	2.272975154	2.269769061	2.254862168	2.262189796	2.254165277	2.248861363	2.257554603	2.263048109	2.268519077	2.278947873	2.275260647	2.283555279	2.277752892	2.318339218	2.24606387	2.260213655	2.245530442	2.230725646	2.236231056	2.228007016
101.5	2.28588097	2.331336118	2.308420305	2.290994328	2.297182753	2.280023108	2.314835729	2.281781512	2.273618328	2.297489343	2.299201827	2.301851917	2.348938306	2.340991489	2.323501176	2.322516599	2.288937398	2.282614588	2.286438351	2.291256066	2.290099152	2.289454119	2.275762955	2.27621194	2.296789182	2.282790484	2.274010114	2.269807735	2.282174237	2.287251842	2.276292992	2.263882499	2.267616552	2.262957736	2.259408448	2.259666594	2.26749411	2.278041523	2.286004957	2.279661339	2.289992283	2.28588097	2.325133865	2.251794203	2.269413071	2.259498665	2.239206943	2.23919211	2.23388688
102	2.28815463	2.340341651	2.31555542	2.298941237	2.307998285	2.287764478	2.321964861	2.289090452	2.284959722	2.309882543	2.304352824	2.308331377	2.356399187	2.35235029	2.332888259	2.3310053	2.29407251	2.286267115	2.291707877	2.296501311	2.295090362	2.294671761	2.283074737	2.28238208	2.30104	2.288121253	2.281702459	2.285680078	2.286696606	2.296709536	2.284257573	2.283924384	2.27397559	2.2706	2.270443802	2.263716982	2.272689758	2.28409939	2.291453424	2.286307685	2.294317956	2.28815463	2.329192791	2.257154691	2.275721202	2.270996828	2.249000439	2.243227794	2.2408668
102.5	2.300080711	2.349218494	2.331714021	2.309789797	2.313991781	2.299533299	2.32949371	2.295267322	2.292831352	2.31969256	2.321634454	2.315684211	2.361760306	2.366962339	2.338503597	2.338013975	2.30231791	2.292103491	2.296229535	2.301332136	2.301063613	2.297545455	2.290998713	2.288712898	2.308121175	2.293132966	2.288114456	2.288368619	2.292932126	2.306525666	2.289199479	2.290015239	2.283320001	2.275433333	2.280412021	2.27228576	2.27892396	2.289976037	2.300656119	2.293099825	2.300080711	2.292674194	2.333077729	2.262957231	2.28103888	2.278298718	2.259201833	2.248791319	2.249018342
103	2.306227361	2.360363796	2.345738204	2.320706276	2.32201939	2.310825926	2.335300638	2.301369466	2.29811829	2.323364124	2.3261396	2.327404038	2.366816585	2.378375155	2.350260476	2.348250206	2.31077664	2.300065852	2.29956273	2.306548531	2.304977551	2.302622968	2.296566753	2.295357791	2.312117006	2.297810665	2.29	2.291121862	2.299647479	2.321752609	2.29696923	2.29217197	2.29046129	2.281597338	2.291108168	2.28764018	2.286474927	2.297028817	2.307136259	2.298617109	2.310552361	2.296956966	2.337896517	2.268775828	2.287019679	2.287907799	2.270218281	2.256216509	2.257854665
103.5	2.3127	2.369312732	2.359384199	2.330019736	2.332888499	2.321104235	2.340431225	2.310112407	2.308151788	2.331867773	2.326450587	2.3352	2.371276184	2.388295366	2.360360839	2.355855572	2.320130539	2.309492604	2.305174755	2.31225922	2.31105439	2.308719272	2.305725193	2.304794756	2.318211169	2.308175491	2.291889101	2.3038685	2.312558334	2.333498788	2.303485598	2.291129158	2.29801239	2.289418871	2.296552607	2.297348296	2.294564355	2.303689236	2.31709034	2.308033513	2.318482974	2.308815786	2.3482	2.277426675	2.298236393	2.293510095	2.28045933	2.268260882	2.268580912
104	2.315982969	2.377926646	2.369297949	2.336253552	2.340703869	2.330549048	2.340610545	2.321510551	2.311954677	2.339244575	2.334616189	2.345389285	2.378474797	2.395943097	2.377185046	2.364573713	2.326655067	2.316986502	2.312403557	2.321998074	2.317764495	2.31651085	2.313944964	2.309702722	2.325391083	2.313477272	2.294197364	2.310920939	2.32255197	2.342987922	2.308851426	2.29636635	2.298793958	2.297541629	2.297947952	2.304729146	2.303873157	2.313409805	2.324230952	2.313075828	2.32608791	2.315982969	2.353065301	2.285145886	2.304201875	2.299209074	2.285107636	2.277451939	2.277768237
104.5	2.325451365	2.385177362	2.375136703	2.345927417	2.349031971	2.346404626	2.338599345	2.327532479	2.312443219	2.346789981	2.342448654	2.354631691	2.385118507	2.403058425	2.386843976	2.373030477	2.333928907	2.328871622	2.31857032	2.329261879	2.322275776	2.323224807	2.325307794	2.322295533	2.331751271	2.31826679	2.2958	2.318143092	2.333324543	2.347111705	2.31308532	2.310317426	2.302124941	2.301917863	2.312862432	2.317278233	2.311078701	2.322381735	2.332108626	2.318271641	2.333825977	2.325451364	2.359498074	2.290070247	2.310252637	2.305415282	2.297219728	2.289560388	2.290684461
105	2.33190608	2.393688379	2.380605666	2.353938746	2.355793513	2.356781012	2.342614808	2.335561452	2.326309415	2.354503273	2.353970546	2.357963914	2.395201389	2.405879174	2.393016667	2.381604803	2.347798876	2.337118502	2.326005323	2.337401146	2.327192164	2.331222218	2.339204121	2.333751729	2.337637345	2.323919154	2.299741416	2.323795442	2.344659091	2.353411338	2.319628204	2.310003866	2.309470398	2.312236192	2.323820867	2.319884725	2.315503371	2.330309379	2.338564188	2.323070412	2.34248363	2.331906081	2.363131472	2.296810419	2.316650732	2.311913355	2.309633423	2.298091045	2.304282052
105.5	2.340026368	2.403415197	2.386653172	2.364639961	2.360944035	2.365256367	2.34900389	2.342229311	2.33521202	2.359343633	2.361003653	2.367272148	2.404755125	2.407765519	2.401679457	2.3847	2.35532825	2.351438428	2.334309474	2.344357075	2.334531997	2.338568285	2.35277745	2.339757945	2.343623621	2.328631891	2.313441639	2.327599643	2.353368137	2.361537289	2.326764605	2.313104812	2.322140591	2.3212	2.32559087	2.31902979	2.322720665	2.338677342	2.346032326	2.326735428	2.350589268	2.341060253	2.367195414	2.300075262	2.322000488	2.317756901	2.32070472	2.301753028	2.309973346
106	2.345214273	2.409264421	2.393527775	2.374160297	2.365115677	2.374083249	2.361934079	2.347938685	2.339721168	2.362490535	2.364447681	2.378098245	2.409902043	2.411534344	2.409920853	2.390177771	2.361567313	2.360404904	2.351295512	2.3531	2.343168581	2.347536137	2.352911562	2.334583004	2.3491	2.336108903	2.318932939	2.331540344	2.363823165	2.365192957	2.327505466	2.329834555	2.322962907	2.329359431	2.329211935	2.325650153	2.327331429	2.343825593	2.350850904	2.331433911	2.358259367	2.347178617	2.369474688	2.311145803	2.329239557	2.323692284	2.328473461	2.310648796	2.314364713
106.5	2.354289825	2.415727858	2.398779118	2.382640249	2.37263693	2.379702621	2.370333379	2.358676063	2.343080717	2.369730289	2.370921304	2.389247315	2.416872915	2.41841434	2.415424685	2.395389563	2.358737598	2.366903174	2.362220435	2.362073957	2.355122351	2.352897777	2.3482	2.346957762	2.35332975	2.333578518	2.322976709	2.3384224	2.368555893	2.368142012	2.330600992	2.340394241	2.332958262	2.340371131	2.3436084	2.325516269	2.331585457	2.348513134	2.356051069	2.337133182	2.366819433	2.354289826	2.373633374	2.322964265	2.335373413	2.32961107	2.337158083	2.319590688	2.323326403
107	2.361449065	2.424227418	2.404180034	2.390570107	2.37994069	2.386788979	2.376826781	2.365511178	2.350164925	2.371765615	2.377532464	2.405043061	2.424532787	2.425591341	2.424149887	2.399787662	2.356233191	2.364847005	2.370610112	2.374744623	2.370776561	2.364387483	2.350904881	2.358629599	2.359735808	2.338432991	2.336626911	2.342540641	2.370115202	2.3744	2.34263042	2.34806684	2.35001494	2.351923749	2.352622942	2.331774921	2.343586179	2.359339551	2.360729083	2.343830815	2.375400224	2.361449065	2.383295283	2.329888513	2.33990371	2.337910989	2.342886122	2.320111079	2.332052984
107.5	2.367536149	2.427013563	2.407077701	2.40663	2.388774236	2.394728794	2.38400058	2.376718068	2.356533267	2.378706896	2.378317592	2.408164401	2.430538063	2.427984805	2.430193666	2.406403797	2.363055545	2.368108553	2.375992674	2.380415444	2.378932673	2.376437886	2.359000594	2.371946658	2.367353797	2.342783567	2.352766088	2.350864342	2.373238676	2.379321521	2.351262616	2.360863465	2.353225905	2.351965204	2.352105834	2.342336258	2.351237893	2.364476521	2.363866	2.348951059	2.383887531	2.370468557	2.387586162	2.337271587	2.346152084	2.343191197	2.348163791	2.324192308	2.340686993
108	2.374898985	2.430220453	2.410420123	2.414714333	2.396875081	2.401005935	2.389292193	2.386681861	2.369627165	2.387192031	2.383585588	2.415104578	2.437977487	2.431353875	2.437018241	2.413992547	2.3713	2.373258842	2.377853267	2.380014718	2.38424831	2.384832019	2.366911149	2.383687103	2.370276401	2.350122198	2.369585275	2.355824231	2.380170616	2.386190577	2.359100938	2.367539466	2.355564295	2.357189844	2.365051069	2.353779481	2.358297772	2.368879387	2.367613057	2.355371704	2.390056517	2.378995043	2.391964687	2.345276384	2.352929642	2.350240375	2.358850624	2.332428655	2.353292661
108.5	2.383274505	2.433797315	2.41700472	2.421582515	2.403858102	2.407009233	2.402423726	2.392940037	2.376056766	2.391515201	2.390817536	2.417955424	2.446269082	2.436528055	2.446139307	2.419760806	2.372783302	2.384851415	2.375811396	2.381194608	2.386335106	2.394199384	2.374615438	2.397867961	2.375862441	2.354653366	2.370157466	2.351029828	2.383892592	2.396797996	2.361724054	2.364936427	2.3645603	2.363309677	2.372565836	2.367649773	2.369086309	2.375649901	2.371575832	2.364115499	2.39283623	2.383274505	2.395253992	2.354542604	2.35857907	2.356948035	2.367443865	2.345817452	2.35737017
109	2.391699664	2.435501594	2.42374137	2.425154349	2.412809579	2.410074452	2.41140946	2.402591836	2.383444548	2.397088744	2.394076973	2.423328363	2.454668627	2.447183441	2.4513	2.424669231	2.385308851	2.398683484	2.38118048	2.389941542	2.391283415	2.394810577	2.383393278	2.407223662	2.380673563	2.364048329	2.368429647	2.351174358	2.391362909	2.401077168	2.370547649	2.365484541	2.378167261	2.373675837	2.383824469	2.364031112	2.379582437	2.382911446	2.378394505	2.374602597	2.39938081	2.385838399	2.398483092	2.361558824	2.366467054	2.362872456	2.374284308	2.356959123	2.360414225
109.5	2.400162297	2.44165862	2.429025617	2.427348993	2.421451444	2.415434313	2.415196918	2.41099025	2.389729414	2.403492794	2.400001422	2.428075147	2.461344138	2.451745664	2.454916129	2.432415516	2.399050367	2.401377475	2.386012013	2.403011059	2.402905517	2.403714286	2.396624923	2.410256879	2.386450952	2.373293158	2.380510476	2.357288374	2.399823622	2.405098262	2.383885264	2.381321613	2.391381335	2.394463078	2.397153293	2.367034809	2.386155765	2.389746476	2.386608819	2.385506539	2.404763589	2.389690382	2.402656426	2.367128045	2.377044125	2.368000423	2.380390735	2.362932352	2.366406792
110	2.404263621	2.446085939	2.433651937	2.430514848	2.426821331	2.422608945	2.416335007	2.417196653	2.396691783	2.412338608	2.404843627	2.427426749	2.462651282	2.45654719	2.463209608	2.436618125	2.400592308	2.407624213	2.394550897	2.408581408	2.410793807	2.409205332	2.407407633	2.415207453	2.392973182	2.38681619	2.391353531	2.35315253	2.403905339	2.407362	2.393273531	2.39278946	2.400016465	2.401601943	2.402321347	2.387716687	2.392529046	2.400434591	2.395118077	2.395386986	2.40900377	2.397945972	2.405756422	2.370102597	2.386246854	2.374139458	2.385475358	2.370713824	2.378488001
110.5	2.411252095	2.45204931	2.439956043	2.432070346	2.430185443	2.426740559	2.421350878	2.423453326	2.407369628	2.423348222	2.411939207	2.432830247	2.47326193	2.463057437	2.467272009	2.446243576	2.410155375	2.415970492	2.40842812	2.417100065	2.418701875	2.414750744	2.412137938	2.419215568	2.401886583	2.394496551	2.400509533	2.368646254	2.412789831	2.414028498	2.403259284	2.398761182	2.401741676	2.403074645	2.410704725	2.403439292	2.398312125	2.40810877	2.401447593	2.406281995	2.414070461	2.401754778	2.409813952	2.376580449	2.391140216	2.384264359	2.390613534	2.377979834	2.384616571
111	2.417546355	2.456836974	2.446066785	2.438609626	2.433935356	2.430888719	2.42352215	2.429373292	2.41979524	2.433009945	2.41579102	2.439820635	2.486986848	2.469869189	2.474639916	2.450732526	2.415540782	2.417846741	2.41615066	2.422290387	2.426084701	2.426071748	2.420542805	2.424375827	2.409575825	2.399557811	2.405108959	2.386059259	2.422430798	2.417330489	2.411467542	2.4092	2.410191103	2.411188937	2.418655082	2.404195818	2.404745869	2.415621286	2.409427934	2.417546355	2.421349447	2.403873106	2.417242832	2.380394274	2.395892844	2.391725546	2.395506128	2.384827778	2.390781724
111.5	2.424673124	2.465675461	2.45220505	2.449896313	2.437792438	2.43486725	2.428435608	2.434236031	2.42811178	2.442322281	2.414457637	2.442177546	2.495840721	2.474878941	2.478236402	2.460600239	2.420436959	2.425274112	2.422045063	2.430043936	2.432435392	2.433501761	2.426254778	2.429284457	2.420768129	2.405738429	2.40813886	2.40124026	2.430423534	2.428237377	2.417335362	2.423397078	2.418966598	2.419126901	2.428402138	2.414772415	2.413212463	2.422372683	2.415247452	2.427826562	2.424673125	2.414236041	2.435281008	2.388463952	2.400873401	2.398687861	2.4011	2.393179999	2.395194288
112	2.431774429	2.472970436	2.458462263	2.461268508	2.445185944	2.441093269	2.432583079	2.439278473	2.433336312	2.45036368	2.423875806	2.447881013	2.503818087	2.486465432	2.483716375	2.468075524	2.428248339	2.43187719	2.428948394	2.436316352	2.439455448	2.438384377	2.434268755	2.434459582	2.431214748	2.413962425	2.415348716	2.4000351	2.441836312	2.428997725	2.422439752	2.431442078	2.42716753	2.427448389	2.436618346	2.425184357	2.419416381	2.42647486	2.420287654	2.437086299	2.43301349	2.424041722	2.43896753	2.394055878	2.409432263	2.404556023	2.407956597	2.402880586	2.40439317
112.5	2.437681179	2.475618625	2.466507389	2.473630421	2.451589151	2.449399224	2.439968897	2.442237932	2.443730013	2.457285886	2.431660442	2.452492424	2.512186025	2.495138644	2.48775705	2.472871859	2.439335934	2.44019704	2.438781847	2.44707191	2.452574406	2.447927986	2.444282532	2.442586895	2.44047757	2.425148623	2.424966263	2.413340212	2.444746375	2.435119022	2.42699484	2.436478614	2.436401119	2.436015662	2.440040233	2.43133146	2.42777566	2.431942256	2.427290265	2.445597572	2.441886159	2.435404425	2.442027319	2.402290604	2.413267442	2.410227907	2.41439164	2.409864047	2.415079823
113	2.444944131	2.483046154	2.475277252	2.483323067	2.458153066	2.45527267	2.441232148	2.447969052	2.459597515	2.465411111	2.44936427	2.477166667	2.519334564	2.504492925	2.494308991	2.477912711	2.450243341	2.449425688	2.44861449	2.467285531	2.468036368	2.459115708	2.456851006	2.448536095	2.444401494	2.433308515	2.43106045	2.43321867	2.448318835	2.44358509	2.432209794	2.440376502	2.441322635	2.4411	2.443270255	2.435200502	2.433812204	2.435802232	2.430998265	2.453280129	2.447017124	2.438618794	2.447103609	2.409069572	2.418555701	2.416459165	2.420838587	2.417972082	2.418969459
113.5	2.451675815	2.488111986	2.484507661	2.490046032	2.466620903	2.463692977	2.446433784	2.453717841	2.467394519	2.472870232	2.457601373	2.489494	2.52799649	2.50792	2.499236646	2.485216248	2.462102949	2.464087122	2.463779569	2.474771314	2.479256465	2.46526402	2.464230321	2.459685813	2.451844343	2.440529045	2.440325866	2.439786069	2.450253827	2.448199483	2.439290581	2.443928174	2.444153661	2.4424	2.445533642	2.439803098	2.440268655	2.439551111	2.435827268	2.460166977	2.452358209	2.443220111	2.455513443	2.415777394	2.425113334	2.423090853	2.429803436	2.427727142	2.427402882
114	2.460383662	2.492577264	2.493461905	2.496702392	2.480500172	2.468315007	2.465266705	2.460991036	2.475829064	2.486273952	2.468375819	2.501382454	2.532664181	2.513608676	2.506074491	2.491535662	2.475153514	2.472324966	2.471661737	2.483142537	2.490666897	2.475868319	2.479306146	2.458877468	2.456431567	2.44465	2.445767928	2.446033064	2.454104589	2.452370439	2.451849425	2.448360036	2.447998729	2.450954187	2.449670715	2.442735184	2.447457143	2.4445	2.439195706	2.466651926	2.463002864	2.453310886	2.461939526	2.421128539	2.426865128	2.427417835	2.438043647	2.430833035	2.4335
114.5	2.467736888	2.497754647	2.497824204	2.501	2.487668339	2.471783421	2.478880356	2.467587161	2.486338719	2.488154815	2.483043405	2.5135	2.535824929	2.520971594	2.516497118	2.498893463	2.479975823	2.477377901	2.479821617	2.495431162	2.501089455	2.490103434	2.4816	2.466539286	2.468543085	2.458879233	2.456538462	2.445555605	2.457602677	2.451316575	2.462482792	2.452911079	2.452683411	2.457460993	2.454860566	2.4451	2.456583433	2.447610045	2.445320099	2.471738231	2.47416773	2.459292419	2.468361828	2.426999165	2.431154354	2.436630409	2.440835587	2.445940989	2.438712359
115	2.47699703	2.502201267	2.500739323	2.50528944	2.503123945	2.494655342	2.488266811	2.477995012	2.493763928	2.491273579	2.5011	2.515983745	2.540603792	2.526255588	2.521114647	2.509160471	2.48284657	2.482152897	2.495679229	2.507059467	2.506147021	2.501794421	2.483245752	2.47160276	2.470451214	2.461168842	2.4666643	2.45624038	2.462420329	2.45544798	2.469865443	2.460488957	2.458040292	2.463527559	2.460680538	2.450822833	2.466077189	2.451235568	2.451575806	2.479617927	2.485728823	2.468054237	2.4750188	2.434558443	2.432791448	2.443580351	2.449034197	2.454415484	2.44838214
115.5	2.485684822	2.511423892	2.508168504	2.509844068	2.514675315	2.505084809	2.487809091	2.49121917	2.502341725	2.504413888	2.500468032	2.524552679	2.54671974	2.530013794	2.526777448	2.517485774	2.49261625	2.490436674	2.505560938	2.511289493	2.510836674	2.507850633	2.485328778	2.481372647	2.480720807	2.472285698	2.471191168	2.454951756	2.46972439	2.461934592	2.477200544	2.470448521	2.462729765	2.46776549	2.464349223	2.458752223	2.471829579	2.458539344	2.460292546	2.486801404	2.493907308	2.478071045	2.481126635	2.441155941	2.436819833	2.450214278	2.454039757	2.460914117	2.459317055
116	2.49192	2.516470379	2.510427497	2.513548762	2.524113541	2.513926812	2.491187707	2.500441176	2.507992089	2.5073	2.506638461	2.526373049	2.551485907	2.53477689	2.530126133	2.524209821	2.501656688	2.501481232	2.510325001	2.51359219	2.51503933	2.512587005	2.495845266	2.484521912	2.496097743	2.479086742	2.477305765	2.462742353	2.476357971	2.466679652	2.483859242	2.479856195	2.46828397	2.473911288	2.473108001	2.464957658	2.477590513	2.466760584	2.465969828	2.492040283	2.502675995	2.495999876	2.485694607	2.447589145	2.441558564	2.455778204	2.46135267	2.468330663	2.466388218
116.5	2.495854504	2.521803671	2.519158018	2.519513933	2.528157258	2.522644705	2.506831388	2.507168514	2.509047339	2.509707927	2.51393776	2.527528198	2.556206342	2.540406527	2.53677927	2.530775644	2.510618744	2.508298971	2.516534262	2.515541464	2.519450386	2.514646442	2.503323501	2.486294881	2.502411274	2.483978392	2.481025346	2.472667406	2.47833731	2.469436262	2.489255936	2.484061965	2.474916517	2.478628356	2.48102678	2.470743915	2.483139598	2.474131396	2.470123555	2.495854504	2.509746039	2.505123327	2.492387701	2.454950358	2.447904683	2.459272565	2.465569532	2.474651595	2.469135639
117	2.50101556	2.529771558	2.528692017	2.522992288	2.535609227	2.529636588	2.520661975	2.513102337	2.518394882	2.513847123	2.523293507	2.533187183	2.559258413	2.544722002	2.541952287	2.539104931	2.512683249	2.513323796	2.520711437	2.522689661	2.523161745	2.519471414	2.513328056	2.492415415	2.509794058	2.485167696	2.484955384	2.468908624	2.485625	2.476139141	2.49625109	2.484783063	2.480886964	2.483640148	2.483295416	2.474878947	2.489952657	2.479468186	2.475336219	2.50101556	2.517114548	2.513933908	2.493193523	2.462130882	2.455359999	2.465079166	2.469610698	2.477528771	2.47649505
117.5	2.507377991	2.537082837	2.53675112	2.52822033	2.540283596	2.535867054	2.529386339	2.519251756	2.524738811	2.52989368	2.531379535	2.536040085	2.567255963	2.551252611	2.54545463	2.543448344	2.516953311	2.520569045	2.528555292	2.526548864	2.526620588	2.522314279	2.517637317	2.503423636	2.522354036	2.491087891	2.489508133	2.468096325	2.490744905	2.493235686	2.502643265	2.486647059	2.482800053	2.483956257	2.484104061	2.483345049	2.493625469	2.489787108	2.481348398	2.507615806	2.521657315	2.51915893	2.497388139	2.46916583	2.460215927	2.468354128	2.475830495	2.483779029	2.487780408
118	2.51131862	2.544567975	2.543052509	2.535825289	2.546657504	2.538114269	2.538012008	2.524687402	2.532744526	2.541982547	2.540758088	2.538305406	2.573803538	2.557423066	2.550568391	2.548300116	2.525425911	2.526345047	2.532512984	2.529881446	2.527931461	2.523268637	2.520855929	2.514183058	2.531672861	2.501959441	2.489226012	2.477236898	2.498902425	2.508567642	2.504639385	2.494505149	2.483303376	2.488380569	2.491766705	2.483184311	2.498338638	2.497227607	2.489772131	2.512626587	2.526017611	2.523264366	2.498568421	2.476134174	2.470212283	2.475541746	2.483293143	2.488366534	2.491958083
118.5	2.519351394	2.549873306	2.548090476	2.543486207	2.551733081	2.54326221	2.545250657	2.522551398	2.539057074	2.542931854	2.549637695	2.542426772	2.5765	2.565552343	2.556854299	2.552923286	2.527129183	2.529791317	2.533979894	2.532779872	2.530760847	2.52765501	2.526757782	2.518758026	2.538246568	2.509925149	2.495874413	2.485999912	2.509171174	2.515159477	2.510374914	2.498867058	2.487263757	2.505740609	2.501472445	2.486560204	2.504088413	2.504599616	2.498173789	2.519351394	2.529022845	2.526415828	2.500362101	2.485713188	2.476247224	2.480613783	2.493594295	2.492339215	2.496893655
119	2.526983333	2.557114104	2.550114942	2.547994387	2.55609214	2.546732859	2.553848579	2.522346388	2.550540449	2.544261122	2.552837769	2.549751059	2.57981474	2.570776941	2.560889141	2.559270768	2.532308944	2.53500113	2.537027322	2.535170667	2.535734846	2.534127709	2.531008096	2.525855595	2.541615963	2.508462857	2.511925709	2.491948338	2.51967429	2.523108579	2.513070025	2.510496074	2.495201221	2.509399213	2.505674669	2.490790207	2.506958768	2.512348955	2.507355475	2.522639597	2.534187007	2.52924186	2.50266007	2.489240977	2.483600801	2.486080673	2.500512233	2.497255628	2.505777459
119.5	2.531414123	2.565449459	2.557119216	2.55570734	2.56020033	2.551501009	2.558619843	2.529766816	2.557272512	2.554570126	2.557430432	2.554528956	2.581801277	2.575990301	2.565881329	2.56195241	2.53644375	2.537381349	2.538291404	2.5366	2.537794889	2.5367	2.535154021	2.53139056	2.549666931	2.520295049	2.51636378	2.482592471	2.519398872	2.533341085	2.519404885	2.515954476	2.503365511	2.51695	2.513979855	2.502503116	2.511793024	2.516631081	2.51470169	2.527922092	2.537080812	2.532311085	2.505244043	2.49411896	2.49047436	2.489753223	2.506324163	2.502473583	2.514164367
120	2.535897462	2.569220649	2.563506976	2.564897385	2.565216352	2.553227674	2.556969836	2.541045365	2.562538766	2.565676089	2.565972121	2.563597753	2.588498955	2.582107143	2.570300358	2.564484991	2.539579643	2.541104099	2.540037419	2.537689823	2.541680884	2.542007411	2.536962511	2.537475657	2.556927624	2.524337851	2.531492466	2.480514133	2.520659343	2.538761125	2.528724086	2.519394644	2.508829367	2.523429296	2.524739661	2.510398886	2.516401223	2.519961168	2.520042525	2.534810713	2.537915883	2.535897462	2.512857721	2.499131625	2.494902526	2.494540551	2.516229266	2.515625882	2.520162856
120.5	2.540562826	2.573426855	2.571414169	2.571095679	2.570306511	2.559159974	2.556096641	2.5547168	2.565956118	2.571588927	2.563593482	2.568395652	2.59249294	2.583722617	2.574471689	2.572142986	2.546986742	2.54284115	2.541979316	2.538394004	2.544855086	2.546722318	2.53962271	2.543488119	2.563739245	2.524739601	2.540566937	2.488529906	2.523482667	2.544790427	2.535249315	2.524274343	2.522028751	2.528360318	2.528049621	2.506960214	2.519682727	2.524473445	2.526936465	2.541377673	2.540562826	2.538319047	2.522785671	2.504870784	2.498976039	2.501496795	2.520730501	2.522713302	2.526040711
121	2.544083137	2.57600544	2.576941837	2.5781	2.574866505	2.569602201	2.554226807	2.560261689	2.569464615	2.576112462	2.569160141	2.57302795	2.596148074	2.58945057	2.579846575	2.576446724	2.551067844	2.54596941	2.548591241	2.540920081	2.545626772	2.55018265	2.542962922	2.550959109	2.567351953	2.538473671	2.54723276	2.493039654	2.528811843	2.555655294	2.540583898	2.531715088	2.527876784	2.532790292	2.532406075	2.5159	2.526601012	2.528843326	2.530827595	2.551034025	2.544083137	2.539976842	2.52678843	2.511039577	2.503536208	2.508172173	2.52462552	2.528762417	2.530263505
121.5	2.5503	2.582009071	2.582237673	2.581180818	2.578593255	2.5727	2.560534841	2.561730051	2.574497012	2.582914102	2.573850214	2.577324253	2.598486111	2.595555648	2.584183088	2.583002115	2.556058536	2.547403032	2.552491567	2.547011019	2.547791976	2.555586764	2.546915356	2.552878388	2.573561847	2.542584977	2.549214991	2.499895985	2.533979841	2.556232056	2.547372299	2.53856634	2.5360125	2.541046865	2.539487375	2.530474024	2.533436923	2.539595159	2.535441601	2.556742055	2.5503	2.544239604	2.535041369	2.517381292	2.51416723	2.515987977	2.529456403	2.532333778	2.535845153
122	2.556959295	2.586210895	2.588501443	2.584154502	2.582420724	2.57341337	2.574579822	2.571915397	2.578527571	2.589477479	2.578734252	2.586171947	2.602879642	2.600825187	2.592460856	2.587591783	2.558553265	2.551298994	2.5490909	2.55038964	2.551196582	2.557806194	2.551298906	2.554861262	2.57945123	2.542517132	2.552854052	2.497801871	2.537128822	2.55779354	2.553159787	2.544517193	2.539956781	2.545606412	2.542240127	2.542187879	2.541264771	2.546823807	2.539688935	2.561445308	2.554017956	2.552003592	2.543189401	2.524391114	2.522450911	2.526368155	2.535436585	2.542132344	2.542908264
122.5	2.564552168	2.589490221	2.593638138	2.587585139	2.585545999	2.578856817	2.576908157	2.580400457	2.581384503	2.590888424	2.585217878	2.590816206	2.607090606	2.609148175	2.598922486	2.592845892	2.555633922	2.555931889	2.546403137	2.554164579	2.553455335	2.559578069	2.556232769	2.553681694	2.584635455	2.543504137	2.551222904	2.503682169	2.541118223	2.559297649	2.559948481	2.551656402	2.544729738	2.551009175	2.549085439	2.544508493	2.549771556	2.555674937	2.541721872	2.564552455	2.559273349	2.558410297	2.549114578	2.532514285	2.531324189	2.533158873	2.538982957	2.549792295	2.555407182
123	2.571428532	2.591972134	2.59832994	2.59253152	2.585921212	2.580123568	2.575724146	2.586824468	2.580413155	2.590752769	2.597201242	2.594275419	2.609054217	2.611925123	2.602816513	2.598117233	2.556454283	2.554973716	2.553273995	2.550416453	2.556341061	2.562035054	2.559791881	2.549828235	2.590840094	2.543568712	2.544914221	2.514382885	2.542942393	2.558973661	2.560562195	2.557857932	2.54879706	2.556821003	2.552103803	2.54235181	2.562310828	2.562704106	2.546232117	2.572319384	2.564761933	2.566522111	2.555909579	2.54151678	2.53794752	2.538818317	2.546660315	2.557673473	2.561881599
123.5	2.576525389	2.596142073	2.603012023	2.596962301	2.593642645	2.576932325	2.573397531	2.591974553	2.580354124	2.594486826	2.602379162	2.598248018	2.609842259	2.617477339	2.607013292	2.601696618	2.558045793	2.554504412	2.555097965	2.550060126	2.551614476	2.562444524	2.557458314	2.547253903	2.598709849	2.548902247	2.548580952	2.518198223	2.543824153	2.560606425	2.557340975	2.554525611	2.555536967	2.555223395	2.554377523	2.540636186	2.569703125	2.569087247	2.554614585	2.579822817	2.568892775	2.572422071	2.560468094	2.548118784	2.546787971	2.543250201	2.552615069	2.565714286	2.568357389
124	2.580442231	2.59895243	2.605361403	2.600208066	2.597586658	2.582488398	2.576267327	2.596286319	2.585340623	2.59619717	2.605027519	2.602643501	2.612149843	2.623775083	2.610824703	2.606982428	2.571420409	2.562737062	2.563213388	2.561362522	2.554549368	2.564668473	2.554048257	2.547167764	2.600260631	2.547215952	2.55099271	2.51585655	2.545275755	2.563373603	2.556245849	2.553333821	2.5542	2.553839016	2.553985943	2.541317957	2.574320106	2.574573913	2.560011445	2.585833638	2.572514343	2.57763252	2.567792553	2.552393436	2.55223326	2.548674576	2.56203487	2.567639661	2.569451278
124.5	2.585686957	2.602721122	2.608374343	2.604649527	2.59711969	2.59359479	2.592187129	2.599897243	2.59133236	2.60022	2.608102451	2.606766914	2.612341535	2.628083176	2.613953981	2.61077597	2.577285936	2.571458139	2.568639908	2.565569918	2.56326684	2.571810445	2.559392473	2.548399444	2.605081013	2.545611007	2.567924621	2.533828286	2.548350525	2.566345672	2.562168277	2.552730375	2.554080652	2.552840255	2.55273111	2.543299093	2.577174441	2.580238327	2.56490614	2.590739812	2.57756747	2.585686957	2.572397279	2.55846286	2.557053551	2.553798231	2.567742519	2.573985559	2.573055533
125	2.592116646	2.607493895	2.611801934	2.610227477	2.597550172	2.595828829	2.599845431	2.604103186	2.594412416	2.605728167	2.610305436	2.608846956	2.616504015	2.631310168	2.616008748	2.615780497	2.583528095	2.578575034	2.570796269	2.577168919	2.57474903	2.573125787	2.568264561	2.556139728	2.609683687	2.54414058	2.583706956	2.545059841	2.551140984	2.571088111	2.572505132	2.556944635	2.551121603	2.551749039	2.551451376	2.542270707	2.581657602	2.5877093	2.568807604	2.594523649	2.581346463	2.591492494	2.578081631	2.56263223	2.559829614	2.55717647	2.57320968	2.575435294	2.577826721
125.5	2.595286724	2.612962434	2.615954106	2.612519069	2.596648564	2.601192394	2.604469656	2.609389649	2.599866151	2.612550728	2.61214799	2.612026586	2.618101255	2.634291776	2.618895618	2.619341324	2.592158632	2.589132675	2.577542033	2.575680773	2.576892816	2.57238748	2.576757754	2.568256164	2.611725234	2.555570407	2.5836	2.554300733	2.566075318	2.572670018	2.582715457	2.562704791	2.550496655	2.553781183	2.550404699	2.553814392	2.585142447	2.59095364	2.572351691	2.59818152	2.5892779	2.595286724	2.590140974	2.568260326	2.566092472	2.564469239	2.580249105	2.578913569	2.58178231
126	2.599169989	2.615289474	2.619031275	2.618036945	2.597976927	2.601489826	2.608493702	2.612701859	2.605031002	2.6152	2.613448718	2.61521176	2.623059426	2.637608889	2.621956704	2.6222	2.599007977	2.59376561	2.585247031	2.577103381	2.575377419	2.574305342	2.581648745	2.566624579	2.615100678	2.560030105	2.584234447	2.556159551	2.568019165	2.572022421	2.58311339	2.573487691	2.554207286	2.553194802	2.553134585	2.559363063	2.584271795	2.596183526	2.577798556	2.60164323	2.593115947	2.599169989	2.598942891	2.572693315	2.570020341	2.574027548	2.581221013	2.580968567	2.586367348
126.5	2.601582598	2.618765627	2.621259239	2.621156016	2.603345817	2.600104819	2.607458333	2.61665821	2.608301398	2.616975573	2.616099091	2.618991985	2.625907479	2.640778018	2.624275252	2.625661611	2.603634463	2.59979888	2.58941617	2.57920211	2.579025216	2.577340409	2.5995647	2.565674586	2.618106586	2.574863043	2.592253831	2.561650957	2.575613876	2.575211773	2.591258807	2.572913104	2.556254718	2.556116507	2.554920796	2.569898133	2.593758833	2.601132412	2.583327955	2.60731883	2.595980807	2.601582598	2.604493434	2.577481584	2.577120305	2.579164742	2.58660716	2.583403077	2.593007543
127	2.607046737	2.621332558	2.622678099	2.6245631	2.610893288	2.601149628	2.606191925	2.615795766	2.610134661	2.617763991	2.620118675	2.621145959	2.632366021	2.64195263	2.628873155	2.628397837	2.605185294	2.601240774	2.590635644	2.580430648	2.5769801	2.580201487	2.605251895	2.572434136	2.62157727	2.579578582	2.602729034	2.554294293	NaN	2.577256738	2.604590746	2.575973995	2.5642985	2.564427207	2.558161358	2.572958679	2.602378147	2.606407522	2.589605615	2.614163805	2.599794123	2.608082296	2.609959253	2.582330256	2.58353063	2.583279722	2.5901172	2.584491129	2.600088521
127.5	2.609771831	2.623339674	2.623368746	2.626701975	2.614042046	2.604593398	2.610490857	2.616017132	2.613472113	2.622856124	2.621926632	2.621450633	2.635744391	2.643591603	2.631803457	2.629214286	2.60165519	2.60334901	2.595029543	2.587218852	2.586324591	2.587191403	2.603285061	2.584377383	2.623653724	2.580818791	2.606987551	2.554	NaN	2.578978118	2.608906465	2.5782	2.570164131	2.56792583	2.564626391	2.570013903	2.608641318	2.609660092	2.593685744	2.618114669	2.603171154	2.609771831	2.613644869	2.588312776	2.591206545	2.589250458	2.593780396	2.590620259	2.602868641
128	2.612924454	2.623675221	2.623682895	2.628850962	2.616672798	2.606927069	2.612592133	2.618381933	2.6162	2.624068882	2.625141818	2.624166102	2.640000124	2.646998325	2.635695401	2.633243269	2.59946078	2.602660565	2.598877101	2.59019526	2.594768242	2.593161976	2.601995141	2.591542988	2.625513544	2.587936895	2.606165731	2.554444802	NaN	2.588395591	2.611532852	2.575210818	2.585997906	2.584943667	2.570569877	2.580694786	2.610599888	2.612724364	2.599807085	2.623256936	2.608486606	2.6134	2.61719149	2.5941	2.595489363	2.591212149	2.597019338	2.597463538	2.603145186
128.5	2.616632172	2.624888277	2.625922659	2.630220614	2.614948993	2.610938188	2.619945483	2.623588495	2.618298568	2.623874977	2.62905954	2.628311767	2.6428	2.646702542	2.638774805	2.635	2.600292719	2.599602525	2.600336905	2.593968216	2.599688947	2.597380181	2.598955806	2.588582588	2.626875217	2.59263195	2.603937032	2.186423873	NaN	2.590572435	2.611443784	2.591202149	2.596615036	2.597054662	2.572135237	2.58310236	2.615192947	2.615646943	2.604488918	2.628699797	2.610381329	2.617020071	2.620888545	2.5959	2.598269426	2.595686196	2.600721262	2.601487276	2.606050501
129	2.620601949	2.628644523	2.628884017	2.633795254	2.618837751	2.613284782	2.621142715	2.626843582	2.619392715	2.624843576	2.632547595	2.629566087	2.644578156	2.649222753	2.641502724	2.637099607	2.605181395	2.59681893	2.600656969	2.594806712	2.600868642	2.599909736	2.59920704	2.585909721	2.630068312	2.592450882	2.60381585	NaN	NaN	2.594421451	2.610202607	2.591429735	2.59431809	2.595169846	2.590994111	2.587862782	2.615101078	2.617991003	2.608902082	2.631606695	2.615833769	2.621067019	2.624239154	2.599571891	2.602587336	2.59844466	2.604662077	2.608000107	2.612398255
129.5	2.622760271	2.631965487	2.630273889	2.634721744	2.623361023	2.616243038	2.627797339	2.629328103	2.624118458	2.630228973	2.635898165	2.633699999	2.648102327	2.650636328	2.644042518	2.638566713	2.60573784	2.60217147	2.602430499	2.601568656	2.602295516	2.603318895	2.602580123	2.596836544	2.633056413	2.589195317	2.607212121	NaN	NaN	2.5993906	2.609942879	2.590364137	2.592348238	2.593446184	2.597826755	2.588037077	2.616466052	2.620895078	2.615132744	2.634060984	2.619115871	2.626043532	2.626666432	2.603412557	2.605845996	2.599989077	2.606401953	2.612605959	2.616237442
130	2.62466274	2.634066767	2.633616667	2.639955972	2.623553462	2.617699221	2.637919183	2.633861757	2.629387682	2.6340692	2.637952899	2.635306106	2.649028201	2.653288035	2.644763754	2.641855226	2.607523629	2.608026989	2.605773684	2.600981182	2.609047808	2.608958475	2.607586968	2.612424904	2.635140825	2.586255569	2.61219556	NaN	NaN	2.6004	2.612931649	2.590164502	2.594143998	2.592508515	2.596431787	2.587452058	2.616391637	2.621475107	2.619506753	2.635338124	2.623502336	2.632260589	2.630283451	2.606926946	2.610670374	2.605520368	2.6132608	2.614170085	2.618485666
130.5	2.62873927	2.633456686	2.634942159	2.642983019	2.62302326	2.625090411	2.637210299	2.638763931	2.632420498	2.637099517	2.639055024	2.6401	2.650640137	2.654318367	2.647426002	2.642318591	2.613785882	2.608567944	2.607056673	2.603940246	2.612895343	2.610299734	2.606111599	2.611868007	2.63858345	2.585112112	2.615185714	NaN	NaN	2.604986709	2.615970588	2.593083325	2.607461878	2.596271347	2.594609892	2.587105103	2.61849312	2.624688939	2.624521896	2.6368	2.627375894	2.63810604	2.632922525	2.611826656	2.613787226	2.608652302	2.61701037	2.617167504	2.6211
131	2.632150237	2.633638874	2.636036151	2.642901792	2.626202248	2.624214981	2.637583077	2.641894404	2.634715746	2.638076534	2.641226007	2.641576996	2.651502428	2.658050672	2.649239413	2.643990332	2.617280732	2.613506647	2.609789783	2.607078979	2.615061683	2.614418543	2.6198	2.617072842	2.639365014	2.5849	2.617806138	NaN	NaN	2.608325391	2.615526216	2.600272642	2.609228444	2.609142857	2.594176854	2.594457529	2.621165534	2.626203967	2.627506539	2.638463742	2.633461004	2.641648354	2.636429626	2.616270819	2.616270167	2.610138939	2.618743975	2.618076387	2.62379683
131.5	2.635694617	2.634688789	2.637399892	2.64543917	2.626016991	2.624070066	2.639767505	2.646066099	2.63723561	2.639615287	2.643297549	2.644858017	2.652249936	2.657246338	2.651671317	2.645422614	2.621387193	2.620574537	2.613895671	2.609514208	2.61852229	2.618112687	2.620658545	2.619976944	2.6434	2.587374561	2.620528992	NaN	NaN	2.612268101	2.61823859	2.61394132	2.617813079	2.609252535	2.600314313	2.598235191	2.625231849	2.628739119	2.630905589	2.64159643	2.638583501	2.643596281	2.637729473	2.621369009	2.619599835	2.612384971	2.620319318	2.620870282	2.62677079
132	2.638394742	2.637167027	2.63824	2.646175018	2.630254263	2.628011221	2.649032	2.648562334	2.636641918	2.643595367	2.644278338	2.646763602	2.65337868	2.659250576	2.65302536	2.646810247	2.621022028	2.621787247	2.617173424	2.610128588	2.623629544	2.623846403	2.620532961	2.62778465	2.645669565	2.58900281	2.6235	NaN	NaN	2.610537578	2.618445455	2.616905993	2.619714331	2.615676198	2.608353797	2.608960179	2.626835294	2.630884469	2.634300872	2.640614093	2.642570196	2.64782781	2.641451125	2.623504917	2.622447144	2.616788081	2.623828159	2.624350364	2.629493709
132.5	2.640191436	2.638429268	2.640351337	2.647850035	2.634844476	2.631451864	2.653732743	2.651072414	2.641964349	2.643060852	2.646578736	2.647065044	2.654226541	2.661641576	2.653084729	2.64913066	2.624906756	2.62270081	2.621794118	2.615223746	2.623937967	2.624788645	2.626514403	2.628345447	2.647075912	2.596193941	2.626219084	NaN	NaN	2.612999648	2.620890015	2.619109853	2.617557894	2.619603348	2.609429282	2.609514639	2.628880295	2.634660508	2.638926103	2.643711729	2.644258918	2.64883816	2.64191604	2.627478942	2.62474301	2.620585751	2.626595738	2.626571915	2.629128343
133	2.64274763	2.640832324	2.643337685	2.651715091	2.635942644	2.6337	2.653679522	2.653110147	2.64491235	2.645415209	2.649866046	2.6481	2.655158999	2.662387478	2.655548621	2.651188822	2.627832867	2.625273724	2.622762769	2.616816308	2.62973289	2.630227535	2.632299865	2.627892251	2.648851103	2.606469529	2.629393012	NaN	NaN	2.615689432	2.627236241	2.620692442	2.6173	2.618834429	2.618143391	2.611797926	2.630435166	2.639164948	2.642963118	2.645999439	2.646733406	2.650454566	2.643502901	2.630944873	2.628286366	2.624901944	2.6286	2.62935403	2.631663239
133.5	2.643639046	2.642172372	2.645008855	2.653361711	2.63884482	2.635603536	2.654639389	2.65562167	2.648077041	2.646476547	2.652660421	2.649770693	2.656580856	2.665764596	2.658243659	2.653461257	2.631901287	2.62981454	2.622777432	2.620966028	2.632076299	2.632971003	2.631874018	2.627502921	2.653886042	2.607096396	2.635351472	NaN	NaN	2.620425078	2.631448572	2.62234957	2.624748468	2.617796164	2.619631327	2.611463095	2.631344959	2.64154278	2.645097265	2.646751843	2.648296933	2.652319912	2.645363282	2.633348905	2.629918995	2.627591742	2.629646419	2.63341566	2.633207132
134	2.645976556	2.642622752	2.647805	2.654986558	2.643198819	2.6432	2.654666522	2.655938912	2.651469343	2.650858532	2.654113251	2.650587654	2.658642415	2.665929847	2.659830071	2.654456871	2.631706072	2.631318168	2.626641987	2.62335801	2.634381021	2.636234508	2.631227395	2.641374383	2.657218297	2.614817105	2.636237231	NaN	NaN	2.621912784	2.641575411	2.627119027	2.6263	2.627729086	2.618662553	2.618782896	2.635905532	2.646128061	2.64782035	2.649214073	2.649610305	2.654090403	2.648227027	2.633941808	2.631918971	2.631415246	2.631981077	2.636265409	2.635060666
134.5	2.6482	2.646643319	2.650134664	2.658755898	2.646963557	2.644038816	2.657396597	2.65832975	2.653510664	2.653999609	2.655657119	2.652513946	2.660887337	2.667932756	2.664113484	2.655869609	2.641559224	2.631792881	2.629777305	2.627689268	2.639311165	2.642087686	2.632913821	2.6408	2.661288852	2.61685	2.636722	NaN	NaN	2.621948231	2.643839027	2.627020536	2.6266	2.627587227	2.620020888	2.619433082	2.636945161	2.647618404	2.650777581	2.651373437	2.650450659	2.653426505	2.648492869	2.636333556	2.631964276	2.633741369	2.634291892	2.63650372	2.636505848
135	2.64830166	2.648569763	2.651486104	2.659495671	2.648136192	2.6456	2.656478087	2.658661858	2.654203676	2.654770129	2.657371777	2.653844788	2.6622	2.67002185	2.666472611	2.657505073	2.643236218	2.640281538	2.6322	2.629177541	2.641773307	2.644237507	2.643444745	2.64172454	2.663362627	2.619317526	2.633443977	NaN	NaN	2.621526351	2.646140711	2.626660685	2.626008927	2.6278944	2.626792943	2.624138366	2.640467561	2.650374988	2.651768121	2.651077119	2.652900277	2.654842303	2.650003007	2.637866687	2.632099296	2.636655086	2.636261594	2.637908793	2.640344048
135.5	2.650322102	2.650053128	2.652054418	2.661449301	2.649497455	2.6479322	2.658335802	2.6607	2.655505507	2.657451935	2.658545424	2.654942049	2.663898617	2.670934766	2.668508549	2.659256826	2.640986179	2.643877738	2.6324	2.631902329	2.643521948	2.6452	2.643364859	2.641800551	2.665656583	2.621285428	2.6342	NaN	NaN	2.62468187	2.647314598	2.640479115	2.640843383	2.642688409	2.626381499	2.624678938	2.644608686	2.651373585	2.653802026	2.651084048	2.653867307	2.658959023	2.650797193	2.640260487	2.633506991	2.6377108	2.637717422	2.639606893	2.642720645
136	2.652491258	2.649130884	2.652970211	2.66341349	2.649218015	2.65041571	2.657099199	2.662661385	2.657415388	2.655544197	2.659053713	2.656916713	2.665534073	2.672040171	2.668742216	2.660679606	2.6408	2.640270778	2.635734075	2.634974955	2.643261379	2.645949651	2.643115911	2.64346233	2.667464994	2.624701186	2.634145902	NaN	NaN	2.630408015	2.64750903	2.645520025	2.642150962	2.64486858	2.63517951	2.637782215	2.647719526	2.653944053	2.654837368	2.654275821	2.6571	2.66079298	2.651865546	2.641887313	2.635304745	2.64007573	2.640523248	2.644140092	2.644096702
136.5	2.65343212	2.653173101	2.652453791	2.66529937	2.654597432	2.652120355	2.653593468	2.663425083	2.657652815	2.657851887	2.659845329	2.65834414	2.666955342	2.673952596	2.672545223	2.662969866	2.641155512	2.640133143	2.638400391	2.635041622	2.646499175	2.647987298	2.647862717	2.651608677	2.667930852	2.623898032	2.640622931	NaN	NaN	2.631544421	2.648568796	2.648191841	2.641737711	2.644885706	2.642237016	2.637353107	2.650265318	2.655479219	2.655645685	2.65343212	2.658528891	2.661920946	2.652954828	2.645081014	2.638174378	2.64257797	2.642175685	2.645982631	2.646014639
137	2.653815891	2.65537937	2.654171554	2.664432791	2.656917671	2.656315838	2.652017835	2.665897953	2.65887057	2.660488397	2.660679892	2.661687052	2.668105768	2.676370773	2.673231011	2.665460172	2.64186028	2.644571854	2.63904126	2.63710308	2.647594839	2.648291257	2.647764278	2.656677714	2.669421659	2.621221111	2.6506875	NaN	NaN	2.633287655	2.648672871	2.647878528	2.643051044	2.644196304	2.642243915	2.642175	2.653706932	2.656847947	2.657031402	2.653815891	2.6604	2.661494896	2.652778612	2.647034588	2.639387197	2.644885288	2.644256	2.649130099	2.649584658
137.5	2.656412886	2.656864535	2.655440542	2.663873581	2.657177835	2.657788612	2.652005692	2.668410218	2.660540752	2.664937288	2.661634661	2.661745872	2.669138692	2.675926801	2.674202216	2.665668264	2.657168309	2.650956633	2.640751064	2.641160419	2.647383146	2.650314837	2.656718861	2.65500205	2.6706516	2.622541595	2.651355756	NaN	NaN	2.636754248	2.652111621	2.648270526	2.640902076	2.644189272	2.642312194	2.64333696	2.65561764	2.6575871	2.659394209	2.657495648	2.661157569	2.661918247	2.654327022	2.64798885	2.64154936	2.647411514	2.646943216	2.649621326	2.651724633
138	2.65820433	2.656838606	2.657646424	2.662651389	2.659077911	2.658217838	2.649803433	2.669155469	2.664283238	2.665991733	2.663022774	2.662626574	2.672353372	2.676387715	2.676956811	2.666415919	2.659192802	2.658216326	2.64027078	2.643859721	2.652265305	2.652	2.658769301	2.657625865	2.67245045	2.6310884	2.650386709	NaN	NaN	2.640808896	2.655766538	2.647297255	2.655643541	2.648535745	2.642698864	2.644271619	2.656589299	2.659100296	2.660803097	2.657840674	2.662170081	2.663454039	2.656634817	2.648404323	2.64448687	2.649675806	2.648551952	2.652213857	2.655517291
138.5	2.660166835	2.66104	2.6597	2.66424053	2.657557057	2.655303468	2.648896926	2.671969424	2.666007502	2.666277152	2.664686919	2.663770166	2.671526655	2.678267578	2.67795317	2.666853971	2.659950306	2.65819077	2.646990454	2.643982381	2.654969326	2.6519	2.662026072	2.6608662	2.674676947	2.639653333	2.651283764	NaN	NaN	2.643414937	2.655027042	2.647370096	2.655750794	2.655533681	2.641998054	2.643943659	2.657893677	2.659945661	2.661922658	2.658205035	2.661821247	2.665251136	2.66029558	2.649208657	2.647071062	2.650434309	2.64983434	2.658492799	2.657877778
139	2.661631811	2.660854091	2.66280569	2.664592523	2.659094786	2.657175701	2.648938563	2.673583451	2.66721687	2.668619364	2.666239762	2.663951461	2.673155106	2.679038112	2.678978472	2.669658968	2.65850031	2.6603169	2.650527122	2.646345024	2.6548	2.652354375	2.66333452	2.661117092	2.676752878	2.638347911	2.652399578	NaN	NaN	2.648105057	2.655752984	2.656494856	2.655958577	2.656396962	2.6556	2.653572767	2.661887721	2.662889594	2.663480233	2.661371369	2.664212134	2.666414262	2.663055871	2.649828261	2.648732228	2.6527	2.652577966	2.66134902	2.659542664
139.5	2.663141303	2.66243927	2.662322014	2.665396039	2.658928921	2.657626378	2.648025946	2.674013546	2.66826454	2.668708807	2.667486419	2.664769808	2.673539441	2.681177919	2.679929363	2.67140786	2.661426557	2.660072285	2.650460827	2.650573554	2.654605627	2.656317556	2.662099492	2.661283897	2.679404895	2.645869262	2.653408221	NaN	NaN	2.651928835	2.656898431	2.655721215	2.655253282	2.657274576	2.656543743	2.655585023	2.664537743	2.663633333	2.665893081	2.661880906	2.665522388	2.667689962	2.664784917	2.653030648	2.651681315	2.652702349	2.653178568	2.664096122	2.662002792
140	2.665109209	2.664557641	2.664806371	2.665210879	2.661820232	2.659996626	2.649142566	2.674302231	2.669443741	2.67042564	2.669277058	2.667741272	2.673284206	2.68126575	2.679746081	2.673062697	2.661146777	2.660955308	2.650945007	2.653990265	2.653721154	2.656144415	2.662177369	2.6599	2.67897016	2.645928155	2.654618171	NaN	NaN	2.6531	2.659350557	2.657285118	2.655973509	2.655815696	2.655450597	2.655303881	2.665540324	2.66541967	2.667261165	2.662695182	2.6674	2.66916396	2.665813859	2.653679723	2.652445937	2.653443118	2.6529	2.66519034	2.66598736
140.5	2.66769382	2.667402737	2.665146072	2.6637	2.662818661	2.661387653	2.648322686	2.676318853	2.670348282	2.673411058	2.671094518	2.667862857	2.673440647	2.682910027	2.681743255	2.674508264	2.661563306	2.660681257	2.651338786	2.654829388	2.653713414	2.655828871	2.662150786	2.658482221	2.679585143	2.64695687	2.657376725	NaN	NaN	2.653827326	2.663156665	2.657567976	2.656045279	2.654577713	2.655495206	2.654935488	2.663182334	2.666882072	2.66683975	2.664301584	2.668985792	2.669592736	2.667417545	2.656460269	2.655354828	2.655376261	2.655709646	2.6652132	2.667664618
141	2.669227294	2.670302745	2.664069901	2.664970065	2.664177031	2.663238577	2.648924881	2.675974006	2.670245404	2.673161636	2.671582709	2.670751955	2.676028395	2.684557216	2.682406769	2.675131748	2.660671168	2.660152682	2.653449485	2.653369565	2.653926632	2.655839964	2.661786738	2.658255711	2.679492903	2.651180402	2.659772314	NaN	NaN	2.655101542	2.664720315	2.656592958	2.653417865	2.654273947	2.655152897	2.654654627	2.661457484	2.667981212	2.66941758	2.665220144	2.669366708	2.671910303	2.669116406	2.657027834	2.657458871	2.655910104	2.657326262	2.667533033	2.668196787
141.5	2.670118836	2.672456154	2.664409622	2.668126206	2.666726973	2.664975851	2.667793681	2.67814918	2.668776379	2.672995422	2.671183849	2.672553121	2.67709665	2.685547778	2.682223551	2.676143226	2.659046821	2.660052431	2.653985256	2.653772958	2.653595616	2.655651394	2.660235073	2.653681905	2.681246738	2.655254728	2.659795695	NaN	NaN	2.655106122	2.666513816	2.654536343	2.654468156	2.653530883	2.654602815	2.653040526	2.662350499	2.670337775	2.668985506	2.666457178	2.670520977	2.672670093	2.67063589	2.660711481	2.657812212	2.657966147	2.65901476	2.669690321	2.668896757
142	2.67148152	2.676070283	2.668017807	2.670057824	2.66679536	2.666271968	2.66656078	2.679195349	2.669139092	2.672173063	2.673506531	2.673962976	2.678234954	2.687304501	2.683481212	2.679398771	2.658923162	2.657830339	2.654534081	2.652271479	2.656	2.657327514	2.659373106	2.6486	2.685009915	2.655717738	2.660295701	NaN	NaN	2.656334864	2.667932234	2.653477587	2.654306827	2.65913529	2.655923235	2.651538873	2.662379148	2.669835798	2.669546927	2.666533886	2.67148152	2.673698587	2.670900052	2.66121457	2.658899372	2.659694647	2.659940315	2.669841877	2.66994723
142.5	2.672919554	2.676145845	2.671179433	2.674791435	2.670338393	2.669563979	2.667595203	2.679658273	2.66635641	2.674819911	2.674734068	2.675272965	2.682174797	2.687397591	2.684420826	2.679925066	2.658389929	2.659170856	2.652065875	2.651996694	2.657305524	2.658613651	2.659402091	2.64955111	2.686461442	2.654664378	2.66022623	NaN	NaN	2.655561989	2.668981056	2.652223951	2.659376319	2.658753435	2.658703782	2.650480162	2.661403252	2.671719344	2.672329529	2.668047965	2.673251198	2.674049293	2.67390169	2.664809207	2.661637744	2.660834756	2.662835145	2.670623663	2.670586718
143	2.673769687	2.679400152	2.670709726	2.673227273	2.66956398	2.6692	2.667125841	2.68112405	2.666894097	2.674746855	2.67614221	2.67784516	2.682573713	2.689567107	2.685623814	2.680940402	2.656968074	2.658427132	2.65315271	2.653286192	2.657983091	2.659013578	2.659	2.653545455	2.688568528	2.653425793	2.661135489	NaN	NaN	2.656659946	2.670085428	2.652306612	2.659261999	2.65899458	2.659289939	2.65213077	2.666369728	2.672659819	2.673648635	2.667873991	2.673655178	2.674346925	2.674953144	2.666540611	2.663252945	2.663182905	2.663954418	2.674161472	2.669871367
143.5	2.674653457	2.68091954	2.673924293	2.673512883	2.669340218	2.66958995	2.6678	2.682331156	2.66699554	2.674831472	2.67648068	2.679860034	2.685714312	2.690812659	2.686790189	2.683116322	2.660582329	2.660243209	2.654456266	2.653094502	2.660584583	2.661254171	2.658105163	2.65597253	2.689721288	2.653161635	2.667468501	NaN	NaN	2.655966216	2.671281629	2.651127474	2.658966468	2.658278815	2.6597	2.651492193	2.67332828	2.675333048	2.674162525	2.670203436	2.67407939	2.675510369	2.674810807	2.669097803	2.664428026	2.664075469	2.665878155	2.67270583	2.670321546
144	2.67582522	2.683175715	2.675591172	2.677764739	2.668486924	2.668865602	2.667791063	2.683376296	2.671691488	2.674987379	2.678183451	2.679387116	2.686778309	2.691363211	2.687113642	2.684770141	2.668749977	2.666380282	2.655967721	2.655341188	2.662083034	2.662816916	2.657203947	2.657949069	2.689582165	2.652354533	2.667495165	NaN	NaN	2.655789048	2.671914913	2.653382741	2.657785292	2.658616193	2.658764563	2.654044904	2.676355556	2.675	2.674345114	2.670172802	2.67582522	2.676676647	2.677877046	2.6701228	2.665193663	2.665359905	2.668455229	2.675579504	2.672420089
144.5	2.676829727	2.684512803	2.676727145	2.677138585	2.671465743	2.669796026	2.667692035	2.685926093	2.672075544	2.675680978	2.678929044	2.681994114	2.68863194	2.692585823	2.68774753	2.6863	2.666869369	2.668496504	2.655369118	2.6556	2.661192736	2.66740845	2.658690667	2.65991452	2.691266341	2.647554666	2.666800428	NaN	NaN	NaN	2.668411111	2.65427193	2.657716224	2.657396388	2.658983436	2.653212836	2.674809402	2.676121058	2.675157715	2.671074777	2.676829727	2.677732781	2.679443125	2.672431773	2.66653294	2.668570166	2.670612583	2.678195807	2.674853799
145	2.6789	2.685416114	2.677454742	2.678209503	2.672065164	2.668681199	2.66695376	2.687744746	2.672088581	2.675447822	2.679886424	2.682402128	2.691605596	2.691827148	2.689212411	2.68674952	2.66760798	2.66853005	2.660423778	2.658181851	2.663128167	2.668815173	2.664393186	2.667249777	2.691800376	2.647304736	2.665781427	NaN	NaN	NaN	2.668089276	2.662338698	2.657870096	2.658155952	2.658354545	2.653799242	2.674605479	2.676564262	2.677997806	2.67582827	2.67751899	2.6789	2.68181781	2.675546764	2.668331931	2.670187716	2.674027126	2.680778235	2.674442302
145.5	2.679399879	2.6853	2.680178565	2.677429622	2.672409658	2.676042882	2.678964179	2.689041764	2.674527469	2.677484721	2.6812668	2.684081693	2.692272222	2.694500392	2.690210093	2.688299125	2.668202151	2.667566124	2.662136409	2.660841959	2.664078313	2.66885468	2.66472268	2.667793664	2.692804279	2.651393734	2.665845341	NaN	NaN	NaN	2.671715738	2.666465104	2.657152752	2.657624678	2.658028254	2.655109965	2.675446101	2.679464162	2.678924205	2.676324242	2.678929679	2.679399879	2.683413453	2.675855022	2.670529881	2.673024305	2.674520067	2.681919643	2.676996169
146	2.681257667	2.685236524	2.679768621	2.67629093	2.673490503	2.681372117	2.678872492	2.690151655	2.682246284	2.683427927	2.682689834	2.683491237	2.692470747	2.694860724	2.689927839	2.688390361	2.666707015	2.666719403	2.661326521	2.6610357	2.664685055	2.671565167	2.665100381	2.667854505	2.693429073	2.656169193	2.666840519	NaN	NaN	NaN	2.673794771	2.665686216	2.657314453	2.658434229	2.657319699	2.657208805	2.675652973	2.6806	2.67930547	2.678598145	2.678921854	2.680050198	2.684491998	2.677999537	2.673487748	2.674711529	2.677130901	2.681031579	2.678371076
146.5	2.681854242	2.684651987	2.681412851	2.676559571	2.674987644	2.682145315	2.679134585	2.691045722	2.684216456	2.6863	2.684807521	2.686305443	2.692264588	2.696398679	2.69057134	2.689688323	2.665990639	2.667485738	2.668410571	2.664565341	2.66644246	2.671909809	2.664261951	2.6681	2.694589993	2.664629839	2.666762434	NaN	NaN	NaN	2.675388333	2.665617418	2.657429148	2.658090736	2.656205906	2.658663291	2.676008361	2.681936377	2.680959364	2.681462308	2.68030756	2.681777331	2.686966247	2.678951076	2.675969511	2.678320637	2.679118615	2.682732825	2.681372566
147	2.683931753	2.685140074	2.681520572	2.678756259	2.674020101	2.683956271	2.679297818	2.692635667	2.687506079	2.687753944	2.6858275	2.6883	2.693165414	2.695499356	2.692466906	2.689880411	2.666896413	2.665487027	2.667243769	2.667097838	2.668703378	2.671438519	2.664047198	2.667936198	2.695140173	2.663526297	2.668225387	NaN	NaN	NaN	2.676803397	2.665262286	2.658485263	2.662095364	2.657176033	2.663276076	2.681010096	2.684532026	2.684458588	2.683931753	2.681053698	2.681203826	2.688217116	2.680213076	2.679244947	2.679719879	2.678895443	2.684701286	2.680799509
147.5	2.684956949	2.683536842	2.681676885	2.6808	2.674171916	2.683782912	2.679631534	2.693593231	2.688239981	2.687743159	2.686486688	2.689535166	2.69455279	2.697368899	2.693655343	2.690537851	2.666332782	2.665275039	2.667380338	2.669222202	2.670908661	2.670960999	2.663432117	2.66679348	2.696557356	2.662989018	2.6772	NaN	NaN	NaN	2.680507583	2.665778562	2.659965359	2.66065548	2.659577334	2.665024066	2.682870467	2.686118737	2.686185981	2.685224041	2.681508194	2.6821	2.689228333	2.681748493	2.68033646	2.681304348	2.681590747	2.685758339	2.683414005
148	2.686214228	2.684588119	2.6852	2.681645936	2.677240896	2.683604483	2.688430807	2.69481002	2.689327428	2.684533182	2.688196069	2.690892413	2.694990354	2.697305598	2.693802089	2.691336627	2.665928751	2.664131006	2.667165015	2.669914851	2.670175114	2.67146083	2.663957282	2.664759184	2.697125158	2.660409339	2.680047291	NaN	NaN	NaN	2.681829989	2.666315069	2.659513557	2.661043869	2.660078442	2.663735511	2.683952982	2.688485019	2.687316471	2.686510383	2.681748986	2.682926641	2.690616197	2.683048578	2.681752844	2.682316767	2.684006453	2.687351031	2.683290622
148.5	2.687393939	2.68521729	2.685415296	2.683854762	2.678099102	2.682343155	2.691161452	2.696009615	2.690415385	2.685593112	2.686380315	2.692670884	2.695364212	2.698028789	2.694421688	2.692455684	2.665725846	2.665040606	2.665035117	2.667709017	2.669321452	2.673783098	2.66378223	2.666848428	2.698411291	2.659440722	2.6798125	NaN	NaN	NaN	2.683994277	2.665963738	2.658807504	2.661345489	2.660988776	2.662324804	2.688541667	2.690483755	2.688628638	2.68534918	2.683035385	2.683331857	2.692380702	2.683123294	2.684994781	2.684699871	2.68386886	2.68925966	2.6865
149	2.688421746	2.68679794	2.686360144	2.684361107	2.680883785	2.680771173	2.692194361	2.696770755	2.690923648	2.685839842	2.690610995	2.693475718	2.695576177	2.699438489	2.695149778	2.691516714	2.664455677	2.664592331	2.664841224	2.668143055	2.669662846	2.680147085	2.6632445	2.663573437	2.700711111	2.660377778	2.680446132	NaN	NaN	NaN	2.68462578	2.673693092	2.660582976	2.660022736	2.660338571	2.659708863	2.691014706	2.691902279	2.689552425	2.687221908	2.683970801	2.68479375	2.692117226	2.683501132	2.684388323	2.685977397	2.686060475	2.691496096	2.686305946
149.5	2.68966847	2.68958169	2.688898701	2.684240876	2.681605491	2.680763035	2.690833823	2.697388937	2.692241288	2.686878205	2.69368405	2.694171923	2.696086045	2.69915	2.69657876	2.691417381	2.665980425	2.667796675	2.666246766	2.668901167	2.671041737	2.679591403	2.661801843	2.663172019	2.700752492	2.660411695	2.681220738	NaN	NaN	NaN	2.686737064	2.674727568	2.659317854	2.658954352	2.659535129	2.657957954	2.693176331	2.695708351	2.690715834	2.69009649	2.684929281	2.685176923	2.6923	2.683265274	2.686155316	2.687602263	2.687223372	2.694044336	2.689601678
150	2.690076566	2.690491299	2.69	2.688040589	2.681479775	2.678292332	2.691332479	2.69972922	2.69355756	2.690869703	2.696135206	2.696061643	2.697946346	2.698765217	2.697197656	2.693095293	2.6657	2.667847753	2.667460991	2.669775627	2.675230459	2.680584202	2.660750411	2.665553355	2.70281821	2.659641677	2.682965632	NaN	NaN	NaN	2.687285217	2.673837435	2.658116134	2.659887806	2.658104665	2.656943258	2.694246675	2.695054825	2.691638263	2.68938042	2.685005691	2.686157627	2.692946239	2.683772299	2.6867	2.688130822	2.6884	2.69549339	2.69042084
150.5	2.691059456	2.694039279	2.691849091	2.688074398	2.684146409	2.679649965	2.690631088	2.699791754	2.695673013	2.691225184	2.696992371	2.697784756	2.697659736	2.700813846	2.697408168	2.693840184	2.668526531	2.667967881	2.667801608	2.671154596	2.678903378	2.683155588	2.660065394	2.676542487	2.705882746	2.660509305	2.678828501	NaN	NaN	NaN	2.688508888	2.673207663	2.659032797	2.660766197	2.657731411	2.656423284	2.693299207	2.695748846	2.692594795	2.690854657	2.686794245	2.688210945	2.69254711	2.684381351	2.686719419	2.689240559	2.689939402	2.697121165	2.691372901
151	2.692666893	2.695304396	2.694323664	2.69140647	2.688738365	2.680757657	2.68945832	2.701820826	2.698174001	2.69470161	2.697565229	2.699403095	2.698802599	2.701294456	2.700527044	2.695347134	2.669682685	2.673578019	2.667998375	2.676910245	2.680637143	2.682485447	2.659373605	2.67525005	2.706276735	2.658002753	2.677628755	NaN	NaN	NaN	2.689929241	2.672612808	2.658739662	2.661244022	2.657769254	2.66706844	2.6928446	2.697907565	2.69522193	2.694413214	2.68795	2.690010169	2.693016323	2.6856	2.686156264	2.688898738	2.692775213	2.698091031	2.694641099
151.5	2.6942	2.698310312	2.694865948	2.694407296	2.687731331	2.6838	2.688902564	2.702686472	2.699037339	2.6979375	2.69973042	2.700109644	2.699467615	2.701235283	2.700489635	2.694383435	2.6756944	2.677534286	2.671745263	2.678020968	2.679396051	2.684359845	2.660612719	2.674534259	2.707512906	2.6596054	2.679027397	NaN	NaN	NaN	2.692686908	2.678058738	2.668971914	2.672	2.662803701	2.666702051	2.692535689	2.698208989	2.695	2.695453822	2.689800221	2.690990267	2.695204762	2.68556681	2.686509019	2.692046892	2.693388137	2.698375726	2.695761431
152	2.694901788	2.699211489	2.697118526	2.694482539	2.689891008	2.684047962	2.687697474	2.703229032	2.700651434	2.69778852	2.697461176	2.7017	2.7002	2.703094855	2.702011601	2.696223339	2.675824249	2.677176842	2.674230166	2.678210291	2.680639428	2.6844	2.660906509	2.675658768	2.710644035	2.664539833	2.677596296	NaN	NaN	NaN	2.693908045	2.676850255	2.673578014	2.673355297	2.67310775	2.667151445	2.691616495	2.698917477	2.696336335	2.695725918	2.690899681	2.692666758	2.698565116	2.688572047	2.687455486	2.692555051	2.694505738	2.701018814	2.695363062
152.5	2.69604531	2.700017288	2.69754368	2.6946	2.695274201	2.688365874	2.681923787	2.703968593	2.701703577	2.698600751	2.696215961	2.702284483	2.70180293	2.704702516	2.702179307	2.696789721	2.675630115	2.677244559	2.677204256	2.677143441	2.682585235	2.683477907	2.666321423	2.678151282	2.709685759	2.664305472	2.687070382	NaN	NaN	NaN	2.693784615	2.673969828	2.673321904	2.673152402	2.673657293	2.665700272	2.698664115	2.701034959	2.698375734	2.696181529	2.693885925	2.693969716	2.699634781	2.688248397	2.69224673	2.692732354	2.694848276	2.701979793	2.695777839
153	2.696913242	2.703168446	2.697591655	2.695214305	2.694813137	2.689235745	2.682382992	2.705582872	2.70155147	2.7006	2.698874981	2.70253301	2.702499423	2.705849222	2.703642594	2.698543049	2.675638165	2.676314759	2.676855814	2.677200471	2.689572585	2.682505747	2.669039246	2.679791575	2.711413708	2.664356196	2.686456607	NaN	NaN	NaN	2.693410782	2.673778067	2.671581216	2.67220383	2.672866781	2.666629487	2.70256845	2.701189386	2.698793279	2.695754817	2.695263763	2.696877541	2.698739958	2.689013816	2.693282734	2.693913225	2.697194666	2.702486402	2.700517379
153.5	2.698502161	2.704080887	2.701191556	2.698009135	2.695003768	2.694979782	2.682731751	2.707066691	2.702848497	2.70254268	2.699062353	2.703718584	2.703816	2.705356835	2.703681395	2.70112701	2.677480303	2.675816077	2.677539544	2.676892416	2.6877	2.680244773	2.668587445	2.6827	2.711639456	2.664168969	2.687357575	NaN	NaN	NaN	2.6929	2.674280792	2.671049055	2.671152494	2.671993109	2.666443852	2.704392478	2.702610334	2.698872574	2.697561377	2.697905342	2.699825049	2.701020062	2.693456929	2.696	2.695447108	2.699907488	2.701633056	2.701566269
154	2.700318646	2.705610676	2.702643769	2.698353583	2.695216667	2.694463525	2.681443885	2.708033204	2.702929423	2.699996744	2.703550796	2.704440911	2.704038686	2.708401554	2.70618143	2.70022574	2.684088795	2.679282571	2.677872392	2.682607985	2.688200772	2.67714176	2.66944264	2.682898691	2.712259371	2.662653018	2.690694102	NaN	NaN	NaN	2.69375316	2.67315983	2.670688492	2.671051033	2.67088143	2.6653	2.7045	2.704725376	2.700485042	2.701049137	2.699486355	2.700788026	2.703567658	2.693582985	2.696851804	2.696780188	2.700837954	2.701505825	2.701090413
154.5	2.701692444	2.70377142	2.702684874	2.6998347	2.694820127	2.694284735	2.681412783	2.708401315	2.705326118	2.699401587	2.704966463	2.70568998	2.704747285	2.7078	2.707174336	2.70358273	2.683022514	2.678786583	2.676768697	2.687391131	2.688905455	2.678368273	2.671914417	2.68265333	2.713702254	2.663720571	2.692691974	NaN	NaN	NaN	2.693842266	2.6712	2.670481916	2.670176213	2.669365703	2.665292643	2.703310103	2.70484378	2.702593989	2.702290909	2.70139431	2.703091542	2.704006883	2.696066338	2.698242782	2.696304148	2.700967191	2.701825215	2.7011
155	2.70261784	2.703998628	2.704216678	2.700049871	2.696729834	2.694449157	2.681802676	2.711064042	2.706399492	2.702292371	2.708021154	2.706425705	2.705940739	2.709688387	2.708420761	2.705122931	2.681508304	2.680274794	2.680572846	2.686423529	2.686637462	2.679468651	2.678885336	2.6825	2.713339131	2.666149795	2.692262682	NaN	NaN	NaN	2.696134488	2.67087972	2.673675691	2.672750107	2.674295941	2.660315385	2.702802673	2.705014949	2.702712249	2.703046369	2.703229704	2.704919037	2.707626157	2.697499358	2.699794766	2.697079285	2.703970629	2.7012	2.699953738
155.5	2.704006364	2.70419622	2.70528518	2.700661847	2.699439368	2.696486282	2.693275066	2.71178698	2.708978386	2.706377954	2.710354958	2.707476347	2.706779928	2.710857571	2.709908027	2.705008302	2.681903243	2.683197516	2.683624034	2.687003364	2.684585802	2.685492359	2.683736644	2.675739246	2.716407864	2.669094763	2.691236008	NaN	NaN	NaN	2.698071325	2.684039279	2.674361666	2.675644082	2.675972023	2.657722511	2.7014	2.707184423	2.704520906	2.704006364	2.705335477	2.706350063	2.70717001	2.698809174	2.700388976	2.6998	2.704478763	2.704432627	2.699823604
156	2.705449176	2.706854865	2.705144961	2.701478572	2.702858086	2.698295097	2.69335747	2.713596804	2.711983351	2.710575912	2.712940321	2.709180343	2.710645229	2.7093456	2.712202034	2.705880724	2.681459817	2.683429279	2.683541051	2.685058604	2.684983419	2.684668064	2.684791011	2.675270859	2.717618734	2.667247793	2.691122231	NaN	NaN	NaN	2.699859074	2.68566288	2.675071749	2.675748427	2.675097174	2.656246686	2.70389626	2.707539933	2.705224799	2.705449176	2.706595544	2.707854	2.710975468	2.69937039	2.700765774	2.699763282	2.705075312	2.706218377	2.703409789
156.5	2.707202953	2.707141284	2.705239143	2.703546231	2.702469965	2.697200472	2.693244503	2.714010811	2.711761321	2.711644156	2.714079678	2.709964941	2.712601044	2.712174965	2.711986903	2.708980451	2.680846776	2.682364878	2.681299257	2.684334019	2.6849	2.684662151	2.683203668	2.67606653	2.718987221	2.663942162	2.694613295	NaN	NaN	NaN	2.702130134	2.684613238	2.675602791	2.674781854	2.67545067	2.659686741	2.704503163	2.710201617	2.706535946	2.707295556	2.7077	2.709501952	2.710625899	2.702488211	2.702015832	2.700338898	2.704689244	2.705610144	2.703
157	2.708352685	2.709082501	2.708863064	2.704642903	2.706143855	2.700065928	2.697029319	2.715488797	2.710089242	2.714979661	2.716057225	2.711465853	2.712637768	2.712699717	2.714058173	2.710542303	2.680590083	2.682417924	2.680195189	2.684998353	2.684765738	2.688866393	2.682475103	2.676999136	2.719744049	2.661693079	2.6972	NaN	NaN	NaN	2.705081211	2.684526533	2.675154857	2.679901967	2.676472437	2.658548819	2.707409786	2.711930781	2.706993875	2.70958559	2.708964307	2.71065174	2.712902593	2.704599731	2.701815218	2.702427542	2.706875828	2.706404946	2.703848056
157.5	2.709051104	2.709082017	2.706831622	2.706901978	2.7083	2.702246284	2.699398707	2.717278455	2.710342132	2.715334355	2.71712091	2.713930333	2.713612793	2.713657658	2.716292182	2.712376529	2.680234923	2.687292504	2.680266758	2.684347843	2.6892	2.68840992	2.681171131	2.676722868	2.720978038	2.656423094	2.697968229	NaN	NaN	NaN	2.708152777	2.68283775	2.680076457	2.680596321	2.680853423	2.65815617	2.709938387	2.712442417	2.709357346	2.711647948	2.70998976	2.712077434	2.713865438	2.705265763	2.704236355	2.703371199	2.705735996	2.705801155	2.705185005
158	2.711284899	2.7096	2.708441733	2.709684144	2.708688305	2.705710533	2.698679951	2.717188562	2.710626387	2.715169377	2.717727634	2.716843878	2.71489795	2.713953293	2.715880097	2.712452222	2.686233556	2.686287956	2.679437243	2.689178826	2.690028058	2.691120508	2.684951592	2.677685208	2.721096638	2.656533766	2.6972	NaN	NaN	NaN	2.710324782	2.682949228	2.680898722	2.6821	2.681157992	2.659059414	2.710970366	2.714322441	2.709754001	2.71283186	2.711294054	2.71170096	2.716062599	2.705497343	2.706230566	2.704678319	2.706561053	2.705157738	2.704604881
158.5	2.711909147	2.713032977	2.709360451	2.709595487	2.709963021	2.704879039	2.699274406	2.718682285	2.717440376	2.715575588	2.720838623	2.71926534	2.715409351	2.715060983	2.718353948	2.713283974	2.685986486	2.687445248	2.680587106	2.688679057	2.691510659	2.69341615	2.685115964	2.682853953	2.72377723	2.657010812	2.699179518	NaN	NaN	NaN	2.7103	2.683212979	2.681719842	2.681319727	2.68219757	2.670761453	2.71199848	2.715502119	2.711322323	2.71508682	2.711489813	2.714600637	2.717230097	2.706521635	2.7055	2.704107117	2.706680464	2.705069743	2.7051
159	2.712140168	2.713971716	2.711307242	2.711049849	2.708939261	2.704858194	2.699336353	2.720286189	2.719102077	2.714018992	2.721653873	2.720862254	2.7167547	2.716781349	2.720368119	2.7152	2.687053498	2.690494593	2.681275646	2.691497956	2.693136228	2.692700132	2.685429201	2.683638472	2.725714065	2.6544	2.706001094	NaN	NaN	NaN	2.709782918	2.683867053	2.68536408	2.685288449	2.683385586	2.678409654	2.710967462	2.715416016	2.711383022	2.71532743	2.714072617	2.714915143	2.717854196	2.707134659	2.707080449	2.705496026	2.705782883	2.706512412	2.706992604
159.5	2.714272588	2.715996757	2.713944903	2.713	2.714410572	2.704310328	2.699050231	2.720345517	2.721220274	2.712646811	2.723864366	2.720990322	2.716221605	2.717547586	2.720670261	2.716624714	2.691336864	2.69116507	2.687740443	2.6926	2.692850652	2.694013043	2.688912529	2.683514362	2.7264	2.659609787	2.707747369	NaN	NaN	NaN	2.711894775	2.691939774	2.687391903	2.689575467	2.687217304	2.678231988	2.710027689	2.718212538	2.712674337	2.716374603	2.714303763	2.715971168	2.717838544	2.708751449	2.70714773	2.70778914	2.704994712	2.710578329	2.710721494
160	2.71605109	2.7176	2.71545736	2.715591918	2.715991942	2.704033526	2.708567566	2.721793236	2.721834291	2.716243214	2.724453107	2.722938967	2.717256271	2.719066151	2.723100418	2.719018022	2.690722198	2.695298518	2.690975501	2.692248842	2.695639958	2.697037049	2.689578634	2.684873666	2.728164991	2.659302341	2.71037659	NaN	NaN	NaN	2.712583519	2.69629181	2.697144322	2.699053139	2.689485146	2.677516366	2.713171728	2.718136755	2.714610229	2.717720175	2.71605109	2.717625137	2.721454545	2.710109277	2.707277924	2.708635372	2.707747645	2.709364824	2.708980536
160.5	2.716980679	2.718192745	2.716823024	2.71667726	2.72031344	2.703767159	2.712160232	2.725163456	2.723244957	2.718133727	2.724925194	2.723960759	2.717632333	2.720971905	2.723698969	2.719170925	2.69538887	2.699562062	2.691096883	2.696575454	2.700451488	2.697941639	2.689761785	2.684043132	2.728503315	2.663259248	2.709075532	NaN	NaN	NaN	2.718946331	2.697770285	2.69856211	2.698950757	2.698001797	2.68196414	2.715347378	2.72163015	2.714439127	2.721730541	2.717819787	2.71832903	2.72158618	2.709178244	2.709095629	2.707570622	2.710671061	2.711577922	2.711151404
161	2.718214549	2.717027706	2.72009249	2.71727816	2.721151648	2.708552329	2.71993071	2.726460629	2.72519518	2.718885301	2.725649848	2.724642855	2.719390642	2.720967872	2.726408615	2.721769856	2.699622855	2.699646855	2.691656313	2.699263527	2.702509314	2.702099189	2.693879107	2.686177332	2.729287749	2.666334468	2.708456402	NaN	NaN	NaN	2.722132521	2.6964	2.698683549	2.700004662	2.699757603	2.6952	2.716983139	2.72110992	2.71637931	2.722363179	2.718214549	2.7188895	2.721405404	2.710395069	2.708861284	2.708632974	2.709838026	2.714497476	2.712549628
161.5	2.719059591	2.716926761	2.721258422	2.721003662	2.72088375	2.713099595	2.719791374	2.727559357	2.725600347	2.717602009	2.726316354	2.727072238	2.720164196	2.72226053	2.728281614	2.7226987	2.702432168	2.70183858	2.695092816	2.701803473	2.70376762	2.703851332	2.699244444	2.686503012	2.732057723	2.676908868	2.708780371	NaN	NaN	NaN	2.723120585	2.70332904	2.699018492	2.698928433	2.69889025	2.694336544	2.719352496	2.724393765	2.717057706	2.723234793	2.7173236	2.721848241	2.724192255	2.7110962	2.70852662	2.711469598	2.711219506	2.7155	2.715192977
162	2.72119118	2.718170317	2.724082333	2.720872857	2.719452418	2.71415129	2.717293549	2.728827322	2.72761892	2.721929361	2.728566275	2.7281	2.719862582	2.7235001	2.727963144	2.725472385	2.70274919	2.703118242	2.701057428	2.703792733	2.7035303	2.703769964	2.699271796	2.685993428	2.733515972	2.684214624	2.71127686	NaN	NaN	NaN	2.726	2.70829695	2.69961198	2.698855965	2.699542331	2.694043857	2.720636174	2.725871904	2.719771208	2.727237261	2.721056144	2.720963021	2.727316031	2.7131	2.709265123	2.712556558	2.713786732	2.717018112	2.714994557
162.5	2.722041109	2.718960867	2.724231953	2.721951826	2.7183	2.718906261	2.719092666	2.7286	2.728074591	2.723364585	2.729918747	2.728943197	2.722077806	2.724414279	2.727953738	2.726534589	2.702578692	2.703314601	2.7029602	2.70375054	2.703423503	2.704026935	2.700361869	2.696992172	2.736129399	2.688434469	2.720981059	NaN	NaN	NaN	2.727355654	2.709095003	2.702676134	2.705061619	2.699277549	2.697991518	2.7217	2.726383482	2.720664559	2.726858924	2.720220814	2.720878876	2.728538935	2.71384017	2.709189786	2.717138517	2.714230929	2.71912001	2.714665326
163	2.722566211	2.720467187	2.723795125	2.723561048	2.7187	2.718446618	2.71873802	2.729057213	2.728543487	2.72620186	2.729850873	2.73011896	2.724870792	2.725894809	2.72969733	2.726903183	2.702360221	2.703537643	2.7030445	2.704291432	2.7040008	2.704660852	2.700527963	2.698277467	2.737840924	2.689939912	2.721338202	NaN	NaN	NaN	2.727188874	2.7062	2.706634731	2.70728774	2.704841969	2.701315294	2.722663447	2.727985992	2.722995416	2.726372932	2.720329624	2.722976866	2.727862362	2.716829752	2.708858064	2.719347093	2.715674015	2.720602325	2.716728905
163.5	2.724288642	2.723586752	2.723566822	2.723763194	2.718074037	2.719891708	2.71803951	2.7318	2.729156382	2.727879158	2.7305	2.732084382	2.725833161	2.727188423	2.731109721	2.727126276	2.702646956	2.702710529	2.703997456	2.704311803	2.705811755	2.704112629	2.699503629	2.698663565	2.739862499	2.695829666	2.721339509	NaN	NaN	NaN	2.728127939	2.708756074	2.7073	2.707962434	2.708585499	2.705129265	2.720098829	2.727430884	2.723518492	2.727090964	2.721623998	2.725020956	2.728561514	2.72010367	2.711211372	2.720779297	2.715338475	2.720852658	2.718011486
164	2.726066595	2.724754696	2.723780585	2.721444569	2.7183	2.717504921	2.716968914	2.73208631	2.728870274	2.729323825	2.7327	2.733658633	2.725316138	2.730196552	2.733635915	2.729508835	2.707296623	2.7024	2.703714944	2.70339299	2.711697724	2.709333155	2.70188916	2.698640855	2.740547458	2.698432363	2.720280679	NaN	NaN	NaN	2.731045787	2.70932573	2.706527022	2.707305516	2.706411794	2.706705565	2.720568533	2.729022819	2.724560926	2.72745391	2.724254049	2.726372635	2.729813208	2.718826916	2.712217059	2.720630239	2.717313151	2.723221811	2.722907236
164.5	2.727328842	2.725400837	2.723860645	2.721322184	2.721679427	2.717425392	2.716383049	2.734215975	2.7279	2.731773382	2.731915267	2.735302827	2.7259	2.73108691	2.732745657	2.729028085	2.712027195	2.706665407	2.702270503	2.707386825	2.712373228	2.713643759	2.707718119	2.706309434	2.742762224	2.699522911	2.718006744	NaN	NaN	NaN	2.730145967	2.708850998	2.70563493	2.706840516	2.70637271	2.70641658	2.719352149	2.728268238	2.725731334	2.731131655	2.725552154	2.726536247	2.731003104	2.720293699	2.71649945	2.724232021	2.718120408	2.725574636	2.722757871
165	2.729222805	2.724771283	2.72416	2.72018465	2.725508529	2.721694564	2.71570416	2.734583961	2.727743566	2.732612029	2.732983203	2.73638264	2.728	2.731448564	2.732492063	2.729456735	2.711531604	2.710824499	2.707498859	2.709209712	2.712385707	2.711788151	2.710077303	2.706791814	2.745074743	2.699883096	2.717210402	NaN	NaN	NaN	2.72953451	2.708166042	2.705343382	2.706886066	2.705297006	2.706247334	2.719226548	2.728620593	2.727369442	2.733152582	2.725860882	2.727897678	2.731352098	2.721279053	2.717703974	2.723489008	2.719720806	2.728099315	2.725970543
165.5	2.729560751	2.724551241	2.724128192	2.721019392	2.727114763	2.726294474	2.72402705	2.735034116	2.728098115	2.733681906	2.73372551	2.739017094	2.729260667	2.733493413	2.73275778	2.728109174	2.71236358	2.712511968	2.711272511	2.711373469	2.712270983	2.714169828	2.711806686	2.708094531	2.746837671	2.70029813	2.7162	NaN	NaN	NaN	2.728789737	2.708286405	2.705481942	2.70539495	2.706940955	2.702182093	2.719980139	2.729274096	2.728193725	2.733932421	2.726171114	2.727081345	2.732	2.721289596	2.719444784	2.724056313	2.722003062	2.729751962	2.727682147
166	2.731802556	2.729673349	2.7233613	2.721135844	2.726479025	2.727567705	2.724718611	2.7352	2.7289	2.734426213	2.735653409	2.739073184	2.73065128	2.734455508	2.735852556	2.729536607	2.716336118	2.715398848	2.71275989	2.711593124	2.715538258	2.715553565	2.711373084	2.7081	2.748197521	2.700250359	2.717267929	NaN	NaN	NaN	2.7262	2.70685195	2.704622468	2.712340189	2.707062302	2.70287931	2.717778881	2.731944499	2.729392891	2.7348	2.725858506	2.728982095	2.731643914	2.722762407	2.721022176	2.724226496	2.723402263	2.732917245	2.727850376
166.5	2.73410178	2.7342	2.7231552	2.724955741	2.725781595	2.72627576	2.72523231	2.734863194	2.730094877	2.736020357	2.739635865	2.739569717	2.730372034	2.736797069	2.735683189	2.7305	2.718453924	2.716026993	2.713053724	2.713959878	2.715708121	2.717297814	2.713122252	2.70806	2.74804964	2.698181927	2.715459824	NaN	NaN	NaN	2.725781197	2.714131275	2.712908642	2.714304395	2.712139113	NaN	2.716525375	2.7329922	2.727343828	2.734190851	2.728627827	2.730093111	2.734289608	2.722894315	2.722844673	2.72553496	2.725066684	2.73503894	2.733130115
167	2.734928425	2.738787223	2.723854286	2.724729291	2.725566807	2.725113699	2.725090125	2.732070254	2.734508031	2.739366306	2.740079151	2.74023659	2.730975301	2.738703061	2.738863103	2.732762471	2.719254698	2.717590319	2.714279748	2.713861066	2.717512077	2.719332833	2.717776209	2.709939291	2.7504	2.698071489	2.7145	NaN	NaN	NaN	2.726078356	2.714515607	2.714467848	2.715774214	2.715373859	NaN	2.717202228	2.73369786	2.7274	2.734472756	2.7286237	2.733354951	2.735874629	2.726997127	2.724543152	2.727877634	2.728003741	2.738585752	2.7329
167.5	2.735707037	2.737817325	2.723757016	2.72773913	2.730570231	2.725293716	2.725264599	2.731135479	2.735446367	2.742025972	2.739682872	2.740077444	2.731106667	2.739397548	2.740908703	2.736323984	2.718046837	2.7179	2.712506166	2.715106984	2.717066417	2.717887461	2.71667457	2.713281626	2.753113733	2.693541171	2.715100257	NaN	NaN	NaN	2.725714419	2.71501449	2.7142405	2.713285693	2.715388235	NaN	2.717491442	2.73435345	2.731312317	2.733724588	2.731184923	2.734825289	2.737904065	2.727395399	2.72486999	2.729863777	2.732771886	2.741761519	2.735793698
168	2.739110997	2.743004571	2.728774883	2.727930127	2.732380013	2.724712394	2.7352	2.730451163	2.737185514	2.74090822	2.740955235	2.741749257	2.732538172	2.739918067	2.742577091	2.736008748	2.716883514	2.717723488	2.712002716	2.714718947	2.720570568	2.716002466	2.716679497	2.7161	2.752783145	2.69689878	2.717748797	NaN	NaN	NaN	2.72382697	2.718712758	2.714050572	2.713846368	2.715262752	NaN	2.717791756	2.734966155	2.731195086	2.741610366	2.733586091	2.73620383	2.739151721	2.726881977	2.72471319	2.731683623	2.736268262	2.746869226	2.740533607
168.5	2.740727516	2.7454	2.734929881	2.728344816	2.736027283	2.728175791	2.735742105	2.729059988	2.737552692	2.742234364	2.744383192	2.739828281	2.733674539	2.7424	2.743317896	2.736216118	2.71553974	2.716913813	2.713223963	2.712979698	2.725109118	2.716974527	2.714446623	2.716293824	2.752811732	2.694828656	2.718082169	NaN	NaN	NaN	2.725149246	2.719311564	2.713903363	2.714817627	2.713189892	NaN	2.72031913	2.737195281	2.732092761	2.746141555	2.734106101	2.738797764	2.739196005	2.72850044	2.728301481	2.733842316	2.739650294	2.746915806	2.740304103
169	2.743219542	2.74783121	2.735926952	2.727146957	2.736360947	2.733951433	2.735488889	2.730142371	2.738028909	2.743664282	2.746192248	2.741187199	2.737237407	2.743373994	2.744347263	2.736368961	2.715668039	2.715004352	2.714718316	2.713791036	2.726606708	2.721630889	2.714609167	2.713753156	2.754205421	2.708500631	2.719979586	NaN	NaN	NaN	2.724906476	2.724040769	2.719753177	2.7207	2.714534783	NaN	2.722944297	2.734664271	2.733761762	2.746857081	2.73552089	2.739924311	2.740100325	2.733837128	2.731541813	2.735866667	2.742318515	2.745629982	2.743399779
169.5	2.744678686	2.749221298	2.736509019	2.726261322	2.737334497	2.736502153	2.73854184	2.731157869	2.736158955	2.7457	2.747574939	2.744446903	2.741175439	2.746244647	2.743503074	2.7422	2.714987643	2.715783313	2.715988529	2.716448366	2.725902871	2.72717311	2.716296751	2.715023292	2.754318381	2.710438929	2.719	NaN	NaN	NaN	2.7251868	2.723201373	2.721989097	2.721598724	2.718724823	NaN	2.726729658	2.734462992	2.736056655	2.745994048	2.738988654	2.744358465	2.7431	2.736408651	2.736696966	2.738040346	2.746529937	2.744885648	2.74540701
170	2.746057872	2.752476939	2.742225271	2.730419672	2.739684105	2.736963359	2.743166285	2.733926704	2.734378526	2.747271366	2.750721043	2.746231528	2.743920668	2.746998477	2.747207667	2.742842982	2.720434987	2.714539586	2.720710285	2.721894235	2.725289382	2.726513448	2.722659545	2.713972388	2.753701126	2.711992963	2.718877912	NaN	NaN	NaN	2.727655149	2.723525273	2.721828607	2.722480334	2.721714086	NaN	2.726914438	2.735033088	2.736881799	2.745749623	2.742244135	2.745670499	2.750998492	2.741539704	2.739589461	2.740330822	2.748111268	2.747202795	2.746453269
170.5	2.747149863	2.753376424	2.741651705	2.73143864	2.745937402	2.73629817	2.744540051	2.7375	2.728768339	2.748603782	2.751457417	2.7464	2.748294922	2.747969492	2.750547779	2.742989938	2.724136267	2.719636922	2.721004398	2.726466025	2.724782378	2.726456887	2.722312188	2.718567664	2.7542	2.710571091	2.718293858	NaN	NaN	NaN	2.732916696	2.724084173	2.722257225	2.7219	2.72207706	NaN	2.726310148	2.734172259	2.740219795	2.755790914	2.744614642	2.746111224	2.753155147	2.741895275	2.74378011	2.74122171	2.751770525	2.749947608	2.7546
171	2.749867397	2.756795949	2.744340013	2.730047683	2.746484324	2.736402553	2.745260928	2.744319202	2.726671652	2.750060606	2.75197072	2.7473	2.7497	2.749336847	2.750136946	2.745916515	2.725434356	2.722164353	2.725096719	2.725751392	2.725447841	2.725118711	2.724071084	2.721553698	2.756788627	2.713362863	2.718569739	NaN	NaN	NaN	2.733994975	2.721977791	2.722092241	2.721499728	2.722744154	NaN	2.729094034	2.734408352	2.742230382	2.755395723	2.746290159	2.747762609	2.751970197	2.743574502	2.745024257	2.744507162	2.755266596	2.753651913	2.755287549
171.5	2.751733764	2.7565	2.750230181	2.729723534	2.747572527	2.740914608	2.746664583	2.747660386	2.725334778	2.748454178	2.751944477	2.74737091	2.751274349	2.751666077	2.749495005	2.756272598	2.726313364	2.725008145	2.725764423	2.726181352	2.724277028	2.7251	2.723950152	2.722331764	2.762214929	2.717424566	2.717907162	NaN	NaN	NaN	2.739444218	2.725578209	2.725553529	2.722519899	2.72285953	NaN	2.731025433	2.734845455	2.748001666	2.755526249	2.748455213	2.748552328	2.752550245	2.745885393	2.748343103	2.747406111	2.756482873	2.757751307	2.759990222
172	2.753529556	2.762714806	2.752102073	2.72869514	2.7477	2.743184269	2.750085387	2.750966258	2.721342249	2.750453488	2.751720804	2.748886525	2.752718064	2.752366396	2.750428789	2.754519071	2.726214088	2.724413163	2.724921607	2.726514085	2.726066475	2.724881862	2.72857356	2.720769053	2.76278543	2.725706165	2.715499925	NaN	NaN	NaN	2.738940206	2.725220247	2.729047958	2.728746868	2.722451962	NaN	2.733111256	2.735855235	2.751017913	2.754562944	2.749387815	2.748524581	2.764394296	2.747748391	2.749640164	2.748348823	2.758819638	2.760790241	2.764424148
172.5	2.753707015	2.762316587	2.751968826	2.729659967	2.746920763	2.74463202	2.749268116	2.75295512	2.718636373	2.75026	2.751619026	2.750250648	2.753547026	2.754998898	2.753387475	2.755675694	2.727837307	2.726836195	2.725136023	2.724808384	2.72870491	2.724751318	2.730497023	2.720597878	2.761648572	2.729247554	2.714169021	NaN	NaN	NaN	2.743316161	2.729038579	2.73143925	2.729695467	2.724261317	NaN	2.736263901	2.737113771	2.753555957	2.763598723	2.748485074	2.749420442	2.763510582	2.749484961	2.752097251	2.752304422	2.762851679	2.763714443	2.767376568
173	2.757618446	2.764177049	2.751536031	2.727423729	2.750018913	2.744432086	2.7491996	2.752463178	2.723181808	2.75011816	2.754373163	2.753139104	2.754463069	2.755532759	2.7581	2.757749565	2.731535484	2.726741729	2.726383743	2.725176455	2.732478365	2.729717747	2.732650782	2.720935753	2.765050545	2.732017391	2.720361111	NaN	NaN	NaN	2.746722845	2.730729128	2.7336362	2.733588263	2.729128777	NaN	2.737922534	2.738286391	2.757718813	2.764438322	2.750627025	2.752064313	2.764120598	2.753178045	2.752745544	2.7533	2.769277091	2.765415902	2.767820332
173.5	2.76095192	2.765227895	2.746651143	2.730071327	2.755675465	2.748528217	2.749408434	2.754743563	2.725785327	2.751822364	2.758314041	2.754290446	2.761517875	2.757405774	2.760064292	2.7639	2.733980262	2.729745217	2.728918904	2.728875	2.73445402	2.734787261	2.735821608	2.725914566	2.767698233	2.735267228	2.730904232	NaN	NaN	NaN	2.748013784	2.732287421	2.7350227	2.734263453	2.731125191	NaN	2.737177434	2.745858284	2.76209072	2.763692537	2.751046625	2.7558	2.763156183	2.751852991	2.755328986	2.753629451	2.773085062	2.768396148	2.771636005
174	2.762195167	2.773701525	2.7471	2.729291856	2.755183954	2.747902668	2.750857716	2.754958279	2.732123487	2.751949106	2.758451724	2.757533333	2.763000151	2.759052984	2.761094261	2.763794488	2.735668479	2.732367253	2.731569949	2.730088339	2.735945414	2.735737673	2.736145598	2.729170769	2.768049593	2.73933816	2.731352656	NaN	NaN	NaN	2.752309461	2.733578198	2.737770139	2.736681933	2.733736364	NaN	2.74089828	2.748175492	2.762986975	2.764373104	2.756837585	2.760533027	2.773679492	2.754655933	2.756084458	2.756517725	2.773124495	2.7713	2.774779281
174.5	2.765083095	2.772628513	2.748769313	2.735312774	2.754708149	2.748980825	2.751139122	2.758276843	2.740298128	2.750830309	2.758179132	2.759551613	2.765989617	2.765710886	2.770949031	2.765797521	2.736315462	2.734958308	2.732727226	2.732094118	2.73915493	2.735875	2.739393057	2.732352451	2.770671314	2.738283516	2.7299288	NaN	NaN	NaN	2.752274203	2.737732827	2.741198524	2.738525426	2.736894375	NaN	2.744272441	2.749301504	2.765623757	2.773633723	2.760344293	2.759401577	2.774706163	2.758439725	2.756303414	2.758173728	2.777526799	2.772933333	2.778043049
175	2.768197911	2.774492882	2.746861434	2.740028115	2.75466023	2.753266247	2.754761632	2.763208094	2.742372449	2.752313512	2.757558284	2.762833132	2.769276923	2.768580945	2.771472488	2.772370149	2.739238845	2.734929412	2.733496718	2.736087508	2.742358659	2.736263309	2.740673465	2.734672162	2.77148925	2.736200369	2.735277373	NaN	NaN	NaN	2.751836094	2.740667963	2.743187977	2.742549726	2.739509809	NaN	2.746201319	2.748489449	2.77081111	2.774430177	2.759721905	2.762792871	2.773474677	2.760926497	2.762603233	2.758952815	2.778781555	2.77743094	2.779643115
175.5	2.771474473	2.780860161	2.770372745	2.741123214	2.753806622	2.75792505	2.760190753	2.764396277	2.742314528	2.753829508	2.760199275	2.7662	2.77156103	2.771445971	2.773697475	2.772046518	2.741946865	2.73991044	2.736868819	2.738776596	2.745279571	2.738225418	2.743481441	2.741057143	2.77348306	2.734239495	2.736006212	NaN	NaN	NaN	2.751677454	2.744121071	2.743193166	2.742504076	2.741365234	NaN	2.745170551	2.752449671	2.772446991	2.773137533	2.759818925	2.767839844	2.776180152	2.763047475	2.762218803	2.763008794	2.778021794	2.7784	2.784496712
176	2.773571959	2.78449317	2.76967359	2.742991155	2.755408403	2.758817977	2.763839419	2.766019612	2.747121151	2.760014177	2.762542336	2.770492566	2.772178143	2.774589809	2.783388828	2.773172478	2.745096249	2.742196038	2.740798918	2.742568807	2.747208523	2.741309341	2.743885236	2.74272455	2.77898269	2.732104733	2.733571684	NaN	NaN	NaN	2.751143032	2.747669935	2.741826053	2.742671845	2.7421	NaN	2.746599932	2.757467914	2.776857298	2.773399863	2.763951206	2.771509714	2.78607782	2.768129632	2.7631	2.764628556	2.777568374	2.783436444	2.788887942
176.5	2.776270733	2.786559083	2.769875541	2.743642388	2.75814799	2.762100951	2.766495323	2.770484229	2.749653215	2.764015841	2.770715063	2.7715	2.773572912	2.776477632	2.784635022	2.784586298	2.744065008	2.743980483	2.742538603	2.746176495	2.748889648	2.744103001	2.743035667	2.744078033	2.778702993	2.731043676	2.7328	NaN	NaN	NaN	2.75309595	2.748269021	2.745865482	2.742424555	2.742327358	NaN	2.747691102	2.759482346	2.782908835	2.773483973	2.767420204	2.772819894	2.785152583	2.773735942	2.766886029	2.768016872	2.781724765	2.784925748	2.792670244
177	2.780882238	2.788330521	2.7697	2.74363421	2.759071615	2.766209333	2.769405779	2.773538168	2.750332198	2.763721392	2.770560088	2.776434513	2.773619134	2.777346961	2.788926488	2.785363439	2.746327849	2.744414585	2.74549877	2.748731769	2.750046544	2.745742133	2.744165045	2.746881697	2.78239816	2.729377285	2.734734753	NaN	NaN	NaN	2.754883839	2.747737461	2.747252581	2.7463	2.743876225	NaN	2.748671419	2.758935621	2.783854769	2.785931625	2.76961781	2.776682453	2.785718593	2.773312268	2.772199155	2.772463218	2.781930326	2.791891078	2.792598212
177.5	2.784565829	2.795979048	2.783366227	2.745342241	2.765521762	2.765777251	2.773254704	2.77766662	2.7509	2.774749942	2.772187621	2.782000759	2.7787	2.780301584	2.794528328	2.78535047	2.750852146	2.746953118	2.745979583	2.749040044	2.751261951	2.748038189	2.749542976	2.749898848	2.78413672	2.729810754	2.73636963	NaN	NaN	NaN	2.7571	2.751766313	2.749846054	2.748761502	2.748494343	NaN	2.748835052	2.770094986	2.78866747	2.786131807	2.771830957	2.781750907	2.794912981	2.779425024	2.774801822	2.77511431	2.784454112	2.795178074	2.792107233
178	2.786235725	2.795782545	2.79534312	2.749681117	2.767404326	2.767893461	2.779377634	2.781083643	2.753080137	2.779185585	2.781695937	2.78608482	2.77738488	2.781002583	2.794953433	2.787339313	2.752476996	2.749169717	2.749452959	2.749679298	2.755740428	2.750311626	2.751858463	2.750838689	2.785958954	2.735372448	2.733056111	NaN	NaN	NaN	2.759073585	2.753524364	2.751939914	2.750250092	2.75073741	NaN	2.753133069	2.770176129	2.7961	2.786670844	2.777804402	2.782572648	2.795278434	2.783951024	2.780431176	2.777797925	2.793345791	2.796591826	2.796365274
178.5	2.792919311	2.800203519	2.801146666	2.753064739	2.766297296	2.773280794	2.781966004	2.790051415	2.762005269	2.784732883	2.7821	2.7949	2.783138516	2.78361658	2.797059211	2.795747451	2.756839614	2.750680156	2.75094995	2.75281398	2.75794929	2.752065874	2.755929125	2.755918642	2.789494658	2.744812128	2.726237628	NaN	NaN	NaN	2.760475839	2.754799711	2.754527097	2.751908597	2.754880177	NaN	2.757286329	2.770595702	2.795887121	2.786423586	2.782309507	2.793003055	2.794950877	2.786026127	2.783278728	2.78257075	2.797897585	2.800393975	2.800469944
179	2.794693786	2.803131807	2.806873143	2.758508167	2.773438723	2.776983925	2.785767838	2.790714227	2.774188745	2.790078899	2.793336473	2.79985945	2.788478724	2.785997599	2.804922573	2.796468862	2.760718825	2.754971975	2.756545559	2.755976365	2.759373297	2.756572348	2.759745084	2.75859852	2.793523154	2.743363033	2.7453	NaN	NaN	NaN	2.764181529	2.755447779	2.756148753	2.756250427	2.756137748	NaN	2.7592	2.778562065	2.800812936	2.797827923	2.783254607	2.794441118	2.799772392	2.792143576	2.788050332	2.784829255	2.800904329	2.803118264	2.806854793
179.5	2.799351381	2.809837335	2.811449372	2.763505838	2.78067814	2.780669561	2.785898807	2.792685755	2.779690475	2.796353678	2.794667351	2.808761688	2.792533762	2.790134783	2.806583008	2.795920513	2.762984445	2.758691885	2.760721021	2.758774808	2.766560849	2.757987139	2.75916722	2.761748451	2.794961688	2.742972941	2.745279635	NaN	NaN	NaN	2.763978076	2.759036268	2.761010128	2.757366886	2.759514893	NaN	2.762058181	2.786324306	2.803411975	2.799038928	2.794584084	2.798592557	2.809052798	2.796279678	2.792085237	2.788960645	2.804166202	2.806667187	2.809046108
180	2.807905869	2.810096736	2.820082392	2.768132624	2.785594556	2.781999353	2.783863158	2.802906377	2.78370928	2.799208137	2.797028691	2.808530907	2.795239607	2.790912877	2.809354792	2.806430068	2.767568612	2.759882096	2.768131974	2.763943569	2.768815242	2.763025578	2.762130784	2.761563852	2.80360901	2.741402154	2.749279706	NaN	NaN	NaN	2.765497087	2.76758267	2.764755317	2.761347592	2.763456336	NaN	2.767148809	2.792262088	2.806479162	2.7982733	2.794809197	2.809983863	2.809180112	2.798674494	2.79833202	2.794856122	2.811252261	2.809478391	2.81244227
180.5	2.809747887	2.814980769	2.825564409	2.774960369	2.789125481	2.789695786	2.795405769	2.804275855	2.795672728	2.807418301	2.800468867	2.818460089	2.797447473	2.792009305	2.81237187	2.810723686	2.774488099	2.764631281	2.775613729	2.768719737	2.773582416	2.766192138	2.768396576	2.767922498	2.80726685	2.756034609	2.757421733	NaN	NaN	NaN	2.773203557	2.776353906	2.770886905	2.762940195	2.770694022	NaN	2.770990279	2.792300239	2.804403938	2.810494764	2.802386512	2.809073155	2.813356362	2.804018003	2.801546392	2.797807862	2.81886244	2.821056534	2.816367078
181	2.816355927	2.822643183	2.827934021	2.774602805	2.796782221	2.793311572	2.798456051	2.814472471	2.803308389	2.815113136	2.808226821	2.824472972	2.80060593	2.796540795	2.819628813	2.808445141	2.779256426	2.769949259	2.784011915	2.773409584	2.779076504	2.770133042	2.773506999	2.775076857	2.812457352	2.77338562	2.758063049	NaN	NaN	NaN	2.7739	2.773989115	2.772844505	2.771146808	2.774275118	NaN	2.777812894	2.797369851	2.800467295	2.81092604	2.809321117	2.814322075	2.82355559	2.808081911	2.809979397	2.802665543	2.825392062	2.824637949	2.821185457
181.5	2.822433244	2.822475796	2.842710836	2.775357966	2.802876496	2.79732323	2.797612327	2.82441451	2.811222128	2.82016617	2.812022594	2.833067464	2.807092857	2.807143469	2.820631067	2.809802179	2.78338075	2.776436446	2.790215004	2.781109771	2.783761378	2.775737946	2.779765958	2.775548162	2.820372932	2.76641049	2.751122715	NaN	NaN	NaN	2.783423081	2.776986828	2.775883377	2.773923159	2.776401953	NaN	2.781516313	2.803658012	2.798974342	2.825888933	2.809847243	2.824117571	2.824821512	2.815450274	2.812396706	2.808927287	2.833287368	2.832564363	2.830350415
182	2.825468109	2.834164776	2.843595143	2.803632592	2.804658684	2.808633442	2.797804085	2.832202221	2.825123688	2.823727311	2.821287555	2.84	2.811578588	2.806857067	2.8215	2.823802778	2.786175	2.780923888	2.797722553	2.789109084	2.790408305	2.782667925	2.7837	2.779664182	2.820338895	2.765123391	2.755612322	NaN	NaN	NaN	2.788422036	2.778507429	2.780649088	2.78126434	2.781092414	NaN	2.787472947	2.801445698	2.797898684	2.826506734	2.819593119	2.824022613	2.827596295	2.824032992	2.819900844	2.817020894	2.843078287	2.843163748	2.840168236
182.5	2.832584285	2.838762148	2.848985409	2.809449846	2.811124764	2.815018636	2.810876071	2.841452111	2.835943574	2.832267568	2.822044568	2.848297872	2.815560845	2.80640294	2.81940668	2.825367076	2.788853571	2.783628367	2.800726187	2.800055608	2.798822477	2.789720561	2.788512065	2.783431755	2.826035731	2.766865463	2.762444832	NaN	NaN	NaN	2.787436857	2.78200511	2.780686111	2.783328814	2.785254324	NaN	2.80232414	2.800479725	2.81442449	2.828248459	2.823033057	2.840758364	2.839861314	2.824911207	2.823016994	2.823652629	2.849485651	2.85533872	2.847106812
183	2.841420878	2.84	2.86196688	2.824698018	2.811220256	2.82570929	2.81142363	2.854631343	2.8348	2.841615209	2.831835594	2.858151852	2.821524475	2.814700535	2.820686116	2.826300663	2.793937263	2.794182015	2.811989697	2.813640597	2.806237922	2.7971	2.794948201	2.781100725	2.833988293	2.778349757	2.783523789	NaN	NaN	NaN	2.789118141	2.794393251	2.785951515	2.781485025	2.791081691	NaN	2.812133693	2.806583618	2.812850853	2.842851552	2.825741095	2.839990204	2.839912264	2.831729569	2.829597161	2.830014179	2.865863236	2.86340823	2.865599755
183.5	2.849896383	2.849087729	2.863104878	2.837165846	2.813166667	2.837658384	2.824785849	2.852621224	2.860761388	2.851833943	2.845431722	2.8661	2.826105915	2.820413311	2.832085841	2.840279419	2.801994661	2.800670866	2.826408994	2.823816386	2.820084137	2.807551821	2.803350688	2.781797029	2.838566102	2.782170023	2.783815287	NaN	NaN	NaN	2.791853802	2.791992807	2.796524311	2.790410826	2.809622624	NaN	2.821971348	2.816127041	2.820108416	2.843430663	2.840286275	2.850601881	2.862804552	2.839509915	2.83916196	2.837894828	2.871356762	2.869937086	2.866309195
184	2.860047477	2.858368979	2.868318182	2.836120289	2.825521484	2.843243591	2.825145225	2.872824041	2.870018293	2.867385366	2.856334646	2.877388001	2.836913996	2.828164806	2.836193454	2.842409782	2.801025215	2.810759835	2.830627027	2.8313	2.829728177	2.822132574	2.810958667	2.791915022	2.8478464	2.781994372	2.781371661	NaN	NaN	NaN	2.801791155	2.802384897	2.817671559	2.807700397	2.820922319	NaN	2.827545388	2.83189634	2.831573057	2.861408316	2.840655957	2.861081347	2.861715343	2.844258001	2.845748882	2.855851504	2.88368616	2.876293091	2.879957
184.5	2.865064504	2.860854837	2.88041039	2.860101166	2.837059947	2.850786686	2.83291575	2.873666021	2.896370918	2.875387	2.87025117	2.886038034	2.846295668	2.838662594	2.836926458	2.844031354	2.808830647	2.826403512	2.841798261	2.84053038	2.832114219	2.836523614	2.822768458	2.794503503	2.858230606	2.789329846	2.804384835	NaN	NaN	NaN	2.815711792	2.808858366	2.820049863	2.820696524	2.828444785	NaN	2.827157534	2.83745495	2.832890651	2.862292494	2.860133333	2.860974035	2.880051533	2.859014949	2.855861157	2.868419833	2.890733954	2.8846209	2.886092144
185	2.877245807	2.870425301	2.884961973	2.862838424	2.857661439	2.857819924	2.843282997	2.897210074	2.903738009	2.884798293	2.884730861	2.900684601	2.853850585	2.843318919	2.841047178	2.86141576	2.816706001	2.830609945	2.850211792	2.852053789	2.840113316	2.840241878	2.827235781	2.807076351	2.87070148	2.793075278	2.81411669	NaN	NaN	NaN	2.823442973	2.81956307	2.831071539	2.827112509	2.840595525	NaN	2.841434004	2.839884355	2.843317093	2.884325792	2.861384807	2.87957719	2.882702898	2.867000835	2.869655844	2.882369157	2.896686187	2.894531373	2.885801528
185.5	2.883253041	2.880684226	2.897624618	2.883695043	2.86224785	2.8738	2.850041191	2.900245055	2.93171128	2.904887726	2.912177552	2.910880133	2.856743249	2.855062272	2.854994911	2.862081015	2.82687927	2.8358611	2.858260178	2.850633095	2.851244842	2.850252626	2.834649581	2.818957322	2.88599367	2.796331296	2.815679945	NaN	NaN	NaN	2.827949911	2.824554757	2.838016267	2.841049302	2.842690705	NaN	2.849213887	2.848747626	2.8569	2.884657699	2.880557632	2.880212298	2.887375484	2.878557824	2.880202666	2.889171311	2.901803425	2.89680298	2.898144351
186	2.894067708	2.882281967	2.90857532	2.900332019	2.888209763	2.88747774	2.872814037	2.925302417	2.942325689	2.9262223	2.928117348	2.925932189	2.862244382	2.866305388	2.857138698	2.88228623	2.830520012	2.846944012	2.871561868	2.865243138	2.853545397	2.859001193	2.844893181	2.828265589	2.897848939	2.819768285	2.822567591	NaN	NaN	NaN	2.830831775	2.834710933	2.841897138	2.842963507	2.841326992	NaN	2.856312563	2.852194942	2.869198591	2.886468508	2.882661943	2.886712169	2.908666564	2.88157696	2.886062876	2.905015955	2.915328904	2.904591818	2.919267834
186.5	2.904121877	2.90403674	2.907482247	2.909761298	2.887440562	2.898347473	2.889979213	2.931131634	2.952608936	2.94261546	2.93803074	2.936722695	2.873908734	2.875438319	2.85648167	2.886230275	2.8423	2.848414286	2.873460596	2.87848076	2.86811132	2.874480072	2.842837189	2.847717371	2.908347048	2.834653798	2.818454122	NaN	NaN	NaN	2.842131261	2.841101036	2.8409	2.849122674	2.855595503	NaN	2.869837974	2.870615446	2.869203921	2.907638721	2.906294928	2.906879552	2.908210291	2.891818063	2.898015237	2.912312114	2.923012494	2.913749524	2.924584671
187	2.912896143	2.914003592	2.921601987	2.920991713	2.907542494	2.900955627	2.900419034	2.947811201	2.957624463	2.955512562	2.955459753	2.949277634	2.886615167	2.883863391	2.876927024	2.89183443	2.848113553	2.848726146	2.894383395	2.898778892	2.882718814	2.89860317	2.861976841	2.870218828	2.915985	2.835698333	2.823663147	NaN	NaN	NaN	2.8524	2.843319785	2.859328013	2.861966691	2.864355976	NaN	2.877452909	2.876250841	2.898753959	2.91399326	2.906984829	2.910118936	2.91352787	2.905160062	2.908700053	2.922362857	2.929429369	2.918861008	2.943360966
187.5	2.918949524	2.932716938	2.935335283	2.935054855	2.92415067	2.920237062	2.929931059	2.969544028	2.966136245	2.964834976	2.968710314	2.952534193	2.891977964	2.890961093	2.878094805	2.907518256	2.850848265	2.866600786	2.900536979	2.920016457	2.897909108	2.904833803	2.870804436	2.899178532	2.927369767	2.8526	2.827646767	NaN	NaN	NaN	2.852419398	2.8725	2.866715795	2.867223164	2.87671554	NaN	2.902275809	2.898551147	2.898536652	2.936418187	2.923374407	2.934524494	2.934427856	2.906585311	2.930512596	2.941083142	2.937227778	2.928735189	2.957031565
188	2.933825522	2.932214685	2.934634664	2.948555305	2.934577149	2.927678425	2.930140599	2.977118784	2.980084113	2.9848661	2.996037899	2.9704	2.902633104	2.899862388	2.877650214	2.907719884	2.86896507	2.873679276	2.906000727	2.926453972	2.912289086	2.917103891	2.892682246	2.920410484	2.935925917	2.867702679	2.849390525	NaN	NaN	NaN	2.87086149	2.87296268	2.886292949	2.881245305	2.893406971	NaN	2.901468758	2.900758826	2.926424341	2.937882243	2.935236612	2.934170555	2.93474232	2.920751264	2.939049946	2.950510265	2.94079693	2.930827082	2.972510221
188.5	2.942674803	2.947642045	2.951416768	2.955105917	2.94156008	2.946759134	2.948484567	2.98547	2.991314867	2.99979089	3.018214242	2.978275724	2.913121718	2.906311545	2.904712521	2.914972227	2.8952	2.895871158	2.924661031	2.941269127	2.926318483	2.927209153	2.902335658	2.925301786	2.950253333	2.869691304	2.862573779	NaN	NaN	NaN	2.8763	2.888703402	2.893895846	2.895009204	2.90048109	NaN	2.924207634	2.925333068	2.935055654	2.967177585	2.945283868	2.947490336	2.949670873	2.932321541	2.954176316	2.963052013	2.955573798	2.939159477	2.982659162
189	2.949819007	2.963399902	2.95435547	2.969065759	2.966109434	2.960763472	2.961793467	2.999136891	3.003445291	3.011346234	3.035544488	2.987564553	2.929594399	2.922237302	2.903200157	2.9358	2.914604551	2.905338577	2.931140696	2.958951031	2.932412174	2.928894894	2.925470905	2.946146319	2.964952691	2.866596721	2.877603175	NaN	NaN	NaN	2.89746025	2.899440879	2.904546975	2.903806829	2.919107359	NaN	2.924229372	2.930694803	2.96084682	2.968421326	2.966532917	2.949521804	2.96895598	2.940694394	2.966524362	2.976952364	2.964083766	2.945332069	2.98820641
189.5	2.965654437	2.967467497	2.968676394	2.980535959	2.968689026	2.973470419	2.976302093	3.011797693	3.013990878	3.01916887	3.043045455	3.007835838	2.948323168	2.935426389	2.913671349	2.935755818	2.924411936	2.922991808	2.943097131	2.962545747	2.94669403	2.948330499	2.942611751	2.962002819	2.974982	2.876984166	2.897967822	NaN	NaN	NaN	2.904783947	2.898122378	2.922663458	2.923088927	2.932296124	NaN	2.944554296	2.944491826	2.962271428	2.979496174	2.97262381	2.96998409	2.968364326	2.966379917	2.978211605	2.99548857	2.982988723	2.950150836	2.999737603
190	2.977193686	2.975286416	2.969348562	2.984389761	2.975089652	2.99173093	2.978505304	3.024917635	3.020882515	3.034051465	3.055641293	3.018704663	2.963879062	2.948623709	2.930033866	2.949665918	2.945219718	2.943741746	2.959974045	2.971501021	2.961303065	2.955084835	2.946728235	2.968616533	2.990715609	2.8926	2.913196088	NaN	NaN	NaN	2.90864527	2.923160011	2.942401529	2.943066369	2.952681054	NaN	2.962922496	2.961910904	2.980077675	2.999022798	2.995270856	2.980944261	2.988058987	2.978810111	2.996785039	3.008113228	2.992199537	2.960610079	3.012027152
190.5	2.986716779	2.992905634	2.969424072	2.996547868	2.993288621	2.998286898	2.9954	3.031829825	3.032906557	3.044204399	3.066486038	3.027014799	2.971373861	2.954968724	2.929423947	2.969780482	2.957369436	2.960970823	2.973322414	2.978550154	2.972835152	2.961479916	2.960143977	2.973705789	3.002816621	2.89430656	2.913036382	NaN	NaN	NaN	2.930062804	2.923629245	2.959238416	2.960136864	2.965441474	NaN	2.976394677	2.974467472	2.9923	2.999948546	3.012610235	2.998939022	2.999459756	2.996624984	3.00626653	3.016115611	3.005294032	2.97659574	3.032502008
191	2.999797744	2.998322917	2.980003532	3.012877349	3.010253438	3.011384962	3.011315181	3.035196803	3.040794093	3.055267642	3.074152552	3.041068094	2.981761819	2.970246819	2.950578476	2.970189537	2.959483686	2.970355137	2.974019033	2.990493772	2.983156338	2.9745	2.97355145	2.975104698	3.01486671	2.913063236	2.920989166	NaN	NaN	NaN	2.928576946	2.954295965	2.962939371	2.969320199	2.97913619	NaN	2.994580545	2.992970325	3.010601316	3.02545974	3.028522138	3.012791357	2.998650285	2.999785642	3.016044916	3.030107433	3.007375172	2.977888311	3.031899083
191.5	3.011500915	3.012667378	2.99331606	3.028981914	3.01096	3.028262587	3.01866519	3.045745633	3.05599429	3.060569355	3.077265369	3.056101852	2.985790055	2.984057318	2.964196706	2.98498731	2.974997391	2.992708039	2.990302479	2.991473264	2.9913	2.990691418	2.981812325	2.9923547	3.025344444	2.923842647	2.921125621	NaN	NaN	NaN	2.948557877	2.96802445	2.984288659	2.976910427	2.989213286	NaN	3.009879508	3.010020682	3.03714907	3.029434808	3.039595017	3.022376688	3.013734834	3.016106544	3.027001642	3.039933317	3.02066691	2.997980513	3.025354076
192	3.02471169	3.020279459	3.0007	3.044186793	3.020935102	3.033540713	3.033492307	3.057758252	3.074186167	3.068676413	3.082027036	3.063914365	2.999445335	2.999016223	2.968	2.999031429	2.991739786	2.993225865	2.989999361	3.007208817	3.005780899	3.002906036	2.990605751	2.990452207	3.033158832	2.927569568	2.925666756	NaN	NaN	NaN	2.96245345	2.99327652	2.988136937	2.989	2.998136345	NaN	3.017786783	3.021072883	3.038779359	3.02983498	3.055618481	3.038873206	3.015259127	3.036146893	3.036967136	3.054996672	3.040258166	3.021482704	3.030625864
192.5	3.035529709	3.036189079	3.013300372	3.056157079	3.032822206	3.049220616	3.041360369	3.068115909	3.087201852	3.07981978	3.097536832	3.077285524	2.999445333	3.000422666	2.978189545	3.010652463	2.989170543	3.010011387	3.00649171	3.01000453	3.009621911	3.00859682	2.999772103	3.006762922	3.047450964	2.93966516	2.933938343	NaN	NaN	NaN	2.965615413	3.00875675	3.007892881	3.003699796	3.014299093	NaN	3.039374927	3.035518674	3.056454726	3.061687794	3.058530239	3.05596849	3.03579564	3.049889984	3.042510876	3.060907112	3.0587	3.032008668	3.038806004
193	3.048711099	3.038032477	3.023516814	3.058687554	3.052149847	3.060619791	3.054559683	3.080655386	3.092535246	3.087724876	3.104616012	3.087400899	3.01254716	3.014901041	2.996644298	3.034778947	3.005679729	3.012525057	3.010412307	3.022955512	3.024166751	3.028185714	3.010455556	3.016410938	3.059818217	2.95536679	2.9503821	NaN	NaN	NaN	2.976923976	3.029244508	3.026756282	3.016530278	3.027297596	NaN	3.055943966	3.051972939	3.070233511	3.063529883	3.07349483	3.058211197	3.035470974	3.067195819	3.055433882	3.076174599	3.074881621	3.052818118	3.047065033
193.5	3.058682027	3.049605036	3.036293169	3.067874545	3.05305371	3.067081104	3.071738659	3.087483189	3.10100169	3.10873607	3.109626708	3.100338943	3.015038551	3.027255779	3.007279468	3.034938406	3.00962272	3.014311627	3.030815513	3.029442479	3.030055269	3.030373849	3.032600336	3.03010078	3.073761658	2.962507697	2.956500651	NaN	NaN	NaN	2.993900204	3.036095133	3.029514479	3.027330277	3.041940392	NaN	3.068022222	3.066891306	3.090415786	3.063106897	3.08530522	3.073283594	3.054311684	3.076829079	3.064831598	3.093188449	3.082367029	3.07885231	3.067919802
194	3.064911323	3.057314384	3.043919673	3.078621167	3.067544221	3.085872464	3.086638003	3.088290017	3.107439612	3.118006718	3.116872097	3.1128	3.023254455	3.03785481	3.014051895	3.05426681	3.027060917	3.034818208	3.041024947	3.040784422	3.0473	3.048833069	3.033012953	3.036053514	3.087386859	2.984629633	2.974451555	NaN	NaN	NaN	3.004310545	3.055328329	3.048497843	3.044386435	3.048984783	NaN	3.085668298	3.085810679	3.099477692	3.062880729	3.091796912	3.087493997	3.05649257	3.091069628	3.074512287	3.104193704	3.095552968	3.105085157	3.085243168
194.5	3.073643317	3.069847858	3.060308532	3.091559557	3.080801171	3.090277555	3.092944756	3.103994518	3.114596651	3.126154902	3.129775883	3.126692786	3.034315504	3.039954386	3.035408634	3.066723716	3.032480391	3.031585817	3.050371351	3.050252468	3.049303101	3.056888717	3.050157123	3.056274746	3.100546174	2.988312374	2.988675055	NaN	NaN	NaN	3.010820597	3.065380624	3.060492426	3.061578284	3.064957878	NaN	3.099904535	3.086440025	3.109673007	3.088614602	3.101401399	3.091721133	3.07178627	3.102283769	3.089219069	3.11414897	3.116753805	3.118476517	3.09797585
195	3.086468053	3.078818348	3.075784212	3.094347898	3.089547322	3.106097819	3.09937375	3.106804771	3.125422131	3.132811332	3.141769883	3.133468085	3.041316036	3.054938835	3.043796392	3.069342609	3.050195671	3.046027062	3.066611956	3.051637555	3.064175845	3.066313862	3.05989897	3.071385247	3.119729582	3.001678824	3.004347649	NaN	NaN	NaN	3.031235587	3.073431236	3.070206079	3.073116665	3.079820709	NaN	3.107714119	3.108627708	3.116162885	3.089570984	3.109599351	3.109137283	3.072615572	3.111376667	3.096525261	3.113494938	3.129486331	3.141253086	3.105612546
195.5	3.090755882	3.090689552	3.089337126	3.104628641	3.094924427	3.112544038	3.121936025	3.129644532	3.137540846	3.143351639	3.15671568	3.143535983	3.04854466	3.055322148	3.056073333	3.090869592	3.064933649	3.059586772	3.087053532	3.066603476	3.076772587	3.085885632	3.076921825	3.083658711	3.131580192	3.008513972	3.030340249	NaN	NaN	NaN	3.040360307	3.084753909	3.080129014	3.0793	3.080870289	NaN	3.124586732	3.116626561	3.132504119	3.101259178	3.124857906	3.109360534	3.088637876	3.118534242	3.109648914	3.126923262	3.142651466	3.160507563	3.120003013
196	3.108616665	3.101119986	3.104585436	3.127039677	3.105988517	3.128134342	3.12292868	3.130777294	3.144657364	3.1525875	3.168689198	3.151696886	3.066166743	3.07050053	3.072156607	3.091818421	3.085951181	3.065731585	3.100571017	3.084914353	3.084596306	3.093039984	3.085914312	3.085605938	3.139901734	3.017980132	3.035691059	NaN	NaN	NaN	3.053691345	3.084515744	3.079806796	3.080779141	3.090527483	NaN	3.125942353	3.133164082	3.133626446	3.107833691	3.132552315	3.124093707	3.090657404	3.127612377	3.12398678	3.139207441	3.146914817	3.171101539	3.143530826
196.5	3.114017359	3.116316453	3.122021469	3.139242613	3.113254869	3.137206739	3.132084708	3.130687137	3.147777847	3.161782135	3.175057169	3.155197588	3.081610645	3.070151315	3.090059722	3.108792503	3.092916558	3.089736977	3.1052984	3.085927457	3.102438758	3.105048526	3.105689044	3.098049264	3.144126661	3.02829829	3.067257495	NaN	NaN	NaN	3.074510919	3.103206018	3.088337677	3.0925	3.102807177	NaN	3.132975462	3.132853139	3.143376311	3.113930111	3.132408	3.133038722	3.091461222	3.132153172	3.135242079	3.136313503	3.168777803	3.173566172	3.146730358
197	3.125407656	3.13048277	3.133136964	3.151520221	3.124493733	3.151473117	3.153034157	3.152722435	3.152743556	3.166502589	3.180005326	3.15932691	3.092296769	3.090066628	3.090535505	3.108971148	3.110794948	3.110734752	3.116109158	3.104642257	3.103709795	3.126372888	3.130248928	3.11668693	3.155903519	3.038570775	3.063779012	NaN	NaN	NaN	3.088001083	3.111694903	3.091590839	3.109894576	3.1157	NaN	3.152759014	3.154822943	3.154715617	3.130703104	3.141742362	3.132561779	3.102726186	3.138434948	3.149541011	3.149453858	3.169742857	3.195423412	3.159619936
197.5	3.130887379	3.140700144	3.152613514	3.160756806	3.135801999	3.155436842	3.152050136	3.156812616	3.160780893	3.174115908	3.18840857	3.165347722	3.101293829	3.089522942	3.108951191	3.109804371	3.134197618	3.125583479	3.130671306	3.107915732	3.117565437	3.135235599	3.134930269	3.123692465	3.16741759	3.041924705	3.068541685	NaN	NaN	NaN	3.095735381	3.114808573	3.113219893	3.116190343	3.131339125	NaN	3.153073423	3.160363352	3.15747225	3.130048473	3.150519619	3.144006055	3.110498579	3.149041041	3.162747261	3.162098916	3.167359786	3.216495856	3.174827758
198	3.143792405	3.154417374	3.159265583	3.167834269	3.152915035	3.163985643	3.15994528	3.157091522	3.170728628	3.176577327	3.18865931	3.174134218	3.108239411	3.102408068	3.110467521	3.131941818	3.135137699	3.134485554	3.129193131	3.128034828	3.127928818	3.14913606	3.154669923	3.14735798	3.174975195	3.053033333	3.07769012	NaN	NaN	NaN	3.103211157	3.139587941	3.116229706	3.122191098	3.144341116	NaN	3.152278853	3.162645502	3.164773636	3.143176666	3.158294494	3.158642442	3.110408232	3.158204616	3.173867523	3.160715186	3.176520103	3.23231171	3.180389299
198.5	3.152709225	3.160037293	3.168678597	3.176263841	3.161116607	3.176226286	3.175562275	3.162824242	3.174276813	3.180792417	3.191111117	3.173714285	3.110244581	3.10640091	3.110344645	3.13211588	3.150920481	3.152660669	3.147056781	3.12934807	3.137934181	3.156001571	3.162506569	3.147681429	3.183337133	3.071384451	2.920215004	NaN	NaN	NaN	3.109474789	3.147151402	3.137576396	3.144944333	3.14422815	NaN	3.159286007	3.178514719	3.176639826	3.154766686	3.157883717	3.158323695	3.131795571	3.165910666	3.178441689	3.165369351	3.198046018	3.230744157	3.197472
199	3.158529557	3.168877641	3.172686051	3.182410036	3.167480249	3.180609466	3.17525031	3.175223597	3.174743653	3.182866132	3.194796802	3.179768166	3.117010109	3.118748825	3.13208426	3.137216924	3.154841671	3.157257518	3.159878721	3.151914835	3.152020166	3.164651427	3.170126777	3.147320086	3.192296912	3.095221222	2.538087641	NaN	NaN	NaN	3.129197357	3.147207098	3.144478075	3.14365958	3.159926135	NaN	3.175147727	3.18388621	3.178084428	3.154570034	3.17086325	3.166240943	3.131451809	3.17497056	3.182941423	3.172206144	3.217039044	3.219438491	3.210408952
199.5	3.169238917	3.175924071	3.182120539	3.190310192	3.174745744	3.185973425	3.179522743	3.174857143	3.179109096	3.189601972	3.198078681	3.184282221	3.124087827	3.128235507	3.1321	3.1556	3.155513253	3.176635409	3.172935746	3.1531	3.153816615	3.176279241	3.179090319	3.156236617	3.19165379	3.133782555	NaN	NaN	NaN	NaN	3.147201075	3.168698346	3.147438609	3.15295323	3.170909527	NaN	3.175548448	3.188764021	3.179097907	3.154625954	3.182987768	3.173872614	3.1332727	3.18269616	3.189535873	3.181164293	3.213808367	3.210938559	3.218324531
200	3.174794331	3.183463494	3.188742936	3.195541841	3.182013267	3.196678319	3.188013911	3.174193333	3.182124424	3.19013849	3.19725307	3.192564286	3.128337373	3.145892307	3.132321603	3.155423483	3.169995352	3.180771807	3.17838495	3.164496845	3.168431599	3.178169347	3.18342742	3.1641299	3.191570869	3.128919364	NaN	NaN	NaN	NaN	3.15289552	3.17352586	3.168958294	3.168484765	3.1713	NaN	3.18040688	3.192366242	3.18	3.176919681	3.186176586	3.182678088	3.150321867	3.186657471	3.193462688	3.189956865	3.214170149	3.208351867	3.216365857
200.5	3.176463056	3.183518603	3.195531793	3.198174983	3.190092759	3.200068453	3.195276354	3.182205661	3.189062771	3.188689269	3.200518378	3.198176605	3.139585913	3.156857158	3.15412109	3.155357895	3.180321462	3.188631629	3.192557583	3.17777604	3.176765682	3.183019519	3.189296723	3.17470976	3.197459716	3.12280724	NaN	NaN	NaN	NaN	3.163669467	3.17477195	3.170930769	3.169223896	3.170453039	NaN	3.188430437	3.198716032	3.189972072	3.175358801	3.189033635	3.185445683	3.154031034	3.190406276	3.198869263	3.1946254	3.211583351	3.211117373	3.2153
201	3.185103949	3.189844947	3.200078755	3.200323422	3.193078074	3.202847766	3.198488711	3.18914383	3.191415769	3.19313308	3.203548507	3.198431309	3.150628232	3.164852234	3.15290218	3.176117251	3.186901053	3.196610609	3.197213877	3.17683098	3.184862945	3.187595961	3.193134273	3.174447913	3.204029143	3.148970202	NaN	NaN	NaN	NaN	3.176404	3.173712409	3.169685673	3.170249444	3.188188415	NaN	3.195071844	3.201802985	3.190934209	3.17682549	3.201965153	3.189664189	3.153300365	3.193983048	3.200698953	3.199344379	3.210048304	3.206109732	3.221336027
201.5	3.188947364	3.195583915	3.199322543	3.203088716	3.199312038	3.206959095	3.197763851	3.189348708	3.194082237	3.192728098	3.206244062	3.199311942	3.159516007	3.170498246	3.154281791	3.17531367	3.197839565	3.200768056	3.203578495	3.188340142	3.197024719	3.190517434	3.19846545	3.174684558	3.209474785	3.164709621	NaN	NaN	NaN	NaN	3.175247892	3.1898	3.179082314	3.188151571	3.1878	NaN	3.202647059	3.202548415	3.192510564	3.176851816	3.207303268	3.194486671	3.153321316	3.197156048	3.203203438	3.205456821	3.209087915	3.206721152	3.217672762
202	3.190241274	3.201052405	3.198869591	3.204193538	3.200322706	3.21005013	3.20218154	3.195807177	3.194839493	3.192818681	3.20714275	3.199408442	3.171523188	3.175587863	3.177429895	3.17647788	3.198639809	3.200642952	3.201772075	3.192561675	3.200422482	3.198310269	3.197200599	3.18837204	3.212603493	3.161233591	NaN	NaN	NaN	NaN	3.183178608	3.19129638	3.1877	3.188266276	3.193299016	NaN	3.201260882	3.202123027	3.197911282	3.185201751	3.212048165	3.20597392	3.175726794	3.199331336	3.204165521	3.204856384	3.204898659	3.208438831	3.214204592
202.5	3.196032173	3.203562676	3.20098035	3.205427771	3.202002026	3.210929715	3.203226183	3.197990719	3.198336842	3.19502149	3.206633672	3.20159218	3.176911297	3.182297469	3.177795089	3.174906294	3.20014995	3.200386471	3.203332843	3.202619631	3.200032709	3.198086622	3.198639113	3.189675835	3.212810734	3.158987488	NaN	NaN	NaN	NaN	3.187678411	3.198419892	3.19087548	3.198678461	3.199477509	NaN	3.203398493	3.205545055	3.198279722	3.187020824	3.212129756	3.208460778	3.175900149	3.202057971	3.207943964	3.2056088	3.198254215	3.211355407	3.214614824
203	3.196734113	3.204396133	3.206323794	3.208238759	3.20561654	3.2135	3.205878071	3.199128818	3.2022	3.196411862	3.209764651	3.204593541	3.180050066	3.186364151	3.178571593	3.176446296	3.204915859	3.20817078	3.20775948	3.205939827	3.205594737	3.202179492	3.20283051	3.199317326	3.214162394	3.161239874	NaN	NaN	NaN	NaN	3.197371386	3.198937321	3.198253072	3.198975036	3.197805476	NaN	3.20721434	3.209079215	3.202149074	3.195516999	3.2144	3.210068903	3.175794595	3.2036	3.208807466	3.204959504	3.198746587	3.212624134	3.2124
203.5	3.200419499	3.2044	3.211555542	3.210278397	3.209884124	3.214592002	3.209615506	3.201688372	3.205962025	3.19843335	3.212873153	3.205345454	3.185480559	3.189411794	3.187874172	3.187994404	3.208533694	3.208149875	3.210304062	3.205991444	3.209571007	3.203160396	3.206626087	3.198416113	3.216017742	3.184419373	NaN	NaN	NaN	NaN	3.199989486	3.197384028	3.199005405	3.199596076	3.197922185	NaN	3.20990493	3.210214346	3.200811152	3.200298097	3.213812782	3.20954475	3.17536661	3.2052	3.213017458	3.208533524	3.201944986	3.212875565	3.21091762
204	3.200334829	3.208027273	3.212224	3.211441209	3.213824349	3.215408268	3.210917033	3.201020352	3.208684312	3.198383529	3.212125604	3.205870937	3.195445544	3.193519338	3.198339703	3.189148752	3.209673327	3.210044766	3.212361501	3.209964559	3.212352592	3.207984233	3.209	3.199229545	3.220040217	3.184158613	NaN	NaN	NaN	NaN	3.200538216	3.19735309	3.198776046	3.198990207	3.202368477	NaN	3.210968244	3.213594517	3.201646233	3.199984174	3.219506896	3.212639679	3.187736744	3.207193434	3.213542639	3.209184269	3.205187601	3.212537886	3.210736364
204.5	3.201926177	3.209978153	3.213344784	3.213916054	3.215248331	3.217251931	3.211975724	3.204807179	3.209581589	3.199043615	3.211953527	3.205530743	3.199466387	3.194584173	3.19741992	3.196843941	3.212156517	3.211247318	3.215681957	3.213957121	3.2148	3.211100541	3.211334259	3.20049529	3.222901409	3.185049722	NaN	NaN	NaN	NaN	3.202508459	3.198243757	3.203196347	3.203365234	3.208579248	NaN	3.211002253	3.216075644	3.203275522	3.200163336	3.218901096	3.214489807	3.189787371	3.209530731	3.215701461	3.212495714	3.20954777	3.21210613	3.211553207
205	3.202223697	3.211531873	3.216259026	3.214762179	3.217624405	3.217945453	3.21184867	3.207689905	3.212602225	3.202470545	3.212445533	3.204910949	3.200825549	3.197756744	3.198065988	3.198633764	3.213237616	3.2162	3.219486228	3.215392623	3.215646912	3.212817326	3.211723081	3.205626344	3.22244122	3.1836	NaN	NaN	NaN	NaN	3.206416281	3.205602417	3.207517202	3.212519777	3.211164525	NaN	3.2132	3.216525248	3.20679187	3.199944849	3.223825965	3.217696195	3.197885766	3.211039748	3.216630839	3.214071757	3.208676378	3.213526172	3.215747264
205.5	3.205532869	3.213653103	3.216118313	3.219077977	3.218573525	3.218676126	3.214494355	3.208356617	3.216036402	3.200863703	3.214333767	3.205681569	3.200744739	3.199252601	3.196878593	3.198451887	3.2168	3.218503767	3.221007608	3.21752649	3.217094156	3.213644844	3.210931403	3.207900295	3.22295677	3.1847	NaN	NaN	NaN	NaN	3.209600533	3.210572505	3.210584168	3.211968529	3.210817509	NaN	3.215156054	3.216007383	3.209168272	3.200222648	3.222718629	3.220659647	3.197977986	3.2127	3.217486466	3.215699679	3.212420707	3.218595047	3.221820273
206	3.209489358	3.216409286	3.217068804	3.219309302	3.220313495	3.221805692	3.215480227	3.209914921	3.216477609	3.200738495	3.217301379	3.206061487	3.20562818	3.199201	3.19836448	3.198876637	3.217343396	3.219588459	3.223149673	3.221358306	3.215651515	3.214295157	3.216485347	3.211803229	3.224910352	3.183970362	NaN	NaN	NaN	NaN	3.210899568	3.212147338	3.210794584	3.212777566	3.216262416	NaN	3.216536679	3.216891066	3.21	3.204341176	3.223007187	3.223215852	3.198264477	3.211865811	3.217009472	3.216945483	3.212870543	3.219930754	3.222212472
206.5	3.210283359	3.218564476	3.21854318	3.220224173	3.220675545	3.222133521	3.216036735	3.212946511	3.219059116	3.201653451	3.217494543	3.208858994	3.205169568	3.202577681	3.205920322	3.198238744	3.217969553	3.220383011	3.224208159	3.219375391	3.216795472	3.215146426	3.217592475	3.211603774	3.229353472	3.184402699	NaN	NaN	NaN	NaN	3.21494803	3.212682343	3.215716943	3.21563715	3.216360258	NaN	3.217969257	3.216963283	3.21218421	3.20694638	3.223279538	3.224191745	3.198078393	3.21585928	3.21721509	3.217729016	3.214612805	3.220950576	3.222282474
207	3.213089464	3.219695589	3.22131199	3.221785069	3.2218	3.223222231	3.217548138	3.215771747	3.220346998	3.201966952	3.217989076	3.2129	3.205810739	3.2053907	3.209998621	3.199174309	3.219813718	3.22152	3.224486722	3.219895765	3.22047956	3.216925403	3.219046887	3.213439741	3.228	3.203017732	NaN	NaN	NaN	NaN	3.215118574	3.215398077	3.216793526	3.217004516	3.216714056	NaN	3.219696863	3.218350248	3.212043426	3.210294456	3.223075851	3.22339685	3.201752202	3.217833333	3.219200672	3.217790145	3.215191703	3.222092939	3.222525986
207.5	3.21413271	3.222688169	3.22149319	3.222225116	3.222743565	3.223240711	3.219369605	3.216021549	3.2214366	3.203905135	3.217569697	3.212494285	3.206587881	3.20722212	3.208857919	3.200022958	3.220076443	3.22118001	3.223616008	3.220825766	3.220003824	3.217392148	3.218384956	3.216579479	3.232056122	3.206577651	NaN	NaN	NaN	NaN	3.216439437	3.217064655	3.216548594	3.216146452	3.216843434	NaN	3.219777836	3.2167446	3.213171181	3.21200342	3.222336253	3.222695214	3.204957756	3.217238434	3.219357165	3.218406941	3.217287557	3.221507382	3.222164677
208	3.214617622	3.222469874	3.223078288	3.224550791	3.221847978	3.22352785	3.219407669	3.217067711	3.221429678	3.203736602	3.220289552	3.21529958	3.209191413	3.209651255	3.208152549	3.207457495	3.221083624	3.221409995	3.223855292	3.221138394	3.218980058	3.21805195	3.219998018	3.216508274	3.232707196	3.207990323	NaN	NaN	NaN	NaN	3.219361565	3.21855231	3.216654063	3.21617599	3.220162354	NaN	3.220023389	3.216020327	3.21138699	3.214162139	3.223309377	3.2228	3.211050135	3.217545962	3.220476333	3.219394712	3.217164894	3.222182959	3.222875046
208.5	3.215256368	3.222340906	3.222693671	3.223639675	3.223832019	3.222571278	3.219717902	3.21721913	3.221181478	3.205731627	3.219536593	3.2147	3.211308959	3.210581266	3.211995899	3.210378637	3.221428258	3.221296172	3.224015704	3.221337964	3.222010315	3.220668527	3.22095991	3.215023466	3.2328	3.20904769	NaN	NaN	NaN	NaN	3.218490177	3.218153465	3.22015267	3.220611715	3.221503856	NaN	3.220343214	3.21735553	3.216393873	3.21585656	3.22270178	3.22360057	3.212590882	3.218450354	3.220041011	3.2189	3.218497745	3.221674567	3.222422386
209	3.216022713	3.221532356	3.224105681	3.224192222	3.224065455	3.222548903	3.220061733	3.21522658	3.220501698	3.208895028	3.220008047	3.215293031	3.21442209	3.213796643	3.215089278	3.209446862	3.22265267	3.222435157	3.223405646	3.222613402	3.223049512	3.222875789	3.220003376	3.21709063	3.232955849	3.208337209	NaN	NaN	NaN	NaN	3.219902379	3.220009825	3.221233837	3.221386919	3.219867069	NaN	3.221394562	3.21872045	3.217859848	3.218896418	3.222368174	3.223008709	3.215493638	3.217875258	3.221705127	3.21948936	3.219461817	3.221593235	3.221516034
209.5	3.21734819	3.22284857	3.225650677	3.224898631	3.224462072	3.222669283	3.221122607	3.219750994	3.221070221	3.21008004	3.220796276	3.215561507	3.214040328	3.21410328	3.215523717	3.209679515	3.221587799	3.222534596	3.222732794	3.224518758	3.222629862	3.223300634	3.221107383	3.218011627	3.235452735	3.207775	NaN	NaN	NaN	NaN	3.220484329	3.220095444	3.2203	3.221519496	3.221705914	NaN	3.222623499	3.218255493	3.218324981	3.218146288	3.221283458	3.222148292	3.220101779	3.220032708	3.222154637	3.219815211	3.219814731	3.222696	3.221870923
210	3.217923601	3.224398584	3.225957873	3.22562709	3.223950108	3.222305316	3.221543137	3.221008782	3.221514771	3.216048255	3.220488581	3.215868695	3.215	3.213184494	3.218131298	3.210574157	3.22168008	3.2226	3.222373156	3.224049513	3.221858114	3.223208456	3.222099321	3.220063178	3.236632887	3.210550311	NaN	NaN	NaN	NaN	3.220736214	3.220964337	3.220379354	3.221512208	3.221224929	NaN	3.2227	3.220424428	3.21792293	3.218325106	3.22064803	3.221960395	3.219755334	3.220333674	3.222081493	3.220325525	3.220834467	3.22365795	3.22205344
210.5	3.218900798	3.22535637	3.225897288	3.226229622	3.223502523	3.222564407	3.222258081	3.221558005	3.222370753	3.215829275	3.219847233	3.215341818	3.215676454	3.216179115	3.217195803	3.212237443	3.221940197	3.221399246	3.221469728	3.222463006	3.2217	3.223063389	3.221833379	3.220777078	3.236371455	3.208058136	NaN	NaN	NaN	NaN	3.222179426	3.220875828	3.222223751	3.221091977	3.221592075	NaN	3.223763526	3.220501032	3.218861518	3.218861926	3.22107645	3.222	3.219652222	3.222494401	3.221939645	3.221818724	3.220711982	3.223587437	3.221077662
211	3.219323409	3.225106224	3.224851005	3.225446494	3.222129542	3.222270487	3.221075831	3.2226	3.221988527	3.217293865	3.218172459	3.2179	3.217350764	3.216230338	3.218857725	3.214	3.222235456	3.222512937	3.220287201	3.223450526	3.221271428	3.223469909	3.2223	3.220031525	3.236242105	3.208473178	NaN	NaN	NaN	NaN	3.221118685	3.222147899	3.222760465	3.222657051	3.220857527	NaN	3.222617215	3.2203	3.221239581	3.220448015	3.220787063	3.220816349	3.219736501	3.222701589	3.222690782	3.220740201	3.221192393	3.22290034	3.224034725
211.5	3.220663473	3.224213574	3.226574864	3.225782727	3.2231	3.221992727	3.221798166	3.221925	3.220543723	3.216478389	3.218033272	3.2201	3.216476523	3.216451593	3.219929245	3.213896217	3.221800957	3.222502758	3.222377498	3.224423936	3.222851631	3.222992109	3.222150913	3.220052778	3.235850196	3.208428846	NaN	NaN	NaN	NaN	3.222154522	3.222741987	3.222427008	3.222807419	3.221630162	NaN	3.222874564	3.220328605	3.220857872	3.221963724	3.221983537	3.2227	3.219031637	3.223160941	3.223880836	3.221818207	3.221093221	3.223915321	3.223494093
212	3.221067263	3.224455703	3.226950794	3.225821852	3.223183744	3.220872451	3.22187963	3.2224	3.22151904	3.217634558	3.217636082	3.221082955	3.217588956	3.216840717	3.2184	3.213001747	3.221714384	3.221007672	3.220331728	3.223736482	3.220827686	3.223190537	3.222	3.220814839	3.236318733	3.128778942	NaN	NaN	NaN	NaN	3.221187092	3.222071103	3.221615161	3.222599814	3.221625043	NaN	3.222026326	3.220931834	3.22182586	3.222253164	3.221459558	3.221116415	3.219560181	3.224233083	3.22431371	3.221894442	3.2221	3.223378912	3.224037344
212.5	3.221091151	3.224400808	3.227743968	3.225948206	3.222723958	3.221277859	3.222989787	3.221726874	3.221909984	3.218984231	3.216995849	3.220479339	3.218962213	3.218452719	3.219729293	3.218339503	3.222879792	3.221932845	3.222004772	3.223906382	3.2223	3.221905936	3.223035819	3.221220757	3.236409031	2.224843592	NaN	NaN	NaN	NaN	3.222631345	3.222472188	3.221192171	3.222585442	3.222622686	NaN	3.222319358	3.221626707	3.221864077	3.221979615	3.22280804	3.222381449	3.218295741	3.225617775	3.223892575	3.22294486	3.222357044	3.22234127	3.224305102
213	3.221378975	3.224074361	3.229248839	3.22516748	3.223189615	3.221415007	3.222440606	3.221059558	3.221301411	3.219088459	3.216286907	3.220234482	3.219735239	3.218265255	3.219166904	3.218205552	3.2218	3.221311255	3.22166358	3.224274012	3.22275251	3.223156142	3.222366785	3.220102571	3.235634558	NaN	NaN	NaN	NaN	NaN	3.222345649	3.221837576	3.222961226	3.221810257	3.221406019	NaN	3.222613256	3.221191423	3.221507086	3.221736697	3.222479962	3.221701166	3.218381607	3.22454264	3.223986602	3.223187949	3.222037405	3.222250777	3.225838346
213.5	3.220762899	3.228708466	3.227310065	3.224852406	3.222585119	3.221839679	3.222008228	3.221100277	3.221366061	3.216976734	3.216744538	3.2206	3.219644444	3.219503751	3.217831797	3.218535207	3.221941831	3.221015308	3.222092225	3.223270021	3.222636663	3.221848703	3.2224926	3.221545789	3.236672918	NaN	NaN	NaN	NaN	NaN	3.221528657	3.222061761	3.221820779	3.22119187	3.221644677	NaN	3.221840835	3.221925658	3.221406353	3.222276386	3.222187218	3.220545517	3.219150565	3.225248128	3.224082794	3.222148276	3.222370229	3.223125444	3.224317885
214	3.221084345	3.228582468	3.229116917	3.225148563	3.222148263	3.223140075	3.22218885	3.220821636	3.2207	3.215524544	3.216495484	3.220727947	3.219449956	3.219010055	3.219	3.218201457	3.222492308	3.221497417	3.221916388	3.22259792	3.22227341	3.221800392	3.222376702	3.222909073	3.23623731	NaN	NaN	NaN	NaN	NaN	3.221377333	3.221567628	3.221410501	3.222	3.222153341	NaN	3.22141961	3.221714124	3.221524581	3.2229274	3.220907509	3.221866245	3.218541846	3.224815734	3.224012221	3.222735882	3.221396831	3.225071565	3.225011963
214.5	3.220934183	3.226846092	3.227703562	3.224629664	3.22301079	3.223009731	3.222314286	3.219736433	3.22128835	3.215539644	3.215547316	3.220650684	3.219893273	3.219314884	3.219741231	3.219137995	3.222542279	3.222347491	3.22157565	3.222444264	3.222889305	3.222111444	3.22148995	3.222070712	3.2355	NaN	NaN	NaN	NaN	NaN	3.221843873	3.22151701	3.221193282	3.222394789	3.222356229	NaN	3.220846383	3.22133169	3.221315473	3.222056254	3.221415714	3.22246333	3.219368719	3.223271848	3.223441435	3.221551092	3.222793245	3.227042989	3.226098285
215	3.221319775	3.227758908	3.228099608	3.224398883	3.222463239	3.222160874	3.221592076	3.218959648	3.22106841	3.213174912	3.217251107	3.220598113	3.219984113	3.218872128	3.219856439	3.217931282	3.221239264	3.220206977	3.220087072	3.222713326	3.222400268	3.222097167	3.222307398	3.221548827	3.235582007	NaN	NaN	NaN	NaN	NaN	3.220905836	3.221676029	3.220827535	3.222407412	3.221230687	NaN	3.222375849	3.22169707	3.2212	3.221850706	3.221768656	3.221236008	3.218726941	3.223243154	3.224787931	3.223958798	3.222716345	3.226717084	3.225767905
215.5	3.221499473	3.228443731	3.225617664	3.223783714	3.2213	3.222541273	3.222673652	3.219643478	3.220983274	3.209555459	3.215816105	3.221792225	3.220138734	3.2209439	3.219768258	3.219886553	3.22206225	3.221330011	3.220582097	3.222696446	3.223364408	3.222249471	3.221446118	3.221286876	3.235345576	NaN	NaN	NaN	NaN	NaN	3.220759085	3.2217	3.220083738	3.221765278	3.220571635	NaN	3.221288768	3.221568029	3.221447778	3.221416726	3.221891489	3.222110394	3.219222629	3.222545962	3.226877014	3.22522795	3.222869197	3.226271467	3.225514386
216	3.221684861	3.227206824	3.225583126	3.223281653	3.222446475	3.221813333	3.222147595	3.22104375	3.221544545	3.209474055	3.21668163	3.220212931	3.219454907	3.220017184	3.221382321	3.220670985	3.221909984	3.221229061	3.220668025	3.221835604	3.222364927	3.22210486	3.222060299	3.220697719	3.234844745	NaN	NaN	NaN	NaN	NaN	3.221365257	3.22176775	3.220051004	3.221137433	3.220435686	NaN	3.221477439	3.220833853	3.220857197	3.221976471	3.221181143	3.222251675	3.221141866	3.222183731	3.226845127	3.223501295	3.22404222	3.225904145	3.225435855
216.5	3.221232313	3.226982857	3.225426801	3.222719572	3.22193569	3.221843014	3.220424912	3.220661737	3.221150099	3.210875651	3.219640284	3.220322101	3.218149477	3.218703519	3.221086693	3.221389827	3.2225	3.221748116	3.221355937	3.221892942	3.221402388	3.221835852	3.221507638	3.220485681	3.234192382	NaN	NaN	NaN	NaN	NaN	3.220840308	3.220927648	3.220496819	3.220637316	3.220618095	NaN	3.221944112	3.222190218	3.221007292	3.220372268	3.220102127	3.221477868	3.219483674	3.222274116	3.2274	3.225219042	3.222906785	3.227031746	3.224758843
217	3.221424106	3.224955745	3.226480928	3.221177041	3.222199172	3.221754744	3.221632644	3.222339386	3.221157511	3.21432103	3.22144898	3.219453099	3.220216522	3.219705972	3.220771766	3.222200546	3.222162534	3.220765839	3.221082474	3.221113674	3.222010789	3.222083597	3.221372076	3.221039502	3.236881411	NaN	NaN	NaN	NaN	NaN	3.220303053	3.22047876	3.220829464	3.221453873	3.219888943	NaN	3.222053276	3.220484702	3.220318189	3.222170115	3.221810215	3.221827021	3.220019922	3.221540374	3.227459824	3.226349659	3.222429336	3.225380773	3.225406081
217.5	3.221333683	3.224605487	3.225476007	3.222363668	3.221781901	3.221501878	3.221778731	3.222640437	3.221793282	3.2171	3.221477602	3.220111464	3.219672976	3.220305585	3.220697216	3.222695363	3.221924569	3.221776781	3.221136588	3.222795944	3.222358601	3.2229	3.221737525	3.22003598	3.236681624	NaN	NaN	NaN	NaN	NaN	3.221845783	3.220153617	3.220412647	3.220443289	3.220903483	NaN	3.221141995	3.22099447	3.222528045	3.22201768	3.221012907	3.220619869	3.223326898	3.22055315	3.225976327	3.226074684	3.222768679	3.226501189	3.225572243
218	3.221471838	3.224832072	3.224859076	3.221758009	3.222264899	3.221333898	3.221375833	3.221974694	3.221922811	3.218403403	3.219803559	3.2202	3.219443716	3.220570596	3.223224497	3.222723495	3.221302403	3.221721963	3.221580328	3.221152954	3.221960572	3.223059048	3.221513359	3.220373913	3.236343344	NaN	NaN	NaN	NaN	NaN	3.22148694	3.221698011	3.219583418	3.219761794	3.220392472	NaN	3.222015556	3.221966667	3.220451693	3.221503675	3.221355841	3.22191234	3.222784225	3.221303785	3.22583479	3.22649308	3.22280862	3.225653694	3.225696668
218.5	3.221544339	3.224599048	3.224025457	3.222247176	3.222145494	3.221695028	3.220054444	3.222884547	3.221520615	3.217796262	3.221799443	3.221844772	3.219910685	3.222061678	3.22184079	3.2228	3.222379267	3.222040927	3.221128384	3.2207	3.22170444	3.222122167	3.221698841	3.221127356	3.236204263	NaN	NaN	NaN	NaN	NaN	3.221426842	3.220842933	3.219831382	3.220325822	3.21995601	NaN	3.220322236	3.220987033	3.220872	3.221604826	3.220902013	3.221591764	3.222819962	3.222329052	3.227356278	3.226516158	3.223213858	3.226013348	3.225100523
219	3.221458904	3.223928077	3.22292279	3.221662222	3.22317407	3.2212	3.221786726	3.222756044	3.222213723	3.218117976	3.222533997	3.222095614	3.220099503	3.222890341	3.22170544	3.222557967	3.221875854	3.221443473	3.220969369	3.220612509	3.221807808	3.222642764	3.2227	3.2213	3.237322717	NaN	NaN	NaN	NaN	NaN	3.221774452	3.221079822	3.220801064	3.220964113	3.221295335	NaN	3.22303281	3.221678857	3.2207901	3.221911155	3.221007649	3.221295378	3.222109091	3.22140162	3.2248	3.226883309	3.223604861	3.225880336	3.225138544
219.5	3.221462205	3.224728032	3.223046836	3.222396681	3.222277976	3.221205152	3.222079256	3.222369272	3.221764256	3.218363332	3.222209062	3.222022281	3.21957521	3.221360666	3.222246872	3.22424274	3.221887077	3.222422493	3.221146967	3.222231897	3.220679282	3.222060353	3.221067847	3.221138981	3.237369436	NaN	NaN	NaN	NaN	NaN	3.221329548	3.220999815	3.2200125	3.220773658	3.220478141	NaN	3.221110352	3.222864928	3.219839504	3.222244648	3.221088776	3.220826437	3.222595252	3.221517089	3.2258	3.228437075	3.223094091	3.226808333	3.224610403
220	3.221815059	3.224162679	3.22176047	3.222407918	3.221332645	3.221644637	3.221057753	3.221234582	3.220751642	3.218103788	3.223304731	3.22146713	3.220229209	3.222475432	3.223039907	3.224115777	3.221370504	3.222375993	3.221591365	3.221525958	3.221214216	3.22167804	3.2216335	3.221923106	3.23864934	NaN	NaN	NaN	NaN	NaN	3.221657758	3.2208	3.2218	3.221113264	3.221655972	NaN	3.222852842	3.221770119	3.222274426	3.22242398	3.221266415	3.22040431	3.223700051	3.221795679	3.225123301	3.227208117	3.222357583	3.227447647	3.224226117
220.5	3.221652345	3.222282723	3.223053199	3.221592757	3.221225834	3.222323766	3.222096495	3.222392526	3.221541654	3.218346234	3.223523636	3.222332701	3.220749121	3.221641034	3.223025274	3.223849704	3.2223131	3.221630961	3.220700846	3.221315511	3.221579754	3.221333811	3.221484166	3.220445546	3.238806842	NaN	NaN	NaN	NaN	NaN	3.221474189	3.221	3.2211	3.222024326	3.220297324	NaN	3.221001868	3.222766684	3.221693309	3.221642117	3.221982641	3.2215	3.223610151	3.221593514	3.225858116	3.226947627	3.223991918	3.227363451	3.225267077
221	3.221668997	3.223542276	3.221361624	3.221514591	3.222128102	3.221923402	3.222073791	3.222347636	3.222889724	3.218465634	3.223268247	3.2224	3.221003425	3.222436789	3.223990999	3.224121966	3.223061505	3.221149119	3.221900588	3.221323101	3.223075165	3.221537124	3.222306504	3.221344335	3.238003673	NaN	NaN	NaN	NaN	NaN	3.2216	3.221014933	3.220233315	3.220602492	3.221144615	NaN	3.222193148	3.222647209	3.220927039	3.221310616	3.220997934	3.221207403	3.222949636	3.220450105	3.224889492	3.226229897	3.226616536	3.226177573	3.2245
221.5	3.221704665	3.223032246	3.221967982	3.221603993	3.22275756	3.221876606	3.221525	3.222375132	3.2216	3.218432979	3.222830706	3.223217196	3.221434714	3.223051964	3.223358456	3.224070112	3.221805075	3.220770947	3.222897894	3.221023155	3.221540797	3.221312814	3.222191461	3.221443385	3.238686667	NaN	NaN	NaN	NaN	NaN	3.222486548	3.221453716	3.22052649	3.2203187	3.2215	NaN	3.222636221	3.223188372	3.222338016	3.221731227	3.221492551	3.220857054	3.223259553	3.221555492	3.225672179	3.225	3.226375345	3.2272	3.224748698
222	3.221379548	3.222527206	3.222103072	3.223271853	3.222595488	3.220731137	3.221647723	3.221843548	3.222916592	3.2189	3.222294175	3.222730479	3.2222	3.222109077	3.223725522	3.223800425	3.221589452	3.221911275	3.221643283	3.222396018	3.221673693	3.22167505	3.222173864	3.221101252	3.238909248	NaN	NaN	NaN	NaN	NaN	3.221364927	3.221497681	3.220350845	3.221500776	3.221241618	NaN	3.221917546	3.223497379	3.223576621	3.22174194	3.220749854	3.221252928	3.223135729	3.220216237	3.226109721	3.225375875	3.226090337	3.228255531	3.22419195
222.5	3.221647604	3.223894169	3.221851414	3.222092026	3.222264867	3.221302645	3.221945161	3.222409069	3.222578129	3.21876737	3.2225	3.223271765	3.221357615	3.222306823	3.223109007	3.223836151	3.222670579	3.221886143	3.221363498	3.220885823	3.222520368	3.221910144	3.221417767	3.221052419	3.238393085	NaN	NaN	NaN	NaN	NaN	3.221593898	3.221016699	3.220471863	3.22002937	3.221138795	NaN	3.221287766	3.223	3.221828579	3.223578528	3.221610593	3.220540353	3.224548186	3.221787104	3.225841254	3.22549012	3.226591626	3.227383109	3.226632614
223	3.221549112	3.222863074	3.223191934	3.22259446	3.223317607	3.22129206	3.221980053	3.221646914	3.222542035	3.219682857	3.222695423	3.222746479	3.2226	3.223108302	3.223369274	3.224440572	3.221213729	3.221145675	3.221683607	3.221248165	3.222092451	3.222569143	3.222169971	3.220807475	3.238127644	NaN	NaN	NaN	NaN	NaN	3.222408379	3.221495611	3.21949493	3.220469031	3.220369049	NaN	3.222854621	3.2232955	3.223166339	3.222181389	3.221485835	3.220128681	3.22485493	3.221211957	3.226632277	3.2263	3.226558842	3.2278	3.226813996
223.5	3.222035691	3.223057742	3.221534047	3.222733292	3.22175257	3.220895067	3.222126698	3.222890519	3.221663919	3.217976471	3.223400487	3.222420596	3.222905899	3.22354777	3.22366206	3.223735004	3.221431449	3.221269941	3.220861725	3.2223	3.221288256	3.22096942	3.221150798	3.220914572	3.237852023	NaN	NaN	NaN	NaN	NaN	3.222268709	3.220385333	3.222095155	3.221467342	3.221423025	NaN	3.222038406	3.223191743	3.223441297	3.222545556	3.219643374	3.2214	3.22376575	3.222068768	3.226636154	3.226902661	3.226906651	3.228123199	3.22594308
224	3.222242684	3.222257547	3.222382696	3.221768221	3.2219	3.220896004	3.22105866	3.222363452	3.223086416	3.219105595	3.226783618	3.223067325	3.222817018	3.223927311	3.224051836	3.225167633	3.22194514	3.220993222	3.221626385	3.221613058	3.221569412	3.2217	3.223051386	3.22111989	3.239530612	NaN	NaN	NaN	NaN	NaN	3.222688437	3.220335388	3.221389881	3.222014097	3.220812914	NaN	3.222304571	3.223381438	3.223053825	3.223051497	3.221341713	3.221584718	3.225519377	3.221323005	3.227004691	3.226690735	3.227794931	3.227601672	3.227209494
224.5	3.222036159	3.223240457	3.22302563	3.222577341	3.222345342	3.220466959	3.224066384	3.222447189	3.22202767	3.215117968	3.226032662	3.221883075	3.222807087	3.223231465	3.223066594	3.226622179	3.221355635	3.222022832	3.220016547	3.221629778	3.222053038	3.221850528	3.222262043	3.221567952	3.240679495	NaN	NaN	NaN	NaN	NaN	3.222557117	3.21961623	3.220716677	3.221142611	3.221474915	NaN	3.223033567	3.224657621	3.222606868	3.222637492	3.222082675	3.221524903	3.225510757	3.22206814	3.226118048	3.227832692	3.226575899	3.228219656	3.226406909
225	3.22289227	3.2228	3.222005174	3.22272549	3.222241007	3.221530586	3.222584208	3.223557354	3.223087493	3.211157556	3.225071865	3.222704838	3.223065731	3.223212474	3.224781191	3.225864642	3.220316083	3.222707147	3.220754381	3.220259295	3.222223341	3.221488251	3.221551844	3.220754585	3.239407812	NaN	NaN	NaN	NaN	NaN	3.221911665	3.219772504	3.220269701	3.220818229	3.220110911	NaN	3.223338412	3.223958578	3.224291749	3.223640486	3.222749572	3.223034969	3.225536002	3.222736034	3.225689904	3.227125697	3.227552858	3.227600945	3.22878488
225.5	3.22350399	3.223438084	3.222506837	3.222300456	3.221327877	3.221238693	3.222514967	3.223109417	3.222580759	3.210251737	3.225127489	3.222554634	3.223720433	3.223907955	3.225022574	3.226885487	3.221945237	3.22196688	3.222647634	3.220857051	3.223217509	3.221467433	3.221467322	3.22096092	3.239942999	NaN	NaN	NaN	NaN	NaN	3.221781012	3.219889119	3.221895387	3.220938025	3.220783768	NaN	3.223294235	3.224944064	3.223933352	3.224360215	3.222677885	3.223517071	3.225844098	3.222791632	3.22610245	3.227337621	3.227705336	3.227538579	3.227892154
226	3.223456663	3.223458719	3.222738461	3.222592523	3.222037718	3.221664082	3.2219461	3.223765077	3.221605672	3.211944697	3.226004762	3.2232025	3.223698195	3.224969889	3.22442747	3.225183356	3.22201419	3.220772061	3.222220607	3.221726999	3.22149493	3.220831696	3.220767217	3.220917415	3.240423297	NaN	NaN	NaN	NaN	NaN	3.22174245	3.219688589	3.22049833	3.22007191	3.219757317	NaN	3.222998595	3.224126962	3.224905258	3.225029117	3.221943674	3.22369925	3.225564518	3.222132452	3.226545935	3.227847841	3.228146158	3.227786802	3.228390105
226.5	3.223327787	3.22313718	3.223687557	3.222755688	3.221432456	3.222055031	3.2207	3.223812305	3.220297767	3.214214018	3.224708044	3.223534043	3.224106518	3.223847386	3.225951749	3.226711288	3.221777506	3.220933927	3.221860982	3.220981942	3.221366651	3.220840362	3.221444068	3.221430714	3.241366045	NaN	NaN	NaN	NaN	NaN	3.221522222	3.216928077	3.221047281	3.219925484	3.220368948	NaN	3.223844135	3.22520449	3.225521694	3.226237319	3.223213132	3.221777172	3.227488244	3.22279911	3.226167453	3.228147401	3.227997436	3.228970572	3.227965601
227	3.223744267	3.2232	3.222380979	3.223438209	3.222481722	3.222537134	3.220476455	3.223696815	3.220958042	3.212216145	3.225650569	3.224529767	3.223775577	3.224415084	3.225364904	3.226546565	3.222154028	3.221454478	3.223287211	3.221758704	3.219872928	3.220972431	3.221079076	3.220629565	3.242029948	NaN	NaN	NaN	NaN	NaN	3.221710207	3.21745893	3.220283593	3.220441	3.221199254	NaN	3.22372277	3.22580061	3.225684407	3.225070836	3.223076483	3.222473779	3.225758379	3.22327651	3.226865421	3.226228153	3.227523009	3.228088667	3.228246938
227.5	3.224269432	3.224661415	3.222869811	3.223423219	3.223417752	3.223562168	3.220107637	3.224012717	3.219608656	3.210516322	3.223466157	3.22470429	3.223890928	3.224989219	3.226294998	3.22555033	3.222033979	3.219864531	3.226009974	3.221976768	3.221169259	3.219580989	3.220422384	3.220679472	3.240763813	NaN	NaN	NaN	NaN	NaN	3.221026013	3.216401573	3.220120781	3.219648582	3.220069461	NaN	3.223436812	3.225583885	3.224803485	3.226170415	3.224041177	3.222751152	3.2258	3.223096563	3.227780216	3.227387189	3.227973724	3.22820444	3.229452223
228	3.22465364	3.227500074	3.222090633	3.222720657	3.224508275	3.2241	3.220909617	3.22383	3.218900648	3.205109922	3.223233177	3.225868925	3.224183348	3.2249	3.226157354	3.2264	3.222206263	3.221108059	3.225758395	3.221239746	3.220118593	3.219961411	3.222093967	3.220302381	3.243064326	NaN	NaN	NaN	NaN	NaN	3.220116088	3.216969687	3.220104025	3.220467187	3.219127569	NaN	3.223785168	3.227098873	3.226190669	3.227891658	3.225805297	3.22411414	3.225441345	3.22213347	3.227574232	3.227261303	3.228364218	3.228766349	3.229994709
228.5	3.224821979	3.225872093	3.2237	3.223884872	3.223538695	3.224300769	3.219587421	3.223435611	3.218449489	3.205822602	3.222411038	3.225955883	3.224697131	3.224516667	3.225988181	3.226574884	3.221688931	3.220034758	3.224588374	3.221319129	3.221183421	3.22122268	3.22097407	3.222196553	3.243133949	NaN	NaN	NaN	NaN	NaN	3.219533058	3.212869207	3.219994866	3.219738661	3.219071333	NaN	3.223410874	3.227116627	3.2272	3.226752596	3.22512606	3.224517898	3.224630057	3.224728997	3.228727974	3.228540764	3.227879954	3.228094994	3.228500763
229	3.225393727	3.225679615	3.224771843	3.2235	3.224213869	3.222983267	3.219830582	3.220770639	3.217590732	3.211362435	3.222193634	3.226587808	3.225383854	3.224994755	3.225933619	3.227344914	3.221546691	3.22065331	3.22534685	3.225887314	3.221357781	3.221202135	3.220978886	3.220097087	3.243363534	NaN	NaN	NaN	NaN	NaN	3.218029383	3.213361656	3.219736293	3.22063417	3.219284871	NaN	3.222678342	3.227372847	3.22730903	3.227083515	3.226028489	3.22601752	3.226146009	3.224404661	3.228020235	3.226811617	3.228335561	3.229495238	3.230780988
229.5	3.226172916	3.225785557	3.223506777	3.225013167	3.223726073	3.224214382	3.219169965	3.221219169	3.217108624	3.210867779	3.221436283	3.228388913	3.224467851	3.225186871	3.225546377	3.227220823	3.220364737	3.220522316	3.224931981	3.226166857	3.2209	3.220997692	3.220607738	3.220521098	3.242320188	NaN	NaN	NaN	NaN	NaN	3.217866021	3.213226738	3.218723342	3.220155312	3.220619702	NaN	3.22168162	3.228794958	3.226737565	3.22797338	3.227370361	3.226269865	3.226014502	3.224990309	3.228109994	3.227948378	3.227104364	3.2296533	3.229628879
230	3.226821624	3.2263	3.22438781	3.225129064	3.223116495	3.222621594	3.22075522	3.221349446	3.216632079	3.211152429	3.220947482	3.227470073	3.225430257	3.226943982	3.226699265	3.22798	3.220709179	3.221667147	3.225156318	3.224598101	3.22079469	3.223309679	3.2219	3.221565859	3.242890289	NaN	NaN	NaN	NaN	NaN	3.217637791	3.22025618	3.220990989	3.2205702	3.21917303	NaN	3.221867113	3.228404511	3.226576129	3.226995373	3.226203968	3.225795588	3.226832582	3.225239988	3.228218621	3.2289022	3.22814365	3.230799524	3.231390867
230.5	3.22656638	3.226337118	3.224017108	3.225864291	3.223541721	3.223453423	3.220890562	3.221136534	3.215798076	3.211237942	3.220747487	3.226898303	3.224519462	3.22667282	3.227009567	3.22890838	3.221255985	3.223460724	3.226596875	3.225558508	3.223985048	3.224045271	3.2214	3.220342717	3.243511661	NaN	NaN	NaN	NaN	NaN	3.215918349	3.222594989	3.220024638	3.221078859	3.221195561	NaN	3.221571364	3.229565779	3.226698533	3.227876959	3.227699186	3.226428664	3.226971766	3.224061584	3.229878606	3.230194377	3.227923939	3.2314	3.231715839
231	3.227175756	3.225583488	3.225672203	3.225875285	3.225622102	3.22498281	3.221833817	3.221511292	3.216060392	3.210985957	3.220600643	3.227789447	3.225426951	3.228087333	3.227248523	3.228268177	3.223320604	3.223870695	3.224155033	3.223910769	3.225769813	3.224303193	3.221205109	3.219842451	3.243111526	NaN	NaN	NaN	NaN	NaN	3.215407863	3.222105011	3.222060259	3.221988005	3.221807962	NaN	3.219982821	3.230041247	3.227335605	3.229381219	3.227190882	3.227487725	3.2284201	3.225464083	3.230282289	3.228320753	3.227547508	3.232113982	3.232301453
231.5	3.22770575	3.231411865	3.224672832	3.225819984	3.224499486	3.223577586	3.222086001	3.221524665	3.217623014	3.210301843	3.22068414	3.228910412	3.224803378	3.227439879	3.229018839	3.22859256	3.2225258	3.225105232	3.223526073	3.225714431	3.226875723	3.224095347	3.222414433	3.221128947	3.242537712	NaN	NaN	NaN	NaN	NaN	3.216584025	3.223	3.221448148	3.22347138	3.221150079	NaN	3.218949117	3.230264345	3.228762413	3.228639085	3.228354824	3.227636756	3.227769995	3.226395062	3.230022145	3.229884084	3.227843721	3.232629673	3.233199078
232	3.227735339	3.231218768	3.226557879	3.225935746	3.224271065	3.224705173	3.223160881	3.227769269	3.216056729	3.207784108	3.218685084	3.228441573	3.225316835	3.229756754	3.228906237	3.229162676	3.22331438	3.224841514	3.223484005	3.224085575	3.225542931	3.224180058	3.221969231	3.220931792	3.241462887	NaN	NaN	NaN	NaN	NaN	3.216066169	3.222030872	3.223185706	3.221548874	3.221901266	NaN	3.220642337	3.22908113	3.228177565	3.230030237	3.227658435	3.227812243	3.228861266	3.225732336	3.231799245	3.23022228	3.226120739	3.23399068	3.235810856
232.5	3.228119257	3.231167991	3.225073999	3.224305982	3.225463755	3.224719307	3.223265729	3.227708454	3.216455323	3.20756665	3.217460798	3.228883606	3.226083764	3.228716859	3.227660965	3.228933602	3.2240688	3.223281402	3.223631152	3.223417399	3.225483732	3.223551357	3.2227	3.2221	3.241436744	NaN	NaN	NaN	NaN	NaN	3.217801474	3.223160345	3.222461839	3.224239766	3.223083831	NaN	3.2184	3.229907531	3.22975	3.229279223	3.227663887	3.228321661	3.229028833	3.225970396	3.232752929	3.232088009	3.227282453	3.234925403	3.236094774
233	3.228540667	3.232196519	3.226158701	3.224867235	3.223871329	3.224	3.222626721	3.227278689	3.2164	3.207646962	3.217091203	3.228087062	3.226763224	3.228966334	3.228230424	3.229752917	3.224674179	3.224053326	3.224971315	3.22437722	3.224037253	3.223203682	3.223162132	3.222281358	3.242051257	NaN	NaN	NaN	NaN	NaN	3.219227663	3.222668857	3.222948612	3.222586903	3.22439746	NaN	3.218448918	3.228548738	3.230514502	3.230028114	3.226672424	3.229947922	3.228594615	3.22646087	3.233988348	3.231771908	3.229060708	3.236358382	3.237710082
233.5	3.229319019	3.232019395	3.225694471	3.226193774	3.224866452	3.225035	3.22301	3.227453652	3.219733265	3.207804931	3.216170041	3.227591501	3.225526225	3.229198137	3.229033393	3.23033596	3.224143618	3.222661375	3.225034626	3.223581608	3.224740216	3.223324779	3.223407105	3.222421679	3.240556323	NaN	NaN	NaN	NaN	NaN	3.218826156	3.221091025	3.222808717	3.222826638	3.2236	NaN	3.2187	3.228770428	3.23008562	3.2291	3.229145042	3.229578645	3.229305538	3.225308	3.232478947	3.232464321	3.229877389	3.236910022	2.998572449
234	3.22935464	3.232588255	3.225819053	3.22517664	3.224357636	3.22539756	3.222839913	3.229168085	3.224808721	3.207721795	3.215258098	3.227996792	3.226287708	3.231590066	3.228561049	3.231171007	3.223108728	3.223861307	3.225052834	3.223781122	3.223587362	3.222860216	3.223676678	3.222436702	3.241171068	NaN	NaN	NaN	NaN	NaN	3.219026079	3.222302597	3.222352108	3.22214525	3.22251705	NaN	3.217104273	3.227696	3.230038245	3.230322324	3.229520607	3.22919338	3.228777698	3.225707388	3.234218648	3.232537966	3.230761486	3.237790299	2.802722627
234.5	3.230146928	3.232445364	3.226301123	3.224660779	3.224231042	3.223581437	3.222751812	3.228284507	3.224316064	3.207461567	3.2147	3.226792188	3.226111329	3.231823288	3.2298	3.230605677	3.222586788	3.223856034	3.224794808	3.224269453	3.223925358	3.224784918	3.223588708	3.22298529	3.240780101	NaN	NaN	NaN	NaN	NaN	3.218812245	3.220740746	3.221814256	3.223642436	3.22189549	NaN	3.217905046	3.229100806	3.229864003	3.229161248	3.229968047	3.229622028	3.228685075	3.228683698	3.235528467	3.232857287	3.231635409	3.236809278	NaN
235	3.230736275	3.23249208	3.227947465	3.223295902	3.225851812	3.224567975	3.224579307	3.22812261	3.225148409	3.208433633	3.2146536	3.2266	3.226029882	3.232950222	3.230227557	3.231181381	3.225409356	3.224203333	3.22538546	3.2249	3.223695696	3.224131541	3.223183742	3.222937199	3.240048749	NaN	NaN	NaN	NaN	NaN	3.218449932	3.220284513	3.221802503	3.221510702	3.22237341	NaN	3.2179	3.227632681	3.230786342	3.233599623	3.229136677	3.230254797	3.232078715	3.228322067	3.235460687	3.233338901	3.232847601	3.237045376	NaN
235.5	3.231278372	3.235444662	3.226096758	3.224694705	3.224427898	3.224380404	3.224039683	3.228404931	3.227517622	3.208866319	3.213967671	3.226019216	3.226570593	3.232744007	3.230760975	3.231517265	3.223797816	3.224273234	3.226787236	3.224769231	3.224565144	3.224274208	3.223031773	3.222901211	3.240106771	NaN	NaN	NaN	NaN	NaN	3.217952637	3.21651422	3.222332368	3.222185058	3.222740176	NaN	3.2168	3.22699027	3.230227493	3.233865254	3.230417569	3.230543202	3.231369547	3.228767191	3.23510748	3.234716239	3.233563044	3.238405394	NaN
236	3.232146666	3.235811599	3.226683096	3.226182565	3.225472761	3.227522302	3.224312788	3.2279	3.228029082	3.209915694	3.212458877	3.226380001	3.226701536	3.234664924	3.2318	3.231599495	3.225094823	3.224214835	3.228894344	3.224337935	3.225042154	3.223765372	3.224680085	3.223144507	3.239618577	NaN	NaN	NaN	NaN	NaN	3.217143182	3.217118943	3.223950404	3.222787785	3.222628373	NaN	3.2165592	3.227643001	3.230102085	3.233728748	3.230506172	3.231930453	3.232653153	3.229094694	3.236532945	3.234513329	3.234073838	3.238323633	NaN
236.5	3.23266901	3.237262376	3.228144046	3.226718152	3.226545974	3.227316825	3.224243333	3.227878139	3.2272	3.212844665	3.213304363	3.225811096	3.225982322	3.234895407	3.231045038	3.233832404	3.224681716	3.224430582	3.230907664	3.224162413	3.223931584	3.225059541	3.225612361	3.223216885	3.238457801	NaN	NaN	NaN	NaN	NaN	3.217105485	3.216887009	3.222572802	3.222462785	3.223363095	NaN	3.216475606	3.227364602	3.23118634	3.233147298	3.231211171	3.233889857	3.232503248	3.228911527	3.237270122	3.23673568	3.234823223	3.240748038	NaN
237	3.233549187	3.236466506	3.23369058	3.224776447	3.225603023	3.228136643	3.225359584	3.227255555	3.227807665	3.213851039	3.213188432	3.226324572	3.2271	3.233532899	3.23066794	3.23374385	3.223851661	3.225844563	3.231161864	3.224522277	3.224722015	3.224509738	3.225062691	3.223103107	3.239217722	NaN	NaN	NaN	NaN	NaN	3.216491823	3.217207029	3.223398985	3.223723077	3.222816601	NaN	3.21814227	3.227914422	3.2324	3.23445237	3.233261484	3.235194878	3.233574868	3.229665639	3.23789452	3.237305342	3.236079745	3.242464997	NaN
237.5	3.234507495	3.237245026	3.234275556	3.223901073	3.225866877	3.228815879	3.224951799	3.227144828	3.22709202	3.213587648	3.215054804	3.22618125	3.226100161	3.234823934	3.230670122	3.234361832	3.224678547	3.225722222	3.23357524	3.224937845	3.224574293	3.225191167	3.224244983	3.224017934	3.236575174	NaN	NaN	NaN	NaN	NaN	3.216476182	3.223843576	3.222800669	3.223484795	3.223072751	NaN	3.217934878	3.233390683	3.233108765	3.235768331	3.234735475	3.235423773	3.232533572	3.235659775	3.238967577	3.238031535	3.236395775	3.242165757	NaN
238	3.235024777	3.237363489	3.23378871	3.22600946	3.22494741	3.230670927	3.225521932	3.226898401	3.225561016	3.213242391	3.214570523	3.226291804	3.227849232	3.235206762	3.231976404	3.234470849	3.227102358	3.229948233	3.233988331	3.2318	3.224570122	3.227308328	3.225941888	3.224836358	3.235572941	NaN	NaN	NaN	NaN	NaN	3.215623038	3.228860304	3.223245313	3.223371971	3.222229259	NaN	3.218583398	3.232548154	3.231914262	3.236600903	3.23635228	3.236939882	3.2354	3.2361	3.240307063	3.239096974	3.238818939	3.243028016	NaN
238.5	3.236442485	3.2368248	3.234085248	3.22521163	3.226568619	3.231482882	3.2282375	3.226468881	3.225722662	3.213802393	3.21381845	3.225530065	3.226980967	3.234514323	3.232105803	3.234535294	3.229152632	3.23003911	3.23364515	3.233407284	3.224802899	3.227851832	3.227296119	3.221844988	3.235321393	NaN	NaN	NaN	NaN	NaN	3.216066304	3.227725793	3.221294316	3.222260563	3.222705878	NaN	3.219455526	3.231758138	3.2312	3.236270896	3.236614074	3.23974	3.234730647	3.236046711	3.241204508	3.239829037	3.239602155	3.244128355	NaN
239	3.236189651	3.236828369	3.234170274	3.225230769	3.22534086	3.229048707	3.229141885	3.225856587	3.225150308	3.213150382	3.212937587	3.2258	3.227653543	3.23584423	3.234150858	3.236497151	3.230634398	3.23075016	3.234602583	3.23609892	3.228991456	3.228941139	3.228949273	3.223007562	3.235273546	NaN	NaN	NaN	NaN	NaN	3.215448834	3.228553138	3.223794675	3.224486874	3.222150476	NaN	3.220650033	3.231740358	3.232110433	3.236193451	3.238313453	3.239132822	3.235930555	3.236102952	3.242903201	3.239416667	3.241344721	3.245820616	NaN
239.5	3.237194829	3.237879416	3.237093006	3.225746527	3.2282	3.228649586	3.22871715	3.226630629	3.224357335	3.212513377	3.21177689	3.225210344	3.227183465	3.234515012	3.2349	3.2387	3.231556913	3.23255139	3.233097458	3.23474842	3.228818436	3.230994595	3.229836495	3.225254875	3.235224645	NaN	NaN	NaN	NaN	NaN	3.217847724	3.226186242	3.229299944	3.229368018	3.225061432	NaN	3.220211755	3.231225303	3.233993251	3.237122633	3.239242378	3.240697425	3.236999848	3.237545274	3.243218048	3.241608679	3.243181913	3.245349231	NaN
240	3.237613669	3.238355224	3.239904128	3.228313304	3.227612801	3.231609568	3.229540209	3.22918989	3.225327191	3.212252595	3.212855367	3.223643499	3.227651088	3.234545658	3.234606257	3.239351365	3.231177023	3.233334818	3.23328655	3.234631569	3.228881842	3.229775643	3.23216213	3.22884955	3.2347	NaN	NaN	NaN	NaN	NaN	3.220797101	3.223597216	3.227669139	3.22814467	3.228318521	NaN	3.22656429	3.230580425	3.233557927	3.240123598	3.23976933	3.2412	3.23753157	3.237817037	3.243283529	3.244266822	3.24313432	3.24500551	NaN
240.5	3.239403762	3.237825676	3.248187228	3.22890835	3.229441095	3.233271013	3.228172159	3.23038	3.22382491	3.211873799	3.211483706	3.2261	3.227745646	3.234010849	3.23680473	3.238446021	3.230813822	3.23236542	3.233569443	3.233191585	3.229344228	3.22970888	3.231191	3.228270513	3.230792388	NaN	NaN	NaN	NaN	NaN	3.226689678	3.222682576	3.228057182	3.229346663	3.228384987	NaN	3.229204446	3.230479503	3.235986844	3.239994227	3.241025608	3.240946111	3.239244023	3.237578855	3.244689245	3.24535182	3.245067903	3.246918785	NaN
241	3.239500299	3.239463225	3.247962958	3.2277	3.229155029	3.233703024	3.226874306	3.230527102	3.221894886	3.211942913	3.216230091	3.227809934	3.228803727	3.23435862	3.236558859	3.2394	3.230471646	3.232120812	3.233449355	3.23326178	3.23052892	3.231327434	3.231216908	3.229467631	3.231220482	NaN	NaN	NaN	NaN	NaN	3.22639364	3.22339122	3.227428129	3.228927226	3.227206035	NaN	3.228931567	3.234033253	3.239587792	3.239252002	3.242332616	3.242111957	3.239665143	3.238232072	3.247117766	3.247967347	3.246537523	3.249289703	NaN
241.5	3.240744177	3.242655918	3.248095988	3.231451234	3.23075209	3.235682007	3.22742	3.232681554	3.220941368	3.213122694	3.217301495	3.22756362	3.228030303	3.233498042	3.236508087	3.243228641	3.228575078	3.230014813	3.236106917	3.232625257	3.231482661	3.230896672	3.230155186	3.228743916	3.231474635	NaN	NaN	NaN	NaN	NaN	3.225944997	3.2226	3.224811311	3.227459616	3.228176119	NaN	3.228428535	3.233948703	3.240410481	3.243021512	3.2408	3.2459	3.241457157	3.239842528	3.246623204	3.24759548	3.247927824	3.2535	NaN
242	3.241950074	3.244848811	3.249183761	3.231916899	3.233672297	3.2374	3.225088379	3.237135272	3.220457167	3.213494664	3.21893568	3.227712937	3.228312651	3.2324	3.23980813	3.242751573	3.230552699	3.230210521	3.240315824	3.231941776	3.231798208	3.231839968	3.228595775	3.228993076	3.23266551	NaN	NaN	NaN	NaN	NaN	3.223828127	3.221980688	3.226558619	3.227289616	3.225550842	NaN	3.22769182	3.236587842	3.241392956	3.243941412	3.242484831	3.244624242	3.242051968	3.2415638	3.246593403	3.249208899	3.250370845	3.256547406	NaN
242.5	3.242717417	3.2489	3.24930364	3.232827987	3.236505989	3.237300383	3.223383623	3.239893034	3.218156708	3.212238983	3.21907414	3.228847549	3.230398931	3.23157556	3.241582817	3.244139376	3.231884004	3.234045761	3.239559086	3.237021209	3.230560534	3.236016882	3.228205023	3.228147273	3.234069886	NaN	NaN	NaN	NaN	NaN	3.224081443	3.219406944	3.227138415	3.225421043	3.226384865	NaN	3.227860865	3.237063222	3.242716383	3.244213863	3.244243102	3.245942408	3.243183414	3.243353868	3.247607892	3.2495799	3.250840248	3.257093269	NaN
243	3.243835183	3.250713969	3.249083771	3.234786918	3.236825932	3.237312044	3.224727997	3.239268724	3.215396958	3.213496556	3.217562409	3.228247195	3.230863526	3.23116411	3.242597209	3.245002703	3.230900862	3.235000381	3.23844158	3.23731915	3.234609488	3.236201581	3.228761373	3.227860194	3.232176475	NaN	NaN	NaN	NaN	NaN	3.223435016	3.218687179	3.226347031	3.227649211	3.226054169	NaN	3.227871511	3.238149888	3.242823705	3.245816999	3.24462508	3.248676895	3.244518627	3.245088288	3.24878576	3.248869392	3.250748855	3.257351601	NaN
243.5	3.246005037	3.253278255	3.245842458	3.238649766	3.238527325	3.237512031	3.225962422	3.242109701	3.21539479	3.213937455	3.217704348	3.224329736	3.235318501	3.233627369	3.242958178	3.244674499	3.231530633	3.235353918	3.240198391	3.24189004	3.234252573	3.238078746	3.228957984	3.2274	3.233021127	NaN	NaN	NaN	NaN	NaN	3.223386727	3.217914536	3.225367895	3.226872123	3.225628338	NaN	3.227947976	3.240810167	3.243447435	3.245850823	3.246977555	3.249106422	3.247108004	3.245091436	3.2516	3.251375862	3.253261622	3.260882635	NaN
244	3.247383991	3.253940655	3.244929935	3.238904	3.238259173	3.237890335	3.222324927	3.244081228	3.211031774	3.214435656	3.216941183	3.222360066	3.235221273	3.235177428	3.242837069	3.246173366	3.233341295	3.236627027	3.237907066	3.241447722	3.238437978	3.236983202	3.231307567	3.226702834	3.233556254	NaN	NaN	NaN	NaN	NaN	3.222779426	3.2175	3.224558323	3.226370736	3.226471935	NaN	3.227361336	3.23873999	3.244116619	3.248517431	3.248773045	3.25121203	3.245880476	3.247597717	3.252708733	3.25119616	3.254212782	3.260096132	NaN
244.5	3.249709162	3.256215521	3.24293101	3.237959799	3.239570033	3.234998945	3.220568528	3.242994706	3.209649195	3.214179206	3.217195091	3.220048648	3.235347461	3.234513586	3.246817021	3.248164235	3.234504445	3.237391078	3.241123097	3.24118745	3.237688179	3.237207201	3.231248056	3.226458569	3.235120092	NaN	NaN	NaN	NaN	NaN	3.221131823	3.215603429	3.2219	3.223663303	3.225071127	NaN	3.2275	3.237728113	3.245151455	3.247404499	3.24972216	3.251326805	3.245880089	3.25041088	3.252095536	3.251068593	3.255671714	3.261279587	NaN
245	3.251620245	3.260065065	3.241783887	3.239087603	3.240446088	3.2376	3.219687981	3.247545091	3.2107	3.214047722	3.21702136	3.22085561	3.235881422	3.235450885	3.246237426	3.248497804	3.237730243	3.234805207	3.24597838	3.240644068	3.237041837	3.236048571	3.23039278	3.223574521	3.236869308	NaN	NaN	NaN	NaN	NaN	3.220884957	3.214632433	3.222849671	3.222636076	3.221886165	NaN	3.227401014	3.241698121	3.249763807	3.251702484	3.251505533	3.2554819	3.247126894	3.254705438	3.252892282	3.258611429	3.259912019	3.265611038	NaN
245.5	3.254048609	3.261810114	3.239577277	3.241121224	3.245525027	3.240422337	3.218714509	3.250037673	3.216801281	3.2143	3.217874905	3.220712473	3.235943566	3.238336217	3.249593562	3.2506	3.24344632	3.242727106	3.244156234	3.242925959	3.238459054	3.239111863	3.231614167	3.226616863	3.243030846	NaN	NaN	NaN	NaN	NaN	3.219412063	3.213692526	3.229315407	3.223089621	3.223325811	NaN	3.223269566	3.242768234	3.250879717	3.252311047	3.255652552	3.25840535	3.248836429	3.256035842	3.256009682	3.262697442	3.262417802	3.267969259	NaN
246	3.256486809	3.264487174	3.243099558	3.243800329	3.249978551	3.245099936	3.217006262	3.251563709	3.22051252	3.212745781	3.225414905	3.222302899	3.23903817	3.243345291	3.25102465	3.253666093	3.244607236	3.247264567	3.242424372	3.24205691	3.244763501	3.243228758	3.241380295	3.225091289	3.2484181	NaN	NaN	NaN	NaN	NaN	3.22036195	3.213638937	3.229251608	3.22977101	3.224253374	NaN	3.22433819	3.246677926	3.253650537	3.253246745	3.25595122	3.259604615	3.2499	3.262758461	3.259724151	3.26633218	3.265583334	3.271096442	NaN
246.5	3.258709446	3.267571035	3.250145075	3.246394854	3.252043498	3.246015053	3.216820825	3.256651338	3.220952466	3.212549077	3.226800515	3.227617797	3.239497275	3.245896486	3.253981487	3.254713632	3.24829115	3.252444541	3.24379245	3.247218569	3.246147227	3.245750537	3.243854214	3.224968	3.248475294	NaN	NaN	NaN	NaN	NaN	3.219348792	3.213080357	3.223762653	3.225461186	3.228265079	NaN	3.222472563	3.247055569	3.254203001	3.257158881	3.259863968	3.264426267	3.253296128	3.270098914	3.264144494	3.26896517	3.269	3.274099316	NaN
247	3.261867997	3.268067477	3.25348989	3.251395541	3.253737549	3.247200526	3.217274533	3.258065634	3.220868945	3.209459042	3.230651452	3.23225363	3.242425346	3.251071587	3.258651288	3.260387888	3.252939451	3.252936788	3.24780368	3.251464315	3.250107315	3.249189268	3.244369023	3.225300474	3.254975897	NaN	NaN	NaN	NaN	NaN	3.218596683	3.208420421	3.22594714	3.226237574	3.224031196	NaN	3.22121908	3.244472383	3.259515585	3.258227059	3.26506651	3.268956457	3.254123685	3.272658712	3.270303431	3.272140189	3.271116845	3.279078739	NaN
247.5	3.266839592	3.272336721	3.2543	3.254675974	3.257962443	3.251799594	3.216238397	3.256484294	3.217325613	3.227752036	3.237654426	3.235774955	3.246995883	3.256439442	3.263216	3.265158313	3.250863887	3.249874009	3.255574962	3.2498	3.255268154	3.247694243	3.246452346	3.223437833	3.25879177	NaN	NaN	NaN	NaN	NaN	3.221032293	3.214437377	3.227910098	3.227562696	3.225354934	NaN	3.221915609	3.243336713	3.260494506	3.259088091	3.269242754	3.271031374	3.259029091	3.279611321	3.2748	3.282543239	3.276065343	3.297001405	NaN
248	3.271022155	3.27611066	3.256791177	3.259191448	3.262329232	3.252299023	3.215288254	3.253747039	3.218496421	3.232794382	3.243519228	3.240149412	3.249628654	3.26105559	3.266069927	3.265206828	3.249248267	3.250516916	3.254542963	3.25712935	3.251708966	3.254261925	3.246411249	3.22248797	3.266996528	NaN	NaN	NaN	NaN	NaN	3.225687211	3.209782353	3.225660192	3.231797581	3.225253805	NaN	3.21992712	3.240149024	3.265305974	3.265346439	3.275997086	3.276792153	3.262638385	3.284876939	3.27906634	3.288677013	3.280117117	3.30086168	NaN
248.5	3.274381043	3.28264467	3.260978786	3.267283333	3.267770259	3.253242377	3.215621293	3.251803844	3.215608744	3.224163428	3.248997742	3.248440821	3.2526039	3.26807107	3.271078881	3.270612147	3.243944161	3.244183768	3.252040642	3.257156216	3.260534968	3.255059863	3.245092319	3.220452976	3.268275997	NaN	NaN	NaN	NaN	NaN	3.226421681	3.207719124	3.217784438	3.22805639	3.219632439	NaN	3.222903831	3.23809155	3.265993059	3.266928938	3.276216304	3.282073822	3.265792523	3.288214597	3.280480097	3.294909318	3.282345503	3.307061043	NaN
249	3.281617415	3.28703374	3.266988607	3.278905927	3.276269289	3.263963886	3.22499262	3.250285186	3.214937435	3.217635417	3.247266377	3.249686157	3.26307749	3.272344578	3.2736375	3.274297806	3.232966131	3.241266593	3.252543798	3.268682293	3.267302767	3.255560174	3.242885342	3.220585039	3.275756927	NaN	NaN	NaN	NaN	NaN	3.226876731	3.209510629	3.214095377	3.220421568	3.215387229	NaN	3.227976452	3.2418673	3.27092803	3.273120284	3.284759131	3.286920658	3.271099302	3.295706982	3.289633444	3.304212645	3.286503236	3.31263266	NaN
249.5	3.286753294	3.295430745	3.274315408	3.28839394	3.282682608	3.272888942	3.242236562	3.254970391	3.222959612	3.229279578	3.256630019	3.256726756	3.272498195	3.276589025	3.281691771	3.280211956	3.23258376	3.245050319	3.265838384	3.2744	3.266898799	3.266994468	3.23524978	3.219644438	3.281689999	NaN	NaN	NaN	NaN	NaN	3.228575701	3.212490773	3.212747062	3.2191875	3.217287043	NaN	3.234161808	3.243641614	3.271396239	3.273733611	3.2959061	3.296797053	3.274968224	3.301953808	3.301288581	3.309475509	3.294830537	3.325179125	NaN
250	3.294521586	3.300370968	3.28223913	3.293688549	3.286094572	3.284527606	3.242189258	3.265287856	3.243278801	3.273091234	3.266141252	3.261319403	3.27981617	3.2850642	3.288491608	3.290759431	3.25601949	3.275852448	3.261485139	3.276835339	3.267070773	3.267535919	3.226753811	3.219237471	3.286009091	NaN	NaN	NaN	NaN	NaN	3.228485447	3.211519669	3.215364372	3.22126607	3.218239737	NaN	3.243656634	3.266055618	3.281075181	3.281513938	3.305567088	3.308580873	3.282231487	3.311281584	3.31417185	3.32918125	3.306333881	3.361377108	NaN
250.5	3.300596214	3.306432792	3.294532413	3.296928272	3.289976915	3.285197435	3.240624778	3.27979251	3.261751035	3.287357778	3.283384692	3.269119732	3.288	3.297146	3.294120802	3.292794384	3.255939583	3.279269401	3.26104317	3.286794422	3.293311928	3.277326572	3.218093723	3.229865066	3.291167582	NaN	NaN	NaN	NaN	NaN	3.226942342	3.211418192	3.212037701	3.218363245	3.216016173	NaN	3.264836817	3.278496767	3.291178605	3.288654666	3.314919876	3.317936192	3.290661798	3.319910192	3.32250079	3.34014572	3.325200906	3.377106226	NaN
251	3.311933865	3.31490041	3.309411915	3.307228846	3.294176727	3.283240289	3.245656751	3.293915384	3.266438454	3.286949647	3.2862	3.272352593	3.290666819	3.309640975	3.303949377	3.298139977	3.248742335	3.285668342	3.258249356	3.295416922	3.293957052	3.288173997	3.22703048	3.229770508	3.291369144	NaN	NaN	NaN	NaN	NaN	3.228402241	3.21072408	3.202902788	3.211537293	3.205564753	NaN	3.279701237	3.282357411	3.304431734	3.297434811	3.320194635	3.327819035	3.306777328	3.330438543	3.33582633	3.351849891	3.356344192	3.399391119	NaN
251.5	3.326314096	3.320084428	3.318575512	3.319601942	3.305655322	3.306730231	3.23825597	3.304771006	3.257357292	3.288113743	3.283944362	3.283964644	3.297203378	3.319741583	3.316225201	3.310497005	3.263146983	3.327871452	3.292215718	3.305513445	3.292931464	3.291828564	3.23341967	3.221476237	3.299889657	NaN	NaN	NaN	NaN	NaN	3.225552981	3.210115322	3.18401827	3.194495362	3.192872539	NaN	3.304944772	3.316973694	3.317290831	3.31157317	3.338850059	3.344673173	3.318336625	3.339111561	3.355975362	3.378644193	3.393173987	3.405308887	NaN
252	3.34420601	3.327746347	3.3375966	3.342025532	3.328751613	3.325231746	3.234246637	3.318088833	3.277343706	3.269156239	3.299852934	3.330962508	3.30988777	3.334454639	3.332110264	3.338157858	3.2748004	3.366900057	3.285732982	3.326380724	3.327655206	3.303905695	3.270716413	3.213477087	3.303604976	NaN	NaN	NaN	NaN	NaN	3.250600758	3.240423817	3.227758445	3.216784581	3.21444595	NaN	3.321120162	3.344853361	3.337850726	3.337398155	3.35685456	3.366245518	3.335101417	3.358122891	3.379341823	3.41658006	3.432782865	3.419515697	NaN
252.5	3.365332486	3.342555706	3.355237857	3.380461488	3.40223626	3.347521746	3.22716847	3.34343137	3.330719111	3.308951099	3.315496999	3.353226356	3.320553828	3.347065024	3.350636157	3.346625001	3.341917786	3.354066849	3.292883647	3.35851632	3.337300278	3.31538454	3.295252859	3.213013135	3.325400266	NaN	NaN	NaN	NaN	NaN	3.255125926	3.2390336	3.233102788	3.252939153	3.247656509	NaN	3.333322274	3.375717279	3.369519757	3.365149367	3.376816374	3.390469311	3.359151557	3.38412012	3.443761894	3.447135422	3.498433679	3.44718553	NaN
253	3.395892763	3.362336456	3.405371531	3.425588683	3.461124386	3.378672509	3.23856465	3.374854838	3.366398932	3.309810674	3.377697351	3.388837525	3.335629772	3.363661669	3.385330407	3.371944858	3.323328252	3.374132571	3.360745843	3.399112792	3.367500993	3.333497648	3.289611027	3.197693872	3.383019433	NaN	NaN	NaN	NaN	NaN	3.244493559	3.239845263	3.213495386	3.224525003	3.20765257	NaN	3.374343909	3.39572255	3.421412685	3.407588413	3.401838606	3.413202779	3.39124349	3.408952545	3.514240417	3.521242053	3.623931629	3.528289186	NaN
253.5	3.433197749	3.397268091	3.45873281	3.494634792	3.501179665	3.433829936	3.267355579	3.417790054	3.419479296	3.343918147	3.420536971	3.459348482	3.38294962	3.391451798	3.432590386	3.449067767	3.413547209	3.430544462	3.521408754	3.444840492	3.416644847	3.374786615	3.324131661	3.244327049	3.42459636	NaN	NaN	NaN	NaN	NaN	3.352109557	3.253399224	3.193430495	3.210127989	3.208421728	NaN	3.401220368	3.457025068	3.491645478	3.449768314	3.433805116	3.448484213	3.466111609	3.453645254	3.605681456	3.622106189	3.702945045	3.6455	NaN
254	3.497705653	3.482924326	3.545060566	3.550901064	3.545822431	3.472167697	3.258435857	3.485758447	3.520506684	3.395619508	3.550800737	3.550861709	3.429552158	3.453266667	3.48140109	3.50892481	3.399225905	3.458652245	3.510728198	3.557155297	3.466960913	3.46379041	3.331657719	3.20453	3.471221221	NaN	NaN	NaN	NaN	NaN	3.513858516	3.288619377	3.2000347	3.24965	3.255981834	NaN	3.444168392	3.526049693	3.545641587	3.496503517	3.488042383	3.502235995	3.548079251	3.505383371	3.665123691	3.677269936	3.754709279	3.719549672	NaN
254.5	3.563834165	3.548967719	3.66711128	3.606386753	3.633315268	3.569101702	3.337588971	3.576960392	3.60296477	3.488558177	3.686403419	3.671533327	3.483366243	3.520336137	3.559325528	3.570795764	3.450960921	3.4584704	3.464711364	3.647347667	3.528425785	3.512202756	3.375485029	3.267858236	3.532694793	NaN	NaN	NaN	NaN	NaN	3.619329718	3.318404683	3.260545792	3.284006024	3.318916648	NaN	3.534151259	3.611046005	3.637409954	3.564118438	3.556383491	3.558341677	3.616935281	3.57221588	3.793380919	3.797601315	3.829608883	3.754594719	NaN
255	3.657393487	3.663279333	3.779007248	3.665735728	3.694867895	3.718718451	3.607620252	3.723153683	3.67900905	3.56483014	3.711989503	3.796433965	3.596987886	3.604377278	3.646696354	3.643314787	3.495293574	3.460157243	3.448637097	3.580712462	3.659196544	3.68629704	3.422366975	3.383665298	3.604929621	NaN	NaN	NaN	NaN	NaN	3.713343318	3.403229029	3.47810867	3.495840551	3.631183316	NaN	3.68491771	3.704794981	3.712461697	3.654938983	3.647855928	3.62682945	3.715828729	3.708973465	3.878818954	3.859649582	3.853123908	3.833785235	NaN
255.5	3.772790254	3.776308468	3.83346953	3.75106257	3.779524205	3.795437888	3.986834563	3.861727041	3.740929966	3.688368571	3.890230032	3.885343703	3.768921068	3.684199175	3.731206256	3.72777502	3.495061671	3.546289918	3.426787032	3.644796772	3.631424138	3.790234251	3.420215189	3.674348954	3.718142443	NaN	NaN	NaN	NaN	NaN	3.799686843	3.671151374	3.647346444	3.667673688	3.65838026	NaN	3.804197972	3.788821955	3.839064082	3.766259475	3.764805591	3.72971474	3.813191122	3.855206096	3.933077004	3.938133457	3.928398384	3.892631645	NaN
256	3.871825871	3.86363032	3.897698431	3.897482563	3.904237667	3.880657337	4.048673939	4.010107616	3.871769179	3.851332025	3.937944847	4.002088472	3.901551726	3.789431901	3.797917032	3.852125956	3.528737235	3.549024495	3.539456179	3.680840359	3.689834382	3.861290804	3.645525277	3.754789749	3.881187394	NaN	NaN	NaN	NaN	NaN	3.910722933	3.815709119	3.666070802	3.723273655	3.83731949	NaN	3.948554251	3.885008699	3.930191212	3.879939329	3.855302364	3.820087851	3.958394971	3.923843477	3.97344356	3.994355717	4.029576083	4.033438938	NaN
256.5	3.973981816	4.092930052	4.028989608	4.011850835	4.018280736	3.968968402	4.123201259	4.105646151	4.07349586	4.027590056	4.055531205	4.105570549	3.964038761	3.916749022	3.883649566	4.009992333	3.728768016	3.744759321	3.637327603	3.822179822	3.789904005	3.975097517	3.774666074	3.852233931	3.973120094	NaN	NaN	NaN	NaN	NaN	4.022136238	3.94176814	3.725437889	3.768305236	3.927432697	NaN	4.041014976	3.963964595	3.992995027	3.992731379	3.968993332	3.933980884	4.108268873	4.008006581	4.107104364	4.083794945	4.144113665	4.125232813	NaN
257	4.062602545	4.222300576	4.155449992	4.141438003	4.056531781	4.057730137	4.203567367	4.218939141	4.173059049	4.081213509	4.161177603	4.20615781	4.075457071	4.042362025	4.028654816	4.118969812	3.800903861	3.937748367	3.813855081	3.875399895	3.954528128	4.028525811	3.87553934	4.037444795	4.094097334	NaN	NaN	NaN	NaN	NaN	4.127372426	4.062154991	3.805792122	3.913251167	3.979353424	NaN	4.105905005	4.038700583	4.057564923	4.092883416	4.074170833	4.060769009	4.220626339	4.116933514	4.178479199	4.189956302	4.205501613	4.194400005	NaN
257.5	4.163544903	4.284054102	4.264180073	4.260476936	4.121852063	4.153274375	4.271610421	4.303738121	4.237775655	4.187843204	4.236932949	4.260523076	4.15988356	4.160374523	4.142085561	4.233446666	3.958661444	4.024876235	3.207258691	3.995332451	4.06839659	4.127871101	3.971883717	4.152642331	4.187411541	NaN	NaN	NaN	NaN	NaN	4.225748924	4.153942464	3.941586347	3.994477665	4.014090992	NaN	4.16246702	4.109988428	4.138212371	4.180523457	4.162514288	4.205011907	4.297558306	4.246997335	4.326674234	4.268025168	4.264711528	4.245424037	NaN
258	4.271827297	4.364973837	4.351647207	4.317823453	4.249790094	4.262468693	4.328491985	4.361946817	4.33295199	4.259501605	4.347294685	4.294182585	4.2226177	4.284299073	4.24137485	4.320673812	4.109676923	4.11219224	3.097713348	4.121586105	4.231351044	4.182168742	4.153149624	4.236343684	4.286259048	NaN	NaN	NaN	NaN	NaN	4.304616759	4.319977613	3.97736826	4.112704351	3.989665059	NaN	4.243078773	4.202374867	4.229869306	4.257796992	4.270703158	4.33228473	4.353359953	4.3086549	4.425462499	4.354043512	4.326291569	4.306059189	NaN
258.5	4.355909955	4.4320511	4.423291971	4.375317239	4.350479918	4.380616297	4.389355133	4.414028314	4.367224322	4.40823649	4.420635653	4.316098023	4.376156744	4.401552033	4.354054284	4.398337269	4.250153128	4.23976841	NaN	4.32806478	4.303293433	4.291423212	4.25598579	4.277255842	4.342345609	NaN	NaN	NaN	NaN	NaN	4.400444677	4.369857996	4.163733345	4.187031122	4.155696822	NaN	4.316269098	4.331679588	4.344081032	4.342686956	4.39176365	4.415431376	4.422609096	4.407371555	4.484905933	4.431768245	4.366648556	4.377827148	NaN
259	4.432405969	4.497440792	4.456297231	4.464671255	4.476197421	4.467446271	4.417378181	4.473740052	4.415401405	4.506154703	4.477940836	4.380167764	4.484089577	4.479158736	4.444986235	4.438396183	4.341226029	4.305710465	NaN	4.504304949	4.353077707	4.4060428	4.339588309	4.342820262	4.37767234	NaN	NaN	NaN	NaN	NaN	4.476062832	4.422417487	4.283776532	4.342168419	4.217847909	NaN	4.398434573	4.454267072	4.417031565	4.411594606	4.470187333	4.49962179	4.476850252	4.489061208	4.559202321	4.515854669	4.420255892	4.478286149	NaN
259.5	4.497535848	4.508027692	4.510136049	4.509855714	4.562720249	4.528431393	4.444228171	4.526228867	4.491015604	4.545940586	4.484544893	4.502217016	4.553006911	4.522901778	4.517086585	4.476647743	4.44760612	4.384180123	NaN	4.562782271	4.428812436	4.464320342	4.419339186	4.429243408	4.422365752	NaN	NaN	NaN	NaN	NaN	4.503700285	4.453065563	4.368358138	4.408635355	4.354442515	NaN	4.472209661	4.539267405	4.485403304	4.484092462	4.545742214	4.561492244	4.528175959	4.580392538	4.595225173	4.585406868	4.527290758	4.514077698	NaN
260	4.557976782	4.53654	4.551903504	4.549111173	4.609967183	4.580737009	4.474449961	4.57103675	4.575825298	4.580575211	4.520416306	4.625523535	4.609172094	4.593289765	4.582870467	4.52005981	4.461034938	4.445105864	NaN	4.626122252	4.535199317	4.512344788	4.500801831	4.501284419	4.494647843	NaN	NaN	NaN	NaN	NaN	4.538959384	4.488851725	4.434929821	4.468975255	4.414406321	NaN	4.563753533	4.589392402	4.55559033	4.553522798	4.596376333	4.607855814	4.566751553	4.638183684	4.624313456	4.626167659	4.596806952	4.584980398	NaN
260.5	4.609256206	4.580891153	4.591254537	4.598489692	4.645398108	4.636905658	4.52915169	4.609702262	4.606322402	4.618644878	4.580411976	4.695985463	4.630951824	4.606961256	4.623894877	4.566088989	4.566428837	4.526727918	NaN	4.673280618	4.6081	4.630884397	4.561262065	4.535191033	4.578084938	NaN	NaN	NaN	NaN	NaN	4.555221884	4.518555164	4.48026172	4.493543032	4.413990129	NaN	4.60023166	4.61630944	4.618301451	4.622290345	4.646237025	4.655359611	4.602193417	4.670085737	4.676790156	4.670906168	4.642833226	4.632149345	NaN
261	4.654056754	4.620236153	4.637937081	4.645736682	4.676124999	4.697212501	4.58770482	4.65865082	4.640158995	4.628476793	4.630139875	4.721803625	4.668504719	4.662552862	4.665483834	4.623065731	4.635030728	4.618128004	NaN	4.717610487	4.647635765	4.680410556	4.600162792	4.597014774	4.643615591	NaN	NaN	NaN	NaN	NaN	4.601057439	4.562761456	4.559652043	4.5663	4.487725658	NaN	4.63672844	4.641105107	4.664385374	4.666984947	4.690663735	4.678046586	4.650372023	4.693359354	4.685775918	4.6970722	4.67922473	4.661489903	NaN
261.5	4.692385128	4.666385546	4.686161195	4.659753061	4.703959149	4.741144118	4.623996009	4.67687733	4.68513482	4.676574476	4.663835613	4.732652256	4.68731636	4.672212442	4.687473435	4.670573802	4.683288467	4.714208281	NaN	4.756529093	4.697388098	4.704526502	4.666648781	4.625329619	4.688165242	NaN	NaN	NaN	NaN	NaN	4.632934691	4.667115672	4.616503394	4.619647058	4.531698932	NaN	4.673239958	4.665866303	4.681138207	4.711188678	4.719713503	4.716760807	4.671247018	4.721618998	4.716338694	4.732840541	4.717876079	4.696634391	NaN
262	4.716554895	4.689728001	4.723346316	4.689692759	4.724532377	4.74660189	4.654946642	4.68270691	4.71733662	4.722617652	4.76209886	4.74239798	4.718270803	4.714486121	4.7200741	4.713585775	4.742022958	4.749337732	NaN	4.797931601	4.728433516	4.735613634	4.706277846	4.661880597	4.725056355	NaN	NaN	NaN	NaN	NaN	4.671577538	4.696641306	4.683573817	4.677715682	4.605761644	NaN	4.702206437	4.697342765	4.7128	4.717665591	4.742984904	4.724753845	4.71535231	4.735274715	4.74644161	4.7584335	4.746535818	4.721212868	NaN
262.5	4.732460811	4.715799999	4.749339308	4.721015243	4.747743839	4.765752972	4.698661784	4.693187918	4.747704182	4.746671987	4.769634347	4.747487986	4.731454279	4.721507409	4.729066974	4.744466507	4.774616059	4.777621802	NaN	4.59861653	4.766316425	4.739884042	4.739039692	4.696935679	4.745045396	NaN	NaN	NaN	NaN	NaN	4.689970096	4.753310196	4.698334059	NaN	4.670916877	NaN	4.711369347	4.710586214	4.737260454	4.751049259	4.755211319	4.751536908	4.719608215	4.75476218	4.766669306	4.773484959	4.75994239	4.743535407	NaN
263	4.749329256	4.74710148	4.767234845	4.752703712	4.763956	4.780446858	4.733802989	4.698104703	4.77006429	4.76082879	4.774377527	4.7578	4.746977645	4.751625352	4.752101447	4.764274563	4.80100819	4.797988284	NaN	4.659275951	4.786721203	4.761258772	4.746289037	4.691189655	4.766977135	NaN	NaN	NaN	NaN	NaN	4.724163256	4.762236	4.722472683	NaN	4.700886722	NaN	4.743539701	4.73869047	4.744443948	4.751584759	4.78050404	4.761280572	4.751469388	4.778271429	4.7694	4.781370322	4.773717173	4.775844705	NaN
263.5	4.762925216	4.776943593	4.776252857	4.775414286	4.774697293	4.795780057	4.761933333	4.729104545	4.782718153	4.777054491	4.775639796	4.771568985	4.749842029	4.757479699	4.755491586	4.778045266	4.797798102	4.803412694	NaN	NaN	4.800686015	4.770595248	4.773876742	4.690306307	4.775637799	NaN	NaN	NaN	NaN	NaN	4.739292006	4.666864873	4.764105572	NaN	4.710528842	NaN	4.753287427	4.745544311	4.772574089	4.777082288	4.780019162	4.778794808	4.752555556	4.794046121	4.773107027	4.790184297	4.792010614	4.808023864	NaN
264	4.778685627	4.784392755	4.782415553	4.784396092	4.784779784	4.807501012	4.7943	4.729047837	4.792980276	4.790057408	4.78560312	4.778082608	4.763438146	4.777359572	4.77791757	4.800726127	4.821638267	4.820468671	NaN	NaN	4.812391761	4.783913141	4.774604181	4.730367733	4.795320116	NaN	NaN	NaN	NaN	NaN	4.771309335	3.610606987	4.763906173	NaN	4.76311487	NaN	4.766675862	4.774075885	4.772716069	4.780935581	4.801282561	4.797441145	4.777193938	4.805180887	4.795253369	4.804461011	4.811065187	4.806510106	NaN
264.5	4.79380895	4.789328692	4.799380412	4.800081218	4.797958377	4.813095233	4.792191213	4.7392	4.800627809	4.792505136	NaN	4.79365816	4.777524591	4.787382964	4.783141251	4.803776375	4.816203213	4.821340423	NaN	NaN	4.812976084	4.794474317	4.798981657	4.758883221	4.807083069	NaN	NaN	NaN	NaN	NaN	4.794484384	NaN	4.771488929	NaN	4.763138153	NaN	4.794845475	4.788544688	4.773135263	4.79959411	4.800530279	4.802746512	4.791630808	4.821274784	4.812030227	4.816259092	4.826293517	4.814745538	NaN
265	4.801433708	4.804235304	4.804631265	4.808381872	4.804558096	4.814094356	4.810959207	4.767692626	4.805000435	4.796639643	NaN	4.798470364	4.79096301	4.801564462	4.801302953	4.818551643	4.828591509	4.824308899	NaN	NaN	4.83363183	4.80316602	4.795602669	4.757421846	4.819402225	NaN	NaN	NaN	NaN	NaN	4.795131757	NaN	4.784656122	NaN	4.762526292	NaN	4.803650239	4.800252163	4.796416984	4.800750089	4.817195298	4.802981137	4.800041601	4.823241942	4.837587739	4.834997678	4.832438568	4.815592534	NaN
265.5	4.811167945	4.818533126	4.819921853	4.820967537	4.816350314	4.818803431	4.819381561	4.768115395	4.806319235	4.802502521	NaN	4.806434499	4.800351202	4.816156571	4.803085246	4.817303613	4.827737796	4.834256678	NaN	NaN	4.83311565	4.812032315	4.814353833	4.756920259	4.831097069	NaN	NaN	NaN	NaN	NaN	4.809119485	NaN	4.784487412	NaN	4.766059839	NaN	4.817486909	4.814755151	4.795503687	4.817362987	4.818646947	4.817649817	4.804527693	4.822473187	4.846775489	4.837766718	4.838878338	4.818480171	NaN
266	4.816699736	4.824949425	4.82731469	4.832869196	4.822891238	4.82356222	4.831560345	4.796232891	4.810883529	4.810688312	NaN	4.80733421	4.808311641	4.819301937	4.811982267	4.832101485	4.835030271	4.842938961	NaN	NaN	4.846383728	4.824066497	4.816281606	4.786655393	4.836655319	NaN	NaN	NaN	NaN	NaN	4.816722293	NaN	4.80522056	NaN	4.784110444	NaN	4.82242679	4.82371866	4.803352917	4.817614046	4.818486138	4.817539868	4.818076618	4.831420342	4.848613893	4.838072937	4.849450261	4.834240371	NaN
266.5	4.822813234	4.835835038	4.844392211	4.83558781	4.824802463	4.827794992	4.836007679	4.796794541	4.817118875	4.820508836	NaN	4.810072417	4.813684858	4.827565261	4.817793808	4.838229645	4.840420466	4.843340689	NaN	NaN	4.846501716	4.833009174	4.817470921	4.806200756	4.837919926	NaN	NaN	NaN	NaN	NaN	4.82840689	NaN	4.805425563	NaN	4.783988025	NaN	4.83478489	4.83305334	4.815220732	4.832560921	4.829381622	4.82682335	4.819766234	4.841974136	4.853940313	4.839361133	4.855304538	4.844472476	NaN
267	4.826879642	4.83889243	4.847438397	4.839196303	4.830902968	4.832809097	4.844744494	4.79628338	4.823619471	4.82621414	NaN	4.817236039	4.819842295	4.828680282	4.820973707	4.846053506	4.839921291	4.841203063	NaN	NaN	4.844418978	4.84291518	4.831377083	4.812566326	4.84609272	NaN	NaN	NaN	NaN	NaN	4.832152225	NaN	4.232386877	NaN	4.798540046	NaN	4.836863994	4.841066093	4.821910687	4.832002711	4.831	4.832843101	4.830171846	4.844866011	4.857208986	4.842352962	4.858254201	4.394	NaN
267.5	4.83288191	4.845185232	4.846139986	4.842738461	4.833101276	4.833865129	4.847255199	4.81313584	4.827931908	4.827200767	NaN	4.819872059	4.826433139	4.832773493	4.829804404	4.846478505	4.836796504	4.843471486	NaN	NaN	4.852194813	4.851738443	4.829004497	4.811078943	4.852270574	NaN	NaN	NaN	NaN	NaN	4.834787941	NaN	NaN	NaN	4.803626672	NaN	4.839537402	4.845993009	4.824128677	4.842836515	4.832418215	4.832990329	4.834938072	4.85509865	4.860450331	4.842786336	4.860164596	4.376543748	NaN
268	4.840951535	4.846819325	4.845550137	4.850630414	4.831308838	4.836401441	4.847345946	4.820203569	4.830411674	4.830563029	NaN	4.827441263	4.83175353	4.844022406	4.832060293	4.84564514	4.847600489	4.855250837	NaN	NaN	4.855097795	4.851205775	4.838584213	4.825452272	4.853432211	NaN	NaN	NaN	NaN	NaN	4.84395183	NaN	NaN	NaN	4.803646359	NaN	4.845377556	4.846895811	4.834198565	4.844312405	4.839959593	4.84092655	4.84117868	4.854915828	4.860746859	4.854188632	4.860386203	NaN	NaN
268.5	4.842962237	4.852606944	4.844491914	4.853609803	4.835383696	4.842351779	4.846204946	4.834691349	4.829075443	4.833186956	NaN	4.828824665	4.836976362	4.848236971	4.835558247	4.855236762	4.852480488	4.855428411	NaN	NaN	4.855842636	4.851937943	4.837725511	4.826414211	4.855790025	NaN	NaN	NaN	NaN	NaN	4.843577911	NaN	NaN	NaN	4.8037	NaN	4.846736636	4.845002587	4.834570703	4.846905343	4.843578656	4.844271185	4.8463	4.856095708	4.861875367	4.861838638	4.86248192	NaN	NaN
269	4.841992472	4.856963189	4.846536775	4.858922748	4.842286341	4.845762455	4.847320176	4.838876752	4.828621875	4.837475845	NaN	4.833941952	4.840079422	4.853059096	4.841152184	4.854769599	4.852669085	4.854118874	NaN	NaN	4.855444344	4.852142093	4.840944492	4.835453071	4.858084946	NaN	NaN	NaN	NaN	NaN	4.844997754	NaN	NaN	NaN	4.805212265	NaN	4.851874538	4.8479	4.843923471	4.848855945	4.8457	4.84684956	4.848591989	4.858182161	4.866469381	4.863248278	4.865006211	NaN	NaN
269.5	4.844399164	4.863419306	4.846031718	4.861410526	4.84408402	4.850664763	4.8463	4.837575647	4.82621572	4.839428177	NaN	4.834816221	4.843824413	4.855499716	4.845275034	4.854796283	4.852271111	4.854760947	NaN	NaN	4.860695743	4.851243453	4.853516367	4.8359625	4.86064321	NaN	NaN	NaN	NaN	NaN	4.851017864	NaN	NaN	NaN	4.826218955	NaN	4.850704741	4.854328986	4.845345455	4.856	4.846229371	4.845968845	4.852132338	4.857434839	4.8724	4.86529412	4.869207139	NaN	NaN
270	4.846737699	4.866245278	4.857914469	4.863702988	4.843404239	4.852153569	4.844475406	4.844932901	4.82735403	4.840848918	NaN	4.837336161	4.846957352	4.856310197	4.8472	4.854854409	4.851409586	4.854683394	NaN	NaN	4.860896798	4.855149744	4.853616751	4.835380715	4.861907292	NaN	NaN	NaN	NaN	NaN	4.849578469	NaN	NaN	NaN	4.33977709	NaN	4.853862625	4.852692622	4.843924781	4.855305273	4.847347847	4.848286207	4.855648035	4.8573	4.877376895	4.868647389	4.871900053	NaN	NaN
270.5	4.849078907	4.8662	4.857287648	4.863653221	4.852029203	4.853503574	4.842448872	4.848247567	4.827489854	4.842668691	NaN	4.838690909	4.850351687	4.85772591	4.849357815	4.856334644	4.850943846	4.85532076	NaN	NaN	4.860552464	4.860937173	4.852189601	4.842219556	4.862983688	NaN	NaN	NaN	NaN	NaN	4.850071686	NaN	NaN	NaN	NaN	NaN	4.853219105	4.852224447	4.850960141	4.858191094	4.85254753	4.851776344	4.856427511	4.858672801	4.879008266	4.882345946	4.87514619	NaN	NaN
271	4.849525513	4.866632868	4.863855445	4.861637061	4.854209534	4.851882018	4.842320288	4.852745362	4.831624448	4.84381008	NaN	4.839350847	4.853309833	4.863768483	4.849876951	4.862005752	4.85042908	4.863216495	NaN	NaN	4.861680424	4.861083836	4.85069895	4.841798326	4.864316691	NaN	NaN	NaN	NaN	NaN	4.850633562	NaN	NaN	NaN	NaN	NaN	4.854097622	4.852549044	4.852737766	4.861377149	4.852583721	4.853371638	4.861255311	4.862578812	4.878580457	4.880899144	4.878434155	NaN	NaN
271.5	4.854039826	4.866993945	4.863537689	4.862788936	4.857366719	4.852438176	4.84352025	4.853680529	4.83721571	4.84478042	NaN	4.8421479	4.854633783	4.86254584	4.853932937	4.863117864	4.850058252	4.862103891	NaN	NaN	4.869046938	4.862746281	4.850158904	4.841801892	4.8658988	NaN	NaN	NaN	NaN	NaN	4.854262363	NaN	NaN	NaN	NaN	NaN	4.855708021	4.852449883	4.8530997	4.862497414	4.854403499	4.855646479	4.862382836	4.863948841	4.882623276	4.883766066	4.884458813	NaN	NaN
272	4.854946776	4.866838327	4.864435183	4.863151991	4.860626426	4.856897561	4.847073967	4.853018219	4.846685322	4.848405168	NaN	4.8432	4.856844402	4.865168266	4.8541	4.862578626	4.84494494	4.860858324	NaN	NaN	4.872601007	4.862915589	4.852511469	4.843813028	4.86877336	NaN	NaN	NaN	NaN	NaN	4.858575558	NaN	NaN	NaN	NaN	NaN	4.858587102	4.851947712	4.852696731	4.86153321	4.856452686	4.856150754	4.863359303	4.865449788	4.88357974	4.881814033	4.887162233	NaN	NaN
272.5	4.85684963	4.869429046	4.865163099	4.867377571	4.862371405	4.858195506	4.849473478	4.856369953	4.851848338	4.849671808	NaN	4.846153614	4.859007071	4.870565149	4.856526533	4.861399877	4.848765283	4.863135056	NaN	NaN	4.87322646	4.863345918	4.853192271	4.849811732	4.87230801	NaN	NaN	NaN	NaN	NaN	4.862521258	NaN	NaN	NaN	NaN	NaN	4.8617	4.859738937	4.857205065	4.868410817	4.858828571	4.86047466	4.869988182	4.866491787	4.884043628	4.894129975	4.887534767	NaN	NaN
273	4.858893493	4.8692182	4.869342096	4.868459693	4.861782787	4.860406562	4.858472288	4.859458002	4.85125625	4.850049072	NaN	4.847566462	4.86093563	4.869836073	4.860531816	4.869000808	4.86021734	4.865811134	NaN	NaN	4.870880336	4.866516114	4.859293479	4.853007604	4.873703094	NaN	NaN	NaN	NaN	NaN	4.865862429	NaN	NaN	NaN	NaN	NaN	4.862500745	4.859710418	4.86058656	4.867539437	4.860467943	4.860649118	4.869004944	4.86632998	4.88374527	4.891468837	4.889848056	NaN	NaN
273.5	4.861619029	4.868913654	4.869739979	4.870302344	4.860545335	4.863818117	4.860338197	4.860668506	4.851576595	4.853468676	NaN	4.849643577	4.862815142	4.870928884	4.861544333	4.869028926	4.859630777	4.864468007	NaN	NaN	4.870107554	4.867036783	4.859405366	4.858548061	4.878825217	NaN	NaN	NaN	NaN	NaN	4.8674	NaN	NaN	NaN	NaN	NaN	4.863959069	4.860089916	4.860131111	4.867836264	4.861693724	4.862674759	4.8689	4.877010239	4.88629802	4.892907456	4.894501509	NaN	NaN
274	4.862821087	4.868551724	4.868820558	4.868531148	4.860586059	4.863925129	4.861666044	4.862179966	4.850830849	4.855351491	NaN	4.85110596	4.861942027	4.870251942	4.861058552	4.868973819	4.857497488	4.87129788	NaN	NaN	4.874890197	4.873453119	4.860532031	4.857927319	4.880704817	NaN	NaN	NaN	NaN	NaN	4.869989602	NaN	NaN	NaN	NaN	NaN	4.868960531	4.861796548	4.859189456	4.868317719	4.862994444	4.863699628	4.8696	4.877966459	4.887071445	4.893856863	4.89388042	NaN	NaN
274.5	4.864201309	4.872589057	4.875389181	4.870763001	4.85980043	4.866383764	4.865844414	4.867905835	4.850943945	4.856164539	NaN	4.854951799	4.86745766	4.877850997	4.862535692	4.868997375	4.852291718	4.872463397	NaN	NaN	4.877216994	4.875267139	4.860540866	4.860658318	4.880392543	NaN	NaN	NaN	NaN	NaN	4.870744111	NaN	NaN	NaN	NaN	NaN	4.867916618	4.86693937	4.867636111	4.875075583	4.864435806	4.864404367	4.877060171	4.878679101	4.887527185	4.900717607	4.89764497	NaN	NaN
275	4.865624801	4.878014053	4.877743065	4.8761	4.858699285	4.865942502	4.866451124	4.868802707	4.852090104	4.858000915	NaN	4.856232579	4.866988011	4.879234783	4.869392683	4.868653925	4.859745466	4.876007016	NaN	NaN	4.878555068	4.876176705	4.860858286	4.864581898	4.87935583	NaN	NaN	NaN	NaN	NaN	4.87178415	NaN	NaN	NaN	NaN	NaN	4.869095015	4.868776593	4.868013752	4.877623733	4.866065193	4.865678689	4.876478768	4.879075691	4.892639201	4.901526189	4.903274178	NaN	NaN
275.5	4.868393483	4.879437333	4.877404514	4.875797851	4.862200998	4.8709	4.867529887	4.867854787	4.850926299	4.858280156	NaN	4.855781505	4.869828143	4.877571682	4.869225614	4.876738391	4.861862253	4.876325242	NaN	NaN	4.879182395	4.874414718	4.859844063	4.866262745	4.880396556	NaN	NaN	NaN	NaN	NaN	4.874316399	NaN	NaN	NaN	NaN	NaN	4.870427445	4.867974225	4.866422111	4.877546663	4.867781189	4.869005777	4.877551657	4.878776184	4.892999747	4.904517005	4.902610501	NaN	NaN
276	4.86853216	4.882522323	4.879754811	4.87668927	4.867251792	4.87441918	4.875833214	4.871306986	4.851963813	4.860693397	NaN	4.856588285	4.871087585	4.878002715	4.8697148	4.877441337	4.860495721	4.876595274	NaN	NaN	4.87912048	4.875298364	4.864721865	4.871029703	4.881695959	NaN	NaN	NaN	NaN	NaN	4.875544372	NaN	NaN	NaN	NaN	NaN	4.87504291	4.867463206	4.867603944	4.877919934	4.867176557	4.86734952	4.876082505	4.881377338	4.893097902	4.906453593	4.901458834	NaN	NaN
276.5	4.871369109	4.888010644	4.882424732	4.876269216	4.865256624	4.875328086	4.87537724	4.875773848	4.851921507	4.860857823	NaN	4.858039954	4.871961124	4.877688942	4.870220227	4.87709739	4.869482854	4.875288039	NaN	NaN	4.879909109	4.877544828	4.868734263	4.872411425	4.88402703	NaN	NaN	NaN	NaN	NaN	4.881390625	NaN	NaN	NaN	NaN	NaN	4.875860669	4.871690784	4.872816811	4.877966822	4.870071552	4.869368559	4.878523077	4.882272907	4.8925	4.909459337	4.90944997	NaN	NaN
277	4.872592807	4.89007438	4.8862	4.876827417	4.866305184	4.8753	4.87594345	4.875565586	4.86215454	4.861035797	NaN	4.860746666	4.874839695	4.879395412	4.877229688	4.877896254	4.868873215	4.877938191	NaN	NaN	4.884235484	4.880806525	4.86794918	4.874314556	4.888147562	NaN	NaN	NaN	NaN	NaN	4.881838612	NaN	NaN	NaN	NaN	NaN	4.875643521	4.874135119	4.874501617	4.87843604	4.872525891	4.870557607	4.879038911	4.89057558	4.893385258	4.912051587	4.910768058	NaN	NaN
277.5	4.872795846	4.893569286	4.889914762	4.879	4.874966038	4.875029212	4.874827958	4.875091985	4.8669	4.865307462	NaN	4.863656043	4.87594987	4.884009568	4.876383246	4.877402957	4.867034423	4.886509381	NaN	NaN	4.887366413	4.883413399	4.870390927	4.88017044	4.88713698	NaN	NaN	NaN	NaN	NaN	4.886932083	NaN	NaN	NaN	NaN	NaN	4.875725211	4.8742464	4.875297499	4.879698982	4.87336929	4.872958779	4.884984501	4.88954608	4.89936912	4.912876012	4.912430019	NaN	NaN
278	4.876119999	4.893766719	4.889616918	4.879683351	4.874437851	4.875852959	4.875140011	4.876025054	4.866338479	4.866089163	NaN	4.865161157	4.877005869	4.885	4.876812291	4.876729759	NaN	4.887990517	NaN	NaN	4.891350858	4.885741464	4.874797562	4.692850059	4.888924813	NaN	NaN	NaN	NaN	NaN	4.886958349	NaN	NaN	NaN	NaN	NaN	4.877781481	4.874051408	4.875400108	4.881283836	4.876079592	4.876693055	4.888183183	4.890418931	4.900137983	4.913317115	4.914437616	NaN	NaN
278.5	4.877652448	4.895730452	4.891991534	4.882496749	4.874247325	4.876008262	4.878605555	4.876941843	4.871837254	4.865771532	NaN	4.864613962	4.876764171	4.886364024	4.876351246	4.879576405	NaN	4.251013772	NaN	NaN	4.893671278	4.885033314	4.875771901	4.179477608	4.89201565	NaN	NaN	NaN	NaN	NaN	4.038915509	NaN	NaN	NaN	NaN	NaN	4.878756891	4.874030852	4.875385804	4.888065058	4.877680788	4.877624107	4.887843465	4.891106504	4.902473741	4.914563607	4.91539352	NaN	NaN
279	4.87802524	4.894896904	4.892345736	4.885052388	4.874042009	4.877155056	4.88334809	4.879308678	4.870516009	4.868994219	NaN	4.867012302	4.880582353	4.889329415	4.876349473	4.885436281	NaN	3.98804907	NaN	NaN	4.893781125	4.885162803	4.875392296	NaN	4.894285054	NaN	NaN	NaN	NaN	NaN	NaN	NaN	NaN	NaN	NaN	NaN	4.878380707	4.877604781	4.874709048	4.889849346	4.87802524	4.878079399	4.88846	4.895438089	4.905372326	4.9141	4.914548245	NaN	NaN
279.5	4.879111931	4.904397437	4.893259063	4.88579944	4.87709902	4.879603251	4.886107734	4.88110792	4.871494137	4.868980356	NaN	4.871150189	4.882876447	4.890176754	4.87911193	4.88749374	NaN	NaN	NaN	NaN	4.893839346	4.886693258	4.875277419	NaN	4.896891661	NaN	NaN	NaN	NaN	NaN	NaN	NaN	NaN	NaN	NaN	NaN	4.882648791	4.878402798	4.875140415	4.888806094	4.879933731	4.880254595	4.887165249	4.894856645	4.905946322	4.915477962	4.915037547	NaN	NaN
280	4.882512747	4.9035	4.892611227	4.88573403	4.882313749	4.881105019	4.885878086	4.886532782	4.872531407	4.869766989	NaN	4.873030065	4.884958321	4.889489068	4.883976034	4.887040054	NaN	NaN	NaN	NaN	4.682850223	4.886174932	4.875190407	NaN	4.896235759	NaN	NaN	NaN	NaN	NaN	NaN	NaN	NaN	NaN	NaN	NaN	4.886589189	4.88119408	4.879686083	4.8875	4.882512746	4.883006167	4.887304334	4.894680217	4.904605604	4.917335209	4.920236147	NaN	NaN
280.5	4.884060177	4.908220619	4.8931439	4.888056204	4.885985456	4.884144269	4.887338312	4.886690972	4.872361983	4.8715	NaN	4.873632247	4.886100333	4.8892	4.889705891	4.889381209	NaN	NaN	NaN	NaN	4.359284527	4.88704259	4.874444166	NaN	4.897393824	NaN	NaN	NaN	NaN	NaN	NaN	NaN	NaN	NaN	NaN	NaN	4.886559379	4.881255963	4.887094405	4.888141694	4.884060177	4.884300265	4.887089161	4.904074582	4.904653223	4.9184	4.919034941	NaN	NaN
281	4.885043588	4.910524007	4.892748632	4.887253067	4.88546902	4.88434542	4.887108268	4.885421929	4.873048254	4.870529292	NaN	4.873526085	4.886803354	4.888903622	4.888124202	4.888310656	NaN	NaN	NaN	NaN	NaN	4.886501004	4.882650977	NaN	4.895961584	NaN	NaN	NaN	NaN	NaN	NaN	NaN	NaN	NaN	NaN	NaN	4.885647922	4.886229149	4.887568487	4.887935304	4.885424416	4.885043589	4.890004373	4.903297743	4.907769918	4.919532748	4.919794267	NaN	NaN
281.5	4.886997634	4.910475453	4.892823166	4.887952224	4.885115198	4.885281108	4.886007002	4.886357975	4.876889037	4.872138902	NaN	4.873104035	4.888578447	4.88923631	4.888517983	4.889110763	NaN	NaN	NaN	NaN	NaN	4.887658719	4.883230347	NaN	4.89965673	NaN	NaN	NaN	NaN	NaN	NaN	NaN	NaN	NaN	NaN	NaN	4.886114086	4.886365467	4.886729781	4.888612493	4.886997634	4.887301791	4.892454903	4.907071283	4.908342619	4.919332033	4.92224487	NaN	NaN
282	4.886368573	4.910775441	4.897434644	4.887820511	4.884841758	4.88515879	4.885812135	4.886571459	4.884329744	4.874996719	NaN	4.875514289	4.887337932	4.8903	4.889588154	4.888896018	NaN	NaN	NaN	NaN	NaN	3.096030688	4.888254737	NaN	4.904390849	NaN	NaN	NaN	NaN	NaN	NaN	NaN	NaN	NaN	NaN	NaN	4.88608493	4.88727654	4.887317366	4.887997323	4.886368573	4.887771951	4.896699085	4.908087867	4.908060675	4.920131593	4.921653257	NaN	NaN
282.5	4.8877	4.91111295	4.899055611	4.888522392	4.88431865	4.885555154	4.886685044	4.885833788	4.883974139	4.873625982	NaN	4.879732277	4.888663111	4.892314237	4.888032862	4.888279454	NaN	NaN	NaN	NaN	NaN	NaN	4.888182253	NaN	4.903402237	NaN	NaN	NaN	NaN	NaN	NaN	NaN	NaN	NaN	NaN	NaN	4.886057329	4.8869	4.886522841	4.892300916	4.8877	4.887543372	4.896272989	4.909177625	4.907914492	4.918984277	4.922978318	NaN	NaN
283	4.887651776	4.911446413	4.897253559	4.887492673	4.885586413	4.885862006	4.888069132	4.887288216	4.884161356	4.872663766	NaN	4.88086375	4.891035917	4.894493894	4.888289954	4.889722274	NaN	NaN	NaN	NaN	NaN	NaN	4.887387697	NaN	4.905025217	NaN	NaN	NaN	NaN	NaN	NaN	NaN	NaN	NaN	NaN	NaN	4.8871	4.886870708	4.886763514	4.898437119	4.886967893	4.887105058	4.897669487	4.908856513	4.909874866	4.91944934	4.922009058	NaN	NaN
283.5	4.888839948	4.910298026	4.897657873	4.888860556	4.88723293	4.886102117	4.891115273	4.886996505	4.883682302	4.873127396	NaN	4.8819	4.891023802	4.895632431	4.888684491	4.898380415	NaN	NaN	NaN	NaN	NaN	NaN	4.888824449	NaN	4.906507712	NaN	NaN	NaN	NaN	NaN	NaN	NaN	NaN	NaN	NaN	NaN	4.886758192	4.886233837	4.886079219	4.897131755	4.891325672	4.891265107	4.895944154	4.906625213	4.910094676	4.921891068	4.921637139	NaN	NaN
284	4.890228962	4.913953658	4.896695238	4.890125585	4.888198984	4.88563315	4.891209396	4.888008683	4.884963871	4.872963297	NaN	4.881580399	4.892157377	4.898003707	4.888568151	4.897994765	NaN	NaN	NaN	NaN	NaN	NaN	4.887869825	NaN	4.90589461	NaN	NaN	NaN	NaN	NaN	NaN	NaN	NaN	NaN	NaN	NaN	4.887977551	4.886406085	4.886948669	4.897361279	4.891152632	4.890228962	4.896666987	4.907264629	4.911092836	4.92429104	4.92240198	NaN	NaN
284.5	4.893912057	4.912714655	4.896725846	4.891368676	4.891489632	4.887507764	4.894523347	4.888602159	4.883826969	4.873515361	NaN	4.881261818	4.894755046	4.898963637	4.898000194	4.8976067	NaN	NaN	NaN	NaN	NaN	NaN	4.888113989	NaN	4.904160424	NaN	NaN	NaN	NaN	NaN	NaN	NaN	NaN	NaN	NaN	NaN	4.8883	4.886978891	4.886944963	4.896285036	4.893912057	4.894194599	4.896823403	4.90630008	4.909754369	4.925636877	4.927698895	NaN	NaN
285	4.896052998	4.914024402	4.8987023	4.891640373	4.892855839	4.887726029	4.895778306	4.88980938	4.8837	4.874251492	NaN	4.881378109	4.895581818	4.898005117	4.897725478	4.896557303	NaN	NaN	NaN	NaN	NaN	NaN	4.8885	NaN	4.907235456	NaN	NaN	NaN	NaN	NaN	NaN	NaN	NaN	NaN	NaN	NaN	4.891327875	4.88667275	4.888568387	4.897834116	4.898072926	4.896052998	4.897135423	4.9045	4.911463294	4.924342089	4.927374504	NaN	NaN
285.5	4.896852867	4.9152	4.901121181	4.892148356	4.892203807	4.88850363	4.896031381	4.893100235	4.890424842	4.874906033	NaN	4.882011428	4.896113477	4.898225169	4.898343763	4.897951285	NaN	NaN	NaN	NaN	NaN	NaN	4.887746743	NaN	4.907964138	NaN	NaN	NaN	NaN	NaN	NaN	NaN	NaN	NaN	NaN	NaN	4.891094641	4.889416459	4.895742507	4.896852866	4.897773896	4.896907512	4.896991771	4.899932494	4.913279016	4.924972469	4.926984518	NaN	NaN
286	4.896961497	4.914913901	4.900785145	4.892431257	4.892960569	4.890145007	4.898810767	4.892353905	4.890567598	4.876891979	NaN	4.884983077	4.897891024	4.900946377	4.897992042	4.897770175	NaN	NaN	NaN	NaN	NaN	NaN	4.888622834	NaN	4.9092369	NaN	NaN	NaN	NaN	NaN	NaN	NaN	NaN	NaN	NaN	NaN	4.891253209	4.89219022	4.895516396	4.896961497	4.898686631	4.897400873	4.896002925	4.901171597	4.914111759	4.923915676	4.929400128	NaN	NaN
286.5	4.897258151	4.915661696	4.90234173	4.894491283	4.89143044	4.892261564	4.898851641	4.896294211	4.895782479	4.87777856	NaN	4.8848	4.897393062	4.901442545	4.898443064	4.897043685	NaN	NaN	NaN	NaN	NaN	NaN	4.896798491	NaN	4.911266177	NaN	NaN	NaN	NaN	NaN	NaN	NaN	NaN	NaN	NaN	NaN	4.892976996	4.893622111	4.896407101	4.897291895	4.89733114	4.897487275	4.896642732	4.90194764	4.912936856	4.924137713	4.928025808	NaN	NaN
287	4.897759414	4.916756688	4.903454506	4.896903018	4.891072922	4.895024106	4.899562898	4.895827368	4.895312806	4.879269531	NaN	4.88436729	4.898250172	4.901955158	4.89722534	4.897013775	NaN	NaN	NaN	NaN	NaN	NaN	4.896896933	NaN	4.915529094	NaN	NaN	NaN	NaN	NaN	NaN	NaN	NaN	NaN	NaN	NaN	4.895221622	4.892506369	4.896111263	4.897759414	4.8979	4.898577114	4.896413048	4.902615775	4.914612438	4.923791272	4.92900047	NaN	NaN
287.5	4.897571043	4.914233913	4.902169873	4.89716485	4.890748581	4.895051233	4.900823954	4.896341314	4.896041368	4.880195066	NaN	4.887648128	4.898832642	4.902744136	4.898402953	4.896877735	NaN	NaN	NaN	NaN	NaN	NaN	4.896794967	NaN	4.917790139	NaN	NaN	NaN	NaN	NaN	NaN	NaN	NaN	NaN	NaN	NaN	4.895949523	4.8973	4.895917773	4.89725624	4.897571043	4.8968807	4.900910628	4.904	4.912908745	4.924174724	4.928793994	NaN	NaN
288	4.899528873	4.913118868	4.906182243	4.898691165	4.891727525	4.849637533	4.901323518	4.896413018	4.89555156	4.87858631	NaN	4.891337212	4.899482635	4.902941684	4.898638664	4.900823802	NaN	NaN	NaN	NaN	NaN	NaN	4.897514916	NaN	4.917801143	NaN	NaN	NaN	NaN	NaN	NaN	NaN	NaN	NaN	NaN	NaN	4.895841094	4.896753885	4.896724255	4.900744865	4.901650612	4.89964959	4.899896552	4.904752869	4.9137	4.923838164	4.928974327	NaN	NaN
288.5	4.899447334	4.913056173	4.907617778	4.899778391	4.892579797	4.084225662	4.901987173	4.897744755	4.896124972	4.879625338	NaN	4.892916929	4.901451549	4.905291774	4.897619022	4.901489975	NaN	NaN	NaN	NaN	NaN	NaN	4.896400309	NaN	4.917986155	NaN	NaN	NaN	NaN	NaN	NaN	NaN	NaN	NaN	NaN	NaN	4.896903924	4.89547533	4.8964	4.905791016	4.901128967	4.901760204	4.907240397	4.907602908	4.91508357	4.923928096	4.929595854	NaN	NaN
289	4.9007	4.913643144	4.909468882	4.899201975	4.896088987	NaN	4.902558992	4.897601828	4.895873102	4.879678452	NaN	4.892893738	4.901873866	4.909225788	4.898390705	4.904663554	NaN	NaN	NaN	NaN	NaN	NaN	4.894670111	NaN	4.9166	NaN	NaN	NaN	NaN	NaN	NaN	NaN	NaN	NaN	NaN	NaN	4.896686137	4.897503626	4.895382933	4.907234192	4.904989413	4.901450833	4.910617108	4.907123717	4.914483642	4.923913517	4.928879242	NaN	NaN
289.5	4.902682609	4.914424663	4.910680152	4.899333608	4.8976513	NaN	4.90250534	4.899649924	4.89490155	4.881189746	NaN	4.89228108	4.903715144	4.908580459	4.902566064	4.909085253	NaN	NaN	NaN	NaN	NaN	NaN	4.898356352	NaN	4.916664933	NaN	NaN	NaN	NaN	NaN	NaN	NaN	NaN	NaN	NaN	NaN	4.897276923	4.895817344	4.897465664	4.90672579	4.905122738	4.905293515	4.911499369	4.907776486	4.915835855	4.923802301	4.928977121	NaN	NaN
290	4.906303933	4.9132	4.909212698	4.900416008	4.89560799	NaN	4.905054964	4.8998	4.895925974	4.883554169	NaN	4.893457336	4.905398759	4.91135325	4.910243709	4.908869079	NaN	NaN	NaN	NaN	NaN	NaN	4.900820767	NaN	4.915805714	NaN	NaN	NaN	NaN	NaN	NaN	NaN	NaN	NaN	NaN	NaN	4.897496725	4.89641287	4.898821819	4.906303933	4.90888388	4.905922554	4.9102	4.907895408	4.916435443	4.921834228	4.929122114	NaN	NaN
290.5	4.907623529	4.913689945	4.908747845	4.901408053	4.899372727	NaN	4.905723236	4.904080822	4.89623928	4.885899573	NaN	4.893242856	4.906887795	4.911079256	4.909237762	4.908559917	NaN	NaN	NaN	NaN	NaN	NaN	4.901434896	NaN	4.916674874	NaN	NaN	NaN	NaN	NaN	NaN	NaN	NaN	NaN	NaN	NaN	4.898281496	4.896831336	4.90223052	4.908649132	4.909691716	4.9108	4.910834611	4.90927492	4.915881923	4.921782222	4.928698594	NaN	NaN
291	4.906925606	4.913784872	4.907803092	4.902754029	4.90066836	NaN	4.9063	4.90303801	4.898162293	4.886867027	NaN	4.891419654	4.907568519	4.912370247	4.909223077	4.90903689	NaN	NaN	NaN	NaN	NaN	NaN	4.903452092	NaN	4.919335357	NaN	NaN	NaN	NaN	NaN	NaN	NaN	NaN	NaN	NaN	NaN	4.898975475	4.902322309	4.906429851	4.9097	4.910817132	4.910483444	4.910124673	4.90873883	4.915774283	4.9225	4.928439332	NaN	NaN
291.5	4.908041696	4.913364029	4.907244438	4.555840602	4.898231998	NaN	4.906198397	4.902919276	4.900862821	4.888398427	NaN	4.892147287	4.908683933	4.913559639	4.909245267	4.909861509	NaN	NaN	NaN	NaN	NaN	NaN	4.902954462	NaN	4.92145517	NaN	NaN	NaN	NaN	NaN	NaN	NaN	NaN	NaN	NaN	NaN	4.901179971	4.902065102	4.90645589	4.910201243	4.910943733	4.91	4.911074897	4.90763368	4.915957319	4.922393796	4.926275712	NaN	NaN
292	4.909338089	4.912732436	4.907619251	4.087496401	4.898147052	NaN	4.906212242	4.90435206	4.902635607	4.890055508	NaN	4.894971684	4.908504153	4.912868268	4.909338089	4.9087	NaN	NaN	NaN	NaN	NaN	NaN	4.905945393	NaN	4.920916248	NaN	NaN	NaN	NaN	NaN	NaN	NaN	NaN	NaN	NaN	NaN	4.902327961	4.902890856	4.906775656	4.909888205	4.910380219	4.910924931	4.911146429	4.908076374	4.915212793	4.921771662	4.926331947	NaN	NaN
292.5	4.909662111	4.914200406	4.907670519	NaN	4.89972095	NaN	4.90826592	4.904627957	4.901694247	4.889291494	NaN	4.897884295	4.910340878	4.914280283	4.9102	4.909124314	NaN	NaN	NaN	NaN	NaN	NaN	4.906114518	NaN	4.922354047	NaN	NaN	NaN	NaN	NaN	NaN	NaN	NaN	NaN	NaN	NaN	4.904564743	4.904411028	4.906447087	4.909418163	4.909721336	4.909761675	4.910750501	4.908725506	4.915630971	4.921961223	4.926220803	NaN	NaN
293	4.910067643	4.915558153	4.908031909	NaN	4.900835892	NaN	4.908435922	4.907030855	4.902934979	4.890663656	NaN	4.898873077	4.911381243	4.914182969	4.909864301	4.909466979	NaN	NaN	NaN	NaN	NaN	NaN	4.907595985	NaN	4.922370252	NaN	NaN	NaN	NaN	NaN	NaN	NaN	NaN	NaN	NaN	NaN	4.904171058	4.906307616	4.907586687	4.909870351	4.910030514	4.910323481	4.910632432	4.912483689	4.91866294	4.74281755	4.925670716	NaN	NaN
293.5	4.910598726	4.916062194	4.9074	NaN	4.897993851	NaN	4.910656483	4.906245164	4.904393055	4.891469115	NaN	4.900433442	4.912391474	4.914532666	4.913814173	4.908944086	NaN	NaN	NaN	NaN	NaN	NaN	4.904289072	NaN	4.923526381	NaN	NaN	NaN	NaN	NaN	NaN	NaN	NaN	NaN	NaN	NaN	4.905318755	4.9073	4.906947766	4.90944858	4.909753043	4.910021988	4.911292071	4.914765404	4.918916918	4.114335833	4.924946454	NaN	NaN
294	4.911405562	4.916350966	4.910144559	NaN	4.897366197	NaN	4.910521687	4.906860057	4.904185729	4.8934	NaN	4.900505069	4.913790189	4.91802741	4.912495643	4.909042922	NaN	NaN	NaN	NaN	NaN	NaN	4.902394131	NaN	4.925655183	NaN	NaN	NaN	NaN	NaN	NaN	NaN	NaN	NaN	NaN	NaN	4.905858132	4.907135472	4.906894537	4.909424755	4.909514072	4.910315481	4.910951577	4.916371842	4.919106309	NaN	4.924731904	NaN	NaN
294.5	4.913312697	4.916883217	4.913498589	NaN	4.896929809	NaN	4.912481516	4.90603384	4.904071375	4.896175153	NaN	4.904065073	4.912946365	4.917919664	4.915597385	4.910269623	NaN	NaN	NaN	NaN	NaN	NaN	4.90614506	NaN	4.926105955	NaN	NaN	NaN	NaN	NaN	NaN	NaN	NaN	NaN	NaN	NaN	4.906557996	4.908231061	4.906480904	4.909634443	4.917346262	4.912743077	4.911651989	4.917589001	4.919742857	NaN	4.925049213	NaN	NaN
295	4.915364407	4.91782093	4.914620685	NaN	4.898419556	NaN	4.911251439	4.909392398	4.904684188	4.89837513	NaN	4.90389495	4.913776426	4.91823	4.918345078	4.911995994	NaN	NaN	NaN	NaN	NaN	NaN	4.910098038	NaN	4.9268	NaN	NaN	NaN	NaN	NaN	NaN	NaN	NaN	NaN	NaN	NaN	4.9066	4.907663749	4.906847934	4.909091667	4.917116514	4.916357702	4.918253547	4.920217464	4.918662143	NaN	4.925607155	NaN	NaN
295.5	4.916979439	4.917781454	4.917326772	NaN	4.897098612	NaN	4.913215715	4.911345966	4.902263258	4.899453068	NaN	4.904947349	4.916130221	4.917376714	4.918538047	4.918494064	NaN	NaN	NaN	NaN	NaN	NaN	4.909650079	NaN	4.928400612	NaN	NaN	NaN	NaN	NaN	NaN	NaN	NaN	NaN	NaN	NaN	4.906089088	4.908245793	4.907194833	4.918678959	4.91640625	4.917030485	4.917672566	4.921	4.918163301	NaN	4.924512507	NaN	NaN
296	4.918007699	4.919320175	4.917519288	NaN	4.898587463	NaN	4.91307647	4.916757253	4.901012563	4.898301615	NaN	4.905327645	4.916551616	4.919266316	4.918403953	4.918617941	NaN	NaN	NaN	NaN	NaN	NaN	4.908846854	NaN	4.929457632	NaN	NaN	NaN	NaN	NaN	NaN	NaN	NaN	NaN	NaN	NaN	4.908453799	4.909186097	4.9168	4.9173	4.917229872	4.917486859	4.917288824	4.921341859	4.91941222	NaN	4.925612875	NaN	NaN
296.5	4.919223461	4.924769455	4.9173	NaN	4.901023369	NaN	4.915300648	4.917137817	4.900016658	4.899392036	NaN	4.905258064	4.919618457	4.920612999	4.924051061	4.91768229	NaN	NaN	NaN	NaN	NaN	NaN	4.908178612	NaN	4.927761764	NaN	NaN	NaN	NaN	NaN	NaN	NaN	NaN	NaN	NaN	NaN	4.911748085	4.91175993	4.917019291	4.916932014	4.918793414	4.9174	4.91694713	4.920810276	4.920581613	NaN	4.925802208	NaN	NaN
297	4.920769383	4.927796287	4.920806594	NaN	4.901160884	NaN	4.895587934	4.921781881	4.900139726	4.901806199	NaN	4.905318661	4.921011101	4.923660754	4.9247	4.918214787	NaN	NaN	NaN	NaN	NaN	NaN	4.912786871	NaN	NaN	NaN	NaN	NaN	NaN	NaN	NaN	NaN	NaN	NaN	NaN	NaN	4.913085507	4.911568504	4.916017509	4.918029814	4.923830201	4.924841918	4.919711436	4.922413693	4.920891412	NaN	4.924519956	NaN	NaN
297.5	4.924319827	4.928645807	4.922976942	NaN	4.439628637	NaN	4.235350819	4.921627739	4.901324242	4.90049778	NaN	4.908458176	4.923400781	4.924753691	4.931520707	4.917556855	NaN	NaN	NaN	NaN	NaN	NaN	4.916081698	NaN	NaN	NaN	NaN	NaN	NaN	NaN	NaN	NaN	NaN	NaN	NaN	NaN	4.917112343	4.917718446	4.917357028	4.918573253	4.923909753	4.924729901	4.92445147	4.922439019	4.91999711	NaN	4.924620632	NaN	NaN
298	4.9267662	4.928870334	4.924263308	NaN	NaN	NaN	NaN	4.926071865	4.903947626	NaN	NaN	4.914181034	4.92398	4.928983267	4.931473698	4.921927056	NaN	NaN	NaN	NaN	NaN	NaN	4.919123959	NaN	NaN	NaN	NaN	NaN	NaN	NaN	NaN	NaN	NaN	NaN	NaN	NaN	4.917214245	4.917646108	4.916889078	4.923483813	4.929315545	4.92949528	4.924006393	4.928763278	4.920330104	NaN	4.924307216	NaN	NaN
298.5	4.929602328	4.92728254	4.928913835	NaN	NaN	NaN	NaN	4.928887539	4.910287547	NaN	NaN	4.918256939	4.927756001	4.930677149	4.931290929	4.9219	NaN	NaN	NaN	NaN	NaN	NaN	4.922636822	NaN	NaN	NaN	NaN	NaN	NaN	NaN	NaN	NaN	NaN	NaN	NaN	NaN	4.915664632	4.917591789	4.919724603	4.923084859	4.929451835	4.929752821	4.924567932	4.936887467	4.917509545	NaN	4.92402812	NaN	NaN
299	4.930001749	4.930479975	4.930514954	NaN	NaN	NaN	NaN	4.930186068	4.915001821	NaN	NaN	4.922519864	4.930481536	4.931281153	4.938098649	4.9214	NaN	NaN	NaN	NaN	NaN	NaN	4.921135433	NaN	NaN	NaN	NaN	NaN	NaN	NaN	NaN	NaN	NaN	NaN	NaN	NaN	4.918975567	4.922291366	4.922351878	4.930124274	4.928642998	4.929879225	4.931471573	4.944177458	4.919475659	NaN	4.924081906	NaN	NaN
299.5	4.935236028	4.937757051	4.934595429	NaN	NaN	NaN	NaN	4.935140661	4.915091906	NaN	NaN	4.928389256	4.930530415	4.932668891	4.93723071	4.927973907	NaN	NaN	NaN	NaN	NaN	NaN	4.927446974	NaN	NaN	NaN	NaN	NaN	NaN	NaN	NaN	NaN	NaN	NaN	NaN	NaN	4.920102269	4.9206	4.925077929	4.930431869	4.937459641	4.936305396	4.931178396	4.947952615	4.919532318	NaN	4.924117598	NaN	NaN
300	4.937502563	4.939014874	4.938724168	NaN	NaN	NaN	NaN	4.934151392	4.921774456	NaN	NaN	4.92968889	4.931375892	4.938662406	4.938989627	4.928441009	NaN	NaN	NaN	NaN	NaN	NaN	4.930149536	NaN	NaN	NaN	NaN	NaN	NaN	NaN	NaN	NaN	NaN	NaN	NaN	NaN	4.921995833	4.928253402	4.929617218	4.929587065	4.936767236	4.93842441	4.931802204	4.950672471	4.919217204	NaN	4.923939095	NaN	NaN
300.5	4.938381631	4.939487457	4.940689243	NaN	NaN	NaN	NaN	4.938730178	4.925524159	NaN	NaN	4.933511242	4.939238622	4.938642233	4.947571548	4.92880303	NaN	NaN	NaN	NaN	NaN	NaN	4.92985847	NaN	NaN	NaN	NaN	NaN	NaN	NaN	NaN	NaN	NaN	NaN	NaN	NaN	4.92687434	4.928451449	4.929211087	4.935811438	4.936577555	4.936806349	4.937583629	4.956569845	4.919204733	NaN	4.92439152	NaN	NaN
301	4.944920065	4.942036712	4.941378272	NaN	NaN	NaN	NaN	4.942337333	4.931801064	NaN	NaN	4.936110058	4.938077976	4.944668287	4.946982397	4.929423021	NaN	NaN	NaN	NaN	NaN	NaN	4.929892708	NaN	NaN	NaN	NaN	NaN	NaN	NaN	NaN	NaN	NaN	NaN	NaN	NaN	4.931619761	4.932051485	4.935013319	4.937106455	4.947631663	4.941880628	4.937655034	4.959828315	4.919730289	NaN	4.923504038	NaN	NaN
301.5	4.946717492	4.944845889	4.948189098	NaN	NaN	NaN	NaN	4.943242631	4.932723225	NaN	NaN	4.942696	4.940700001	4.947267408	4.950809149	4.933714663	NaN	NaN	NaN	NaN	NaN	NaN	4.930039652	NaN	NaN	NaN	NaN	NaN	NaN	NaN	NaN	NaN	NaN	NaN	NaN	NaN	4.933706316	4.937049175	4.935168265	4.936407143	4.946885625	4.946896918	4.943000414	4.964714506	4.918728459	NaN	4.033781866	NaN	NaN
302	4.951413935	4.946919663	4.94746544	NaN	NaN	NaN	NaN	4.944936127	4.939732764	NaN	NaN	4.945298412	4.945656293	4.946890107	4.953189548	4.936611977	NaN	NaN	NaN	NaN	NaN	NaN	4.935168971	NaN	NaN	NaN	NaN	NaN	NaN	NaN	NaN	NaN	NaN	NaN	NaN	NaN	4.938343436	4.937551015	4.939678192	4.943883872	4.950552619	4.947986693	4.946612626	4.966907177	4.916383325	NaN	NaN	NaN	NaN
302.5	4.956611857	4.95168946	4.953765324	NaN	NaN	NaN	NaN	4.950737518	4.951692468	NaN	NaN	4.951321083	4.945146194	4.954783969	4.960456302	4.936753393	NaN	NaN	NaN	NaN	NaN	NaN	4.936068748	NaN	NaN	NaN	NaN	NaN	NaN	NaN	NaN	NaN	NaN	NaN	NaN	NaN	4.942824848	4.943186452	4.943834648	4.946505728	4.952048	4.951892051	4.953239722	4.969529303	4.9166	NaN	NaN	NaN	NaN
303	4.960972509	4.955921273	4.959995893	NaN	NaN	NaN	NaN	4.9598555	4.951623454	NaN	NaN	4.958689249	4.953842067	4.956430333	4.963984012	4.945345824	NaN	NaN	NaN	NaN	NaN	NaN	4.945072672	NaN	NaN	NaN	NaN	NaN	NaN	NaN	NaN	NaN	NaN	NaN	NaN	NaN	4.94978528	4.947736457	4.9433	4.952513341	4.960918495	4.961320945	4.953375307	4.972957835	4.918189421	NaN	NaN	NaN	NaN
303.5	4.965427081	4.964041961	4.96183542	NaN	NaN	NaN	NaN	4.960215527	4.952328549	NaN	NaN	4.962228658	4.957292405	4.962745368	4.962866667	4.946647939	NaN	NaN	NaN	NaN	NaN	NaN	4.952722912	NaN	NaN	NaN	NaN	NaN	NaN	NaN	NaN	NaN	NaN	NaN	NaN	NaN	4.954118586	4.949026421	4.951649844	4.961449071	4.961204329	4.96149387	4.964149724	4.980364491	4.91660806	NaN	NaN	NaN	NaN
304	4.970150036	4.967251113	4.965939214	NaN	NaN	NaN	NaN	4.96880792	4.955470707	NaN	NaN	4.971912308	4.9627	4.968107547	4.977194036	4.95350443	NaN	NaN	NaN	NaN	NaN	NaN	4.946436909	NaN	NaN	NaN	NaN	NaN	NaN	NaN	NaN	NaN	NaN	NaN	NaN	NaN	4.960927054	4.954952924	4.953772098	4.96126589	4.96741799	4.962758108	4.965790563	4.98368876	4.916800409	NaN	NaN	NaN	NaN
304.5	4.976469954	4.975807167	4.971376735	NaN	NaN	NaN	NaN	4.973370914	4.963892787	NaN	NaN	4.977896596	4.972787179	4.975360479	4.976140526	4.957651155	NaN	NaN	NaN	NaN	NaN	NaN	4.947176598	NaN	NaN	NaN	NaN	NaN	NaN	NaN	NaN	NaN	NaN	NaN	NaN	NaN	4.972036687	4.958964539	4.961344337	4.973313158	4.974290681	4.975737673	4.976011213	4.985306759	4.916376702	NaN	NaN	NaN	NaN
305	4.984918248	4.982276688	4.976635587	NaN	NaN	NaN	NaN	4.973121578	4.973473381	NaN	NaN	4.979559091	4.97909459	4.980127105	4.986481009	4.96501955	NaN	NaN	NaN	NaN	NaN	NaN	4.968249558	NaN	NaN	NaN	NaN	NaN	NaN	NaN	NaN	NaN	NaN	NaN	NaN	NaN	4.985524878	4.963305061	4.966070877	4.97434375	4.980277372	4.975598321	4.976422658	4.988905574	4.916536046	NaN	NaN	NaN	NaN
305.5	4.99178609	4.993411204	4.979347099	NaN	NaN	NaN	NaN	4.978490813	4.976802765	NaN	NaN	4.985505519	4.986786259	4.991111619	4.991830285	4.971086011	NaN	NaN	NaN	NaN	NaN	NaN	4.961551369	NaN	NaN	NaN	NaN	NaN	NaN	NaN	NaN	NaN	NaN	NaN	NaN	NaN	4.994526496	4.968676316	4.970481597	4.989478742	4.989601564	4.990444194	4.992849528	5.000354774	4.915490048	NaN	NaN	NaN	NaN
306	5.00372601	5.014217519	4.985496885	NaN	NaN	NaN	NaN	4.986817479	4.984293198	NaN	NaN	4.986863345	4.993690517	4.994552777	4.991144834	4.976033094	NaN	NaN	NaN	NaN	NaN	NaN	4.978606174	NaN	NaN	NaN	NaN	NaN	NaN	NaN	NaN	NaN	NaN	NaN	NaN	NaN	5.0023	4.980118379	4.982842036	4.992541819	5.002330537	4.992843596	4.99239473	5.008927376	4.9164	NaN	NaN	NaN	NaN
306.5	5.009593628	5.035443895	4.994519757	NaN	NaN	NaN	NaN	4.98904517	4.991974578	NaN	NaN	4.993729329	5.001959081	5.006676545	5.008065359	4.989128024	NaN	NaN	NaN	NaN	NaN	NaN	4.997732522	NaN	NaN	NaN	NaN	NaN	NaN	NaN	NaN	NaN	NaN	NaN	NaN	NaN	5.001846737	4.994505215	4.984038955	5.005430827	5.013707145	5.009188843	5.007126835	5.020271449	4.916915329	NaN	NaN	NaN	NaN
307	5.021745047	5.042035122	5.005416711	NaN	NaN	NaN	NaN	4.996540722	5.001719443	NaN	NaN	5.00600863	5.012717052	5.010978907	5.011610779	4.993862857	NaN	NaN	NaN	NaN	NaN	NaN	4.997786149	NaN	NaN	NaN	NaN	NaN	NaN	NaN	NaN	NaN	NaN	NaN	NaN	NaN	5.008283614	4.999449016	4.997885788	5.022433707	5.024928621	5.024764161	5.009460168	5.02343136	4.915856674	NaN	NaN	NaN	NaN
307.5	5.035026922	5.053838616	5.013980982	NaN	NaN	NaN	NaN	5.005612111	5.019230889	NaN	NaN	5.053756609	5.021745001	5.023165899	5.027079266	5.00868031	NaN	NaN	NaN	NaN	NaN	NaN	5.000051586	NaN	NaN	NaN	NaN	NaN	NaN	NaN	NaN	NaN	NaN	NaN	NaN	NaN	5.017123742	5.013737369	5.006860692	5.03497727	5.036598302	5.024926625	5.025531831	5.028261539	4.9168179	NaN	NaN	NaN	NaN
308	5.039886132	5.055839334	5.031709226	NaN	NaN	NaN	NaN	5.015114548	5.030942491	NaN	NaN	5.071562802	5.034897361	5.028484983	5.036638725	5.012360058	NaN	NaN	NaN	NaN	NaN	NaN	5.019880126	NaN	NaN	NaN	NaN	NaN	NaN	NaN	NaN	NaN	NaN	NaN	NaN	NaN	5.033449892	5.018032491	5.027361984	5.040713654	5.043727445	5.044310625	5.041530498	5.040502353	4.916623841	NaN	NaN	NaN	NaN
308.5	5.05003245	5.068551744	5.049592303	NaN	NaN	NaN	NaN	5.027740002	5.032146402	NaN	NaN	5.081095238	5.046910443	5.042066505	5.044093333	5.024420656	NaN	NaN	NaN	NaN	NaN	NaN	5.018770124	NaN	NaN	NaN	NaN	NaN	NaN	NaN	NaN	NaN	NaN	NaN	NaN	NaN	5.049998051	5.029444651	5.042251023	5.059802116	5.061628756	5.051227929	5.043064302	5.04261356	4.917272867	NaN	NaN	NaN	NaN
309	5.061697518	5.076597382	5.068831549	NaN	NaN	NaN	NaN	5.043830376	5.035303353	NaN	NaN	5.0911	5.058096792	5.052025332	5.062616496	5.041137882	NaN	NaN	NaN	NaN	NaN	NaN	5.019228846	NaN	NaN	NaN	NaN	NaN	NaN	NaN	NaN	NaN	NaN	NaN	NaN	NaN	5.069525245	5.047644822	5.05940488	5.0801	5.075736466	5.061258834	5.061412462	5.047953618	4.915869377	NaN	NaN	NaN	NaN
309.5	5.077392344	5.097069491	5.088179427	NaN	NaN	NaN	NaN	5.062597561	5.069635469	NaN	NaN	5.098432869	5.077916443	5.066659966	5.071745241	5.054634109	NaN	NaN	NaN	NaN	NaN	NaN	5.011444484	NaN	NaN	NaN	NaN	NaN	NaN	NaN	NaN	NaN	NaN	NaN	NaN	NaN	5.091257709	5.055645985	5.079901265	5.102670377	5.082058456	5.081145762	5.079797042	5.069907188	4.917	NaN	NaN	NaN	NaN
310	5.085849103	5.110195418	5.102894466	NaN	NaN	NaN	NaN	5.079885623	5.101870156	NaN	NaN	5.11063062	5.093854069	5.092161579	5.080274298	5.067775716	NaN	NaN	NaN	NaN	NaN	NaN	5.007988292	NaN	NaN	NaN	NaN	NaN	NaN	NaN	NaN	NaN	NaN	NaN	NaN	NaN	5.106265332	5.072359621	5.097710276	5.11133082	5.089722413	5.0831	5.102169331	5.093846153	4.916619037	NaN	NaN	NaN	NaN
310.5	5.104389781	5.114143547	5.11513762	NaN	NaN	NaN	NaN	5.103975162	5.118091666	NaN	NaN	5.131243662	5.105582186	5.114680918	5.100964828	5.088705492	NaN	NaN	NaN	NaN	NaN	NaN	4.657795529	NaN	NaN	NaN	NaN	NaN	NaN	NaN	NaN	NaN	NaN	NaN	NaN	NaN	5.118653995	5.090898171	5.121061914	5.128863599	5.104521192	5.103954979	5.119138758	5.112634024	4.916469137	NaN	NaN	NaN	NaN
311	5.117158191	5.132764014	5.127892278	NaN	NaN	NaN	NaN	5.129908521	5.125977177	NaN	NaN	5.146394943	5.122778833	5.131827086	5.100953045	5.109740132	NaN	NaN	NaN	NaN	NaN	NaN	4.442650006	NaN	NaN	NaN	NaN	NaN	NaN	NaN	NaN	NaN	NaN	NaN	NaN	NaN	5.129865781	5.109882353	5.131159405	5.15017525	5.126699355	5.106909541	5.125407868	5.131881124	4.916972087	NaN	NaN	NaN	NaN
311.5	5.130482295	5.155384383	5.140666792	NaN	NaN	NaN	NaN	5.146846007	5.133991395	NaN	NaN	5.15919088	5.135186375	5.147748118	5.125646776	5.134791083	NaN	NaN	NaN	NaN	NaN	NaN	NaN	NaN	NaN	NaN	NaN	NaN	NaN	NaN	NaN	NaN	NaN	NaN	NaN	NaN	5.139905563	5.128688717	5.148468031	5.152730979	5.129666757	5.12878614	5.150983175	5.148189607	4.916820311	NaN	NaN	NaN	NaN
312	5.152394088	5.183845415	5.154568242	NaN	NaN	NaN	NaN	5.153589283	5.139660361	NaN	NaN	5.172531491	5.150713247	5.153873441	5.129728041	5.151341794	NaN	NaN	NaN	NaN	NaN	NaN	NaN	NaN	NaN	NaN	NaN	NaN	NaN	NaN	NaN	NaN	NaN	NaN	NaN	NaN	5.143511859	5.142869719	5.156467336	5.175284701	5.154499626	5.154222751	5.155785667	5.164705852	4.916127415	NaN	NaN	NaN	NaN
312.5	5.166176371	5.214764518	5.161240352	NaN	NaN	NaN	NaN	5.162583557	5.15244902	NaN	NaN	5.191548858	5.171227189	5.166158698	5.151375483	5.167784278	NaN	NaN	NaN	NaN	NaN	NaN	NaN	NaN	NaN	NaN	NaN	NaN	NaN	NaN	NaN	NaN	NaN	NaN	NaN	NaN	5.151949647	5.157289568	5.173874845	5.177232527	5.1552079	5.168094997	5.17638301	5.178299211	4.9169	NaN	NaN	NaN	NaN
313	5.177385746	5.221271605	5.170285571	NaN	NaN	NaN	NaN	5.179756734	5.184212474	NaN	NaN	5.203555696	5.185078521	5.183328186	5.157086173	5.176897037	NaN	NaN	NaN	NaN	NaN	NaN	NaN	NaN	NaN	NaN	NaN	NaN	NaN	NaN	NaN	NaN	NaN	NaN	NaN	NaN	5.162020605	5.174592957	5.180057649	5.1971	5.177171492	5.1776	5.192045037	5.198703275	4.918014604	NaN	NaN	NaN	NaN
313.5	5.19169452	5.248452059	5.184547619	NaN	NaN	NaN	NaN	5.201707158	5.213214247	NaN	NaN	5.216228664	5.199644072	5.197792776	5.176500965	5.194720407	NaN	NaN	NaN	NaN	NaN	NaN	NaN	NaN	NaN	NaN	NaN	NaN	NaN	NaN	NaN	NaN	NaN	NaN	NaN	NaN	5.169934165	5.191360991	5.194118475	5.21639586	5.189924104	5.196307104	5.203436033	5.210455702	4.916970523	NaN	NaN	NaN	NaN
314	5.20639706	5.260416696	5.218678319	NaN	NaN	NaN	NaN	5.211544171	5.227293548	NaN	NaN	5.234134314	5.215885804	5.208643892	5.187112812	5.206956793	NaN	NaN	NaN	NaN	NaN	NaN	NaN	NaN	NaN	NaN	NaN	NaN	NaN	NaN	NaN	NaN	NaN	NaN	NaN	NaN	5.18129779	5.196667497	5.211716715	5.217116751	5.195856055	5.2148201	5.215308721	5.220477075	4.916896415	NaN	NaN	NaN	NaN
314.5	5.214829713	5.272408424	5.241113531	NaN	NaN	NaN	NaN	5.233255671	5.23220185	NaN	NaN	5.243773171	5.228861563	5.223493865	5.198434857	5.214106681	NaN	NaN	NaN	NaN	NaN	NaN	NaN	NaN	NaN	NaN	NaN	NaN	NaN	NaN	NaN	NaN	NaN	NaN	NaN	NaN	5.189386288	5.209172554	5.223531055	5.235598214	5.213977506	5.217197665	5.231109096	5.246549024	4.917223862	NaN	NaN	NaN	NaN
315	5.226141112	5.305554903	5.242163719	NaN	NaN	NaN	NaN	5.244538998	5.236165217	NaN	NaN	5.253478119	5.24023789	5.244360899	5.215524081	5.231441289	NaN	NaN	NaN	NaN	NaN	NaN	NaN	NaN	NaN	NaN	NaN	NaN	NaN	NaN	NaN	NaN	NaN	NaN	NaN	NaN	5.208552995	5.223693022	5.232191817	5.246465288	5.221125812	5.232610852	5.243885714	5.258152066	4.917285298	NaN	NaN	NaN	NaN
315.5	5.242636184	5.312559234	5.256273887	NaN	NaN	NaN	NaN	5.256230871	5.24194142	NaN	NaN	5.259825326	5.252745025	5.25796522	5.232600969	5.245292017	NaN	NaN	NaN	NaN	NaN	NaN	NaN	NaN	NaN	NaN	NaN	NaN	NaN	NaN	NaN	NaN	NaN	NaN	NaN	NaN	5.225348009	5.23458994	5.243133791	5.245867003	5.235508332	5.245393576	5.260884291	5.263901015	4.917100961	NaN	NaN	NaN	NaN
316	5.258123327	4.752806944	5.257729788	NaN	NaN	NaN	NaN	5.264293175	5.254140889	NaN	NaN	5.265220525	5.261325327	5.270718845	5.24369295	5.264526462	NaN	NaN	NaN	NaN	NaN	NaN	NaN	NaN	NaN	NaN	NaN	NaN	NaN	NaN	NaN	NaN	NaN	NaN	NaN	NaN	5.24116463	5.245568877	5.260222759	5.263062538	5.250711361	5.264373036	5.261452675	5.273071246	4.917305621	NaN	NaN	NaN	NaN
316.5	5.266263257	4.5881	5.272666892	NaN	NaN	NaN	NaN	5.274399165	5.258758882	NaN	NaN	5.275926181	5.272740616	5.278860533	5.262830273	5.269186454	NaN	NaN	NaN	NaN	NaN	NaN	NaN	NaN	NaN	NaN	NaN	NaN	NaN	NaN	NaN	NaN	NaN	NaN	NaN	NaN	5.245498397	5.259919904	5.274128811	5.263227192	5.267860698	5.278201887	5.277551778	5.289236762	4.917277648	NaN	NaN	NaN	NaN
317	5.277985627	NaN	5.273408723	NaN	NaN	NaN	NaN	5.276436055	4.617398493	NaN	NaN	5.287031916	5.293777818	5.29178456	5.277676467	5.279081005	NaN	NaN	NaN	NaN	NaN	NaN	NaN	NaN	NaN	NaN	NaN	NaN	NaN	NaN	NaN	NaN	NaN	NaN	NaN	NaN	5.257118689	5.266387096	5.286247678	5.278294786	5.278434412	5.284280917	5.29135606	5.316220787	4.917622523	NaN	NaN	NaN	NaN
317.5	5.290457093	NaN	5.271727429	NaN	NaN	NaN	NaN	5.288388239	NaN	NaN	NaN	5.301244595	5.30313366	5.293264658	5.292628268	5.29224414	NaN	NaN	NaN	NaN	NaN	NaN	NaN	NaN	NaN	NaN	NaN	NaN	NaN	NaN	NaN	NaN	NaN	NaN	NaN	NaN	5.264398769	5.283703125	5.291590186	5.289437776	5.291476409	5.292109057	5.295258387	5.329752505	4.916640736	NaN	NaN	NaN	NaN
318	5.292244908	NaN	5.276495271	NaN	NaN	NaN	NaN	5.299093328	NaN	NaN	NaN	5.307205715	5.311700893	5.307050204	5.306017985	5.301451147	NaN	NaN	NaN	NaN	NaN	NaN	NaN	NaN	NaN	NaN	NaN	NaN	NaN	NaN	NaN	NaN	NaN	NaN	NaN	NaN	5.274829881	5.29816954	5.305055254	5.290689832	5.291211796	5.292980685	5.305629347	5.333943091	4.917600515	NaN	NaN	NaN	NaN
318.5	5.306394008	NaN	5.286598197	NaN	NaN	NaN	NaN	5.307716774	NaN	NaN	NaN	5.320223577	5.320939022	5.316936518	5.322364615	5.304756021	NaN	NaN	NaN	NaN	NaN	NaN	NaN	NaN	NaN	NaN	NaN	NaN	NaN	NaN	NaN	NaN	NaN	NaN	NaN	NaN	5.2866	5.302212311	5.317943297	5.305863158	5.306924858	5.304670279	5.317744326	5.339505943	4.917658065	NaN	NaN	NaN	NaN
319	5.314636885	NaN	5.304434615	NaN	NaN	NaN	NaN	5.316972589	NaN	NaN	NaN	5.327654878	5.328657475	5.318555266	5.334269561	5.312917623	NaN	NaN	NaN	NaN	NaN	NaN	NaN	NaN	NaN	NaN	NaN	NaN	NaN	NaN	NaN	NaN	NaN	NaN	NaN	NaN	5.298816666	5.316900852	5.31909192	5.319807966	5.30558296	5.306110208	5.31792044	5.342656882	4.918786758	NaN	NaN	NaN	NaN
319.5	5.323816126	NaN	5.312044923	NaN	NaN	NaN	NaN	5.331331495	NaN	NaN	NaN	5.336607865	5.332913946	5.332305758	5.344486446	5.316916492	NaN	NaN	NaN	NaN	NaN	NaN	NaN	NaN	NaN	NaN	NaN	NaN	NaN	NaN	NaN	NaN	NaN	NaN	NaN	NaN	5.31451388	5.325204627	5.332290454	5.325444908	5.319076082	5.318897331	5.331774142	5.347788754	4.919768248	NaN	NaN	NaN	NaN
320	5.332122163	NaN	5.317177659	NaN	NaN	NaN	NaN	5.342573391	NaN	NaN	NaN	5.341404977	5.335550128	5.336292331	5.34716706	5.323952623	NaN	NaN	NaN	NaN	NaN	NaN	NaN	NaN	NaN	NaN	NaN	NaN	NaN	NaN	NaN	NaN	NaN	NaN	NaN	NaN	5.329177655	5.331033609	5.332234772	5.332368747	5.31812	5.318745655	5.331550763	5.353195929	4.9197	NaN	NaN	NaN	NaN
320.5	5.335925454	NaN	5.326971613	NaN	NaN	NaN	NaN	5.352405366	NaN	NaN	NaN	5.346058333	5.339099431	5.343855975	5.359544743	5.336290945	NaN	NaN	NaN	NaN	NaN	NaN	NaN	NaN	NaN	NaN	NaN	NaN	NaN	NaN	NaN	NaN	NaN	NaN	NaN	NaN	5.339398736	5.342409031	5.343659447	5.342086386	5.332311754	5.332009386	5.344103113	5.354153745	4.918542307	NaN	NaN	NaN	NaN
321	5.345637701	NaN	5.337930258	NaN	NaN	NaN	NaN	5.362791104	NaN	NaN	NaN	5.352554968	5.342915164	5.355124458	5.360013525	5.336291176	NaN	NaN	NaN	NaN	NaN	NaN	NaN	NaN	NaN	NaN	NaN	NaN	NaN	NaN	NaN	NaN	NaN	NaN	NaN	NaN	5.341907882	5.343061916	5.343271458	5.344559528	5.331954618	5.33563578	5.344015064	5.355841295	4.920620409	NaN	NaN	NaN	NaN
321.5	5.34963632	NaN	5.345063056	NaN	NaN	NaN	NaN	5.380640187	NaN	NaN	NaN	5.360335747	5.349143861	5.3587	5.366675498	5.343189203	NaN	NaN	NaN	NaN	NaN	NaN	NaN	NaN	NaN	NaN	NaN	NaN	NaN	NaN	NaN	NaN	NaN	NaN	NaN	NaN	5.348928048	5.355687828	5.357548927	5.357217336	5.345154203	5.344729448	5.35743647	5.358077993	4.9199	NaN	NaN	NaN	NaN
322	5.358483151	NaN	5.362554546	NaN	NaN	NaN	NaN	5.391413004	NaN	NaN	NaN	5.368211736	5.360412469	5.365077729	5.381851761	5.343896579	NaN	NaN	NaN	NaN	NaN	NaN	NaN	NaN	NaN	NaN	NaN	NaN	NaN	NaN	NaN	NaN	NaN	NaN	NaN	NaN	5.356335611	5.356777069	5.356816506	5.355621322	5.348205862	5.357785665	5.356422319	5.361317215	4.920292247	NaN	NaN	NaN	NaN
322.5	5.359808162	NaN	5.363994402	NaN	NaN	NaN	NaN	5.395632345	NaN	NaN	NaN	5.37740904	5.370397696	5.366355411	5.385736827	5.356266296	NaN	NaN	NaN	NaN	NaN	NaN	NaN	NaN	NaN	NaN	NaN	NaN	NaN	NaN	NaN	NaN	NaN	NaN	NaN	NaN	5.363720032	5.366887212	5.36369768	5.357983352	5.357464939	5.356255436	5.366497194	5.362407826	4.919981796	NaN	NaN	NaN	NaN
323	5.367626353	NaN	5.375192565	NaN	NaN	NaN	NaN	5.402178261	NaN	NaN	NaN	5.381221367	5.376667017	5.3795	5.39133673	5.357228448	NaN	NaN	NaN	NaN	NaN	NaN	NaN	NaN	NaN	NaN	NaN	NaN	NaN	NaN	NaN	NaN	NaN	NaN	NaN	NaN	5.367022671	5.367352626	5.366053715	5.367542753	5.368319338	5.368023389	5.368046377	5.361861457	4.920452785	NaN	NaN	NaN	NaN
323.5	5.372461498	NaN	5.379957448	NaN	NaN	NaN	NaN	5.40314376	NaN	NaN	NaN	5.384605319	5.379968348	5.380419574	5.392074312	5.357021394	NaN	NaN	NaN	NaN	NaN	NaN	NaN	NaN	NaN	NaN	NaN	NaN	NaN	NaN	NaN	NaN	NaN	NaN	NaN	NaN	5.374125641	5.373377096	5.369320677	5.366839008	5.367311501	5.381815413	5.380245831	5.365047097	4.920728248	NaN	NaN	NaN	NaN
324	5.379091466	NaN	5.378166372	NaN	NaN	NaN	NaN	5.40874472	NaN	NaN	NaN	5.389267845	5.384257323	5.382168832	5.391319047	5.366712903	NaN	NaN	NaN	NaN	NaN	NaN	NaN	NaN	NaN	NaN	NaN	NaN	NaN	NaN	NaN	NaN	NaN	NaN	NaN	NaN	5.380479239	5.380030092	5.379144136	5.379101299	5.379311726	5.380585209	5.379649215	5.369085174	4.919468753	NaN	NaN	NaN	NaN
324.5	5.381801026	NaN	5.381	NaN	NaN	NaN	NaN	5.412696905	NaN	NaN	NaN	5.39765849	5.387579042	5.390208034	5.410511246	5.370425597	NaN	NaN	NaN	NaN	NaN	NaN	NaN	NaN	NaN	NaN	NaN	NaN	NaN	NaN	NaN	NaN	NaN	NaN	NaN	NaN	5.384103631	5.391682646	5.38214447	5.380940492	5.3804	5.389012521	5.384968965	5.368685299	4.921367412	NaN	NaN	NaN	NaN
325	5.3839	NaN	5.380560827	NaN	NaN	NaN	NaN	5.417029917	NaN	NaN	NaN	5.402157627	5.3919401	5.391060455	5.40987627	5.381059753	NaN	NaN	NaN	NaN	NaN	NaN	NaN	NaN	NaN	NaN	NaN	NaN	NaN	NaN	NaN	NaN	NaN	NaN	NaN	NaN	5.391316513	5.392453946	5.38912589	5.379533115	5.380372668	5.391368571	5.3913	5.369854463	4.768125497	NaN	NaN	NaN	NaN
325.5	5.391876558	NaN	5.396823882	NaN	NaN	NaN	NaN	5.419182369	NaN	NaN	NaN	5.405719439	5.394	5.402529611	5.409158817	5.384829686	NaN	NaN	NaN	NaN	NaN	NaN	NaN	NaN	NaN	NaN	NaN	NaN	NaN	NaN	NaN	NaN	NaN	NaN	NaN	NaN	5.395574659	5.402620848	5.3894	5.39119143	5.392436035	5.391831816	5.40226408	4.929593934	3.978831449	NaN	NaN	NaN	NaN
326	5.395737248	NaN	4.512231588	NaN	NaN	NaN	NaN	5.420786455	NaN	NaN	NaN	5.406666666	5.399335583	5.4022731	5.42115333	5.39180806	NaN	NaN	NaN	NaN	NaN	NaN	NaN	NaN	NaN	NaN	NaN	NaN	NaN	NaN	NaN	NaN	NaN	NaN	NaN	NaN	5.402187451	5.402470834	5.393985252	5.390402595	5.391221236	5.40186577	5.403654596	4.579627921	NaN	NaN	NaN	NaN	NaN
326.5	5.401997331	NaN	4.729529799	NaN	NaN	NaN	NaN	5.428408287	NaN	NaN	NaN	5.41145	5.404872508	5.407983862	5.42120891	5.400533377	NaN	NaN	NaN	NaN	NaN	NaN	NaN	NaN	NaN	NaN	NaN	NaN	NaN	NaN	NaN	NaN	NaN	NaN	NaN	NaN	5.401223245	5.410755053	5.399978689	5.402014796	5.400668134	5.403427839	5.409902732	NaN	NaN	NaN	NaN	NaN	NaN
327	5.405007182	NaN	NaN	NaN	NaN	NaN	NaN	5.433533623	NaN	NaN	NaN	5.411889902	5.410255528	5.415689586	5.431690472	5.405610575	NaN	NaN	NaN	NaN	NaN	NaN	NaN	NaN	NaN	NaN	NaN	NaN	NaN	NaN	NaN	NaN	NaN	NaN	NaN	NaN	5.410386129	5.418257989	5.403372392	5.401269127	5.40249599	5.40963041	5.419657939	NaN	NaN	NaN	NaN	NaN	NaN
327.5	5.411356115	NaN	NaN	NaN	NaN	NaN	NaN	5.435975507	NaN	NaN	NaN	5.419105034	5.418366414	5.4188	5.436231437	5.410456592	NaN	NaN	NaN	NaN	NaN	NaN	NaN	NaN	NaN	NaN	NaN	NaN	NaN	NaN	NaN	NaN	NaN	NaN	NaN	NaN	5.422121515	5.418741661	5.409819233	5.408871994	5.409367446	5.420009304	5.419572538	NaN	NaN	NaN	NaN	NaN	NaN
328	5.416514765	NaN	NaN	NaN	NaN	NaN	NaN	5.438415974	NaN	NaN	NaN	5.428994038	5.421760127	5.419196741	5.4364	5.418220908	NaN	NaN	NaN	NaN	NaN	NaN	NaN	NaN	NaN	NaN	NaN	NaN	NaN	NaN	NaN	NaN	NaN	NaN	NaN	NaN	5.429153821	5.427134793	5.41015345	5.4095	5.415756819	5.419538324	5.429145106	NaN	NaN	NaN	NaN	NaN	NaN
328.5	5.419387234	NaN	NaN	NaN	NaN	NaN	NaN	5.445098626	NaN	NaN	NaN	5.4352	5.426365158	5.429769789	5.434172665	5.420355395	NaN	NaN	NaN	NaN	NaN	NaN	NaN	NaN	NaN	NaN	NaN	NaN	NaN	NaN	NaN	NaN	NaN	NaN	NaN	NaN	5.432890448	5.427044748	5.418475901	5.419453713	5.419320755	5.429374752	5.428858167	NaN	NaN	NaN	NaN	NaN	NaN
329	5.42741885	NaN	NaN	NaN	NaN	NaN	NaN	5.449666819	NaN	NaN	NaN	5.438372607	5.430752922	5.428472927	5.432437242	5.428294927	NaN	NaN	NaN	NaN	NaN	NaN	NaN	NaN	NaN	NaN	NaN	NaN	NaN	NaN	NaN	NaN	NaN	NaN	NaN	NaN	5.438477385	5.434130375	5.418816034	5.422942857	5.427775045	5.429291763	5.434657834	NaN	NaN	NaN	NaN	NaN	NaN
329.5	5.430175435	NaN	NaN	NaN	NaN	NaN	NaN	5.449241772	NaN	NaN	NaN	5.442305028	5.432417391	5.428830321	5.4366	5.430672442	NaN	NaN	NaN	NaN	NaN	NaN	NaN	NaN	NaN	NaN	NaN	NaN	NaN	NaN	NaN	NaN	NaN	NaN	NaN	NaN	5.441438215	5.433622492	5.426976163	5.430822617	5.429528254	5.435891597	5.43669104	NaN	NaN	NaN	NaN	NaN	NaN
330	5.432275914	NaN	NaN	NaN	NaN	NaN	NaN	5.448698727	NaN	NaN	NaN	5.442799028	5.433496095	5.43000474	5.437081516	5.432532434	NaN	NaN	NaN	NaN	NaN	NaN	NaN	NaN	NaN	NaN	NaN	NaN	NaN	NaN	NaN	NaN	NaN	NaN	NaN	NaN	5.445686688	5.43501965	5.429179855	5.431240876	5.433528134	5.436243665	5.444780395	NaN	NaN	NaN	NaN	NaN	NaN
330.5	5.43668534	NaN	NaN	NaN	NaN	NaN	NaN	5.449920316	NaN	NaN	NaN	5.447285597	5.437082138	5.434578561	5.446636997	5.4354	NaN	NaN	NaN	NaN	NaN	NaN	NaN	NaN	NaN	NaN	NaN	NaN	NaN	NaN	NaN	NaN	NaN	NaN	NaN	NaN	5.446496299	5.442531442	5.436348632	5.436955656	5.436415024	5.443865538	5.445572353	NaN	NaN	NaN	NaN	NaN	NaN
331	5.43664383	NaN	NaN	NaN	NaN	NaN	NaN	4.92413409	NaN	NaN	NaN	5.449905825	5.440435626	5.435363382	5.446086196	5.43904386	NaN	NaN	NaN	NaN	NaN	NaN	NaN	NaN	NaN	NaN	NaN	NaN	NaN	NaN	NaN	NaN	NaN	NaN	NaN	NaN	5.449091065	5.442863745	5.435133214	5.436384882	5.436902779	5.4452	5.446	NaN	NaN	NaN	NaN	NaN	NaN
331.5	5.444585067	NaN	NaN	NaN	NaN	NaN	NaN	4.686413714	NaN	NaN	NaN	5.45090041	5.444346286	5.445015693	5.446384789	5.444669573	NaN	NaN	NaN	NaN	NaN	NaN	NaN	NaN	NaN	NaN	NaN	NaN	NaN	NaN	NaN	NaN	NaN	NaN	NaN	NaN	5.449625307	5.442126541	5.443369236	5.44549429	5.440472089	5.445620127	5.445792294	NaN	NaN	NaN	NaN	NaN	NaN
332	5.445149044	NaN	NaN	NaN	NaN	NaN	NaN	NaN	NaN	NaN	NaN	5.452326136	5.446444764	5.446298255	5.446125882	5.4487	NaN	NaN	NaN	NaN	NaN	NaN	NaN	NaN	NaN	NaN	NaN	NaN	NaN	NaN	NaN	NaN	NaN	NaN	NaN	NaN	5.454479343	5.453982549	5.444668503	5.4457	5.445641901	5.444656188	5.455699893	NaN	NaN	NaN	NaN	NaN	NaN
332.5	5.446502108	NaN	NaN	NaN	NaN	NaN	NaN	NaN	NaN	NaN	NaN	5.454155635	5.448625858	5.447027337	5.45366782	5.452691955	NaN	NaN	NaN	NaN	NaN	NaN	NaN	NaN	NaN	NaN	NaN	NaN	NaN	NaN	NaN	NaN	NaN	NaN	NaN	NaN	5.455362387	5.45310733	5.444420592	5.44565223	5.446502107	5.4493	5.456384629	NaN	NaN	NaN	NaN	NaN	NaN
333	5.448759036	NaN	NaN	NaN	NaN	NaN	NaN	NaN	NaN	NaN	NaN	5.455314887	5.451425672	5.448558399	5.456104686	5.454617391	NaN	NaN	NaN	NaN	NaN	NaN	NaN	NaN	NaN	NaN	NaN	NaN	NaN	NaN	NaN	NaN	NaN	NaN	NaN	NaN	5.455225448	5.453695755	5.45254653	5.449181167	5.445392262	5.452253153	5.454749023	NaN	NaN	NaN	NaN	NaN	NaN
333.5	5.453528571	NaN	NaN	NaN	NaN	NaN	NaN	NaN	NaN	NaN	NaN	5.456979562	5.453836832	5.452660404	5.455749272	5.458247298	NaN	NaN	NaN	NaN	NaN	NaN	NaN	NaN	NaN	NaN	NaN	NaN	NaN	NaN	NaN	NaN	NaN	NaN	NaN	NaN	5.456741575	5.453574004	5.453896063	5.454516659	5.454451975	5.453528571	5.454700562	NaN	NaN	NaN	NaN	NaN	NaN
334	5.45397178	NaN	NaN	NaN	NaN	NaN	NaN	NaN	NaN	NaN	NaN	5.458302033	5.455875516	5.45612911	5.4543048	5.46193505	NaN	NaN	NaN	NaN	NaN	NaN	NaN	NaN	NaN	NaN	NaN	NaN	NaN	NaN	NaN	NaN	NaN	NaN	NaN	NaN	5.462153311	5.453927138	5.452927361	5.45397178	5.4544	5.452707423	5.456737365	NaN	NaN	NaN	NaN	NaN	NaN
334.5	5.45390025	NaN	NaN	NaN	NaN	NaN	NaN	NaN	NaN	NaN	NaN	5.460142857	5.457958739	5.455065186	5.462631461	5.461078227	NaN	NaN	NaN	NaN	NaN	NaN	NaN	NaN	NaN	NaN	NaN	NaN	NaN	NaN	NaN	NaN	NaN	NaN	NaN	NaN	5.462136957	5.461100926	5.455559226	5.45390025	5.454185303	5.452986144	5.463095383	NaN	NaN	NaN	NaN	NaN	NaN
335	5.456061035	NaN	NaN	NaN	NaN	NaN	NaN	NaN	NaN	NaN	NaN	5.4603247	5.460573267	5.45771133	5.463565967	5.463397197	NaN	NaN	NaN	NaN	NaN	NaN	NaN	NaN	NaN	NaN	NaN	NaN	NaN	NaN	NaN	NaN	NaN	NaN	NaN	NaN	5.460908614	5.461307625	5.461730144	5.456061035	5.454467689	5.455751659	5.461806958	NaN	NaN	NaN	NaN	NaN	NaN
335.5	5.461314085	NaN	NaN	NaN	NaN	NaN	NaN	NaN	NaN	NaN	NaN	5.462686666	5.463512737	5.461314084	5.462863986	5.464210899	NaN	NaN	NaN	NaN	NaN	NaN	NaN	NaN	NaN	NaN	NaN	NaN	NaN	NaN	NaN	NaN	NaN	NaN	NaN	NaN	5.464376759	5.461826164	5.460731246	5.460516051	5.462474811	5.461565518	5.462389377	NaN	NaN	NaN	NaN	NaN	NaN
336	5.460300246	NaN	NaN	NaN	NaN	NaN	NaN	NaN	NaN	NaN	NaN	5.461339326	5.464844972	5.462326493	5.462388313	5.465676923	NaN	NaN	NaN	NaN	NaN	NaN	NaN	NaN	NaN	NaN	NaN	NaN	NaN	NaN	NaN	NaN	NaN	NaN	NaN	NaN	5.465318291	5.46147221	5.460850312	5.460300246	5.461611877	5.460105455	5.461811249	NaN	NaN	NaN	NaN	NaN	NaN
336.5	5.461784542	NaN	NaN	NaN	NaN	NaN	NaN	NaN	NaN	NaN	NaN	5.463165909	5.465712063	5.461862342	5.463065781	5.467803923	NaN	NaN	NaN	NaN	NaN	NaN	NaN	NaN	NaN	NaN	NaN	NaN	NaN	NaN	NaN	NaN	NaN	NaN	NaN	NaN	5.467688869	5.459966409	5.463729829	5.461784542	5.461505386	5.461223803	5.46313678	NaN	NaN	NaN	NaN	NaN	NaN
337	5.462223047	NaN	NaN	NaN	NaN	NaN	NaN	NaN	NaN	NaN	NaN	5.463688169	5.468117502	5.462193798	5.462808	5.469295448	NaN	NaN	NaN	NaN	NaN	NaN	NaN	NaN	NaN	NaN	NaN	NaN	NaN	NaN	NaN	NaN	NaN	NaN	NaN	NaN	5.467282749	5.46125731	5.469105668	5.460955947	5.463216854	5.463137752	5.462954509	NaN	NaN	NaN	NaN	NaN	NaN
337.5	5.4646	NaN	NaN	NaN	NaN	NaN	NaN	NaN	NaN	NaN	NaN	5.464774886	5.468390378	5.465543449	5.470521708	5.469227937	NaN	NaN	NaN	NaN	NaN	NaN	NaN	NaN	NaN	NaN	NaN	NaN	NaN	NaN	NaN	NaN	NaN	NaN	NaN	NaN	5.46966482	5.461378903	5.4681036	5.461195889	5.464603477	5.4646	5.470015693	NaN	NaN	NaN	NaN	NaN	NaN
338	5.467473896	NaN	NaN	NaN	NaN	NaN	NaN	NaN	NaN	NaN	NaN	5.464441322	5.470033171	5.466383059	5.468685178	5.470096405	NaN	NaN	NaN	NaN	NaN	NaN	NaN	NaN	NaN	NaN	NaN	NaN	NaN	NaN	NaN	NaN	NaN	NaN	NaN	NaN	5.470591378	5.467981494	5.468438128	5.466623678	5.467876442	5.467933093	5.46849283	NaN	NaN	NaN	NaN	NaN	NaN
338.5	5.467270143	NaN	NaN	NaN	NaN	NaN	NaN	NaN	NaN	NaN	NaN	5.467931022	5.472216297	5.466564356	5.469480935	5.470573528	NaN	NaN	NaN	NaN	NaN	NaN	NaN	NaN	NaN	NaN	NaN	NaN	NaN	NaN	NaN	NaN	NaN	NaN	NaN	NaN	4.979832915	5.467414704	5.468152593	5.467270143	5.468313161	5.467542614	5.468352137	NaN	NaN	NaN	NaN	NaN	NaN
339	5.468207602	NaN	NaN	NaN	NaN	NaN	NaN	NaN	NaN	NaN	NaN	5.467863934	5.47324003	5.47030553	5.470772727	5.471534733	NaN	NaN	NaN	NaN	NaN	NaN	NaN	NaN	NaN	NaN	NaN	NaN	NaN	NaN	NaN	NaN	NaN	NaN	NaN	NaN	NaN	5.468258172	5.46793042	5.469088417	5.467947375	5.468207603	5.468224095	NaN	NaN	NaN	NaN	NaN	NaN
339.5	5.468170667	NaN	NaN	NaN	NaN	NaN	NaN	NaN	NaN	NaN	NaN	5.469069231	5.474013663	5.470614226	5.470249251	5.472158125	NaN	NaN	NaN	NaN	NaN	NaN	NaN	NaN	NaN	NaN	NaN	NaN	NaN	NaN	NaN	NaN	NaN	NaN	NaN	NaN	NaN	5.468098104	5.471046842	5.468093635	5.468170667	5.468528889	5.475	NaN	NaN	NaN	NaN	NaN	NaN
340	5.471522139	NaN	NaN	NaN	NaN	NaN	NaN	NaN	NaN	NaN	NaN	5.470562184	5.476235824	5.472252139	5.481549526	5.47323509	NaN	NaN	NaN	NaN	NaN	NaN	NaN	NaN	NaN	NaN	NaN	NaN	NaN	NaN	NaN	NaN	NaN	NaN	NaN	NaN	NaN	5.468237271	5.473969624	5.468097187	5.47184117	5.468831252	5.474662303	NaN	NaN	NaN	NaN	NaN	NaN
340.5	5.472540124	NaN	NaN	NaN	NaN	NaN	NaN	NaN	NaN	NaN	NaN	5.471169641	5.476301259	5.4737	5.480305382	5.474099454	NaN	NaN	NaN	NaN	NaN	NaN	NaN	NaN	NaN	NaN	NaN	NaN	NaN	NaN	NaN	NaN	NaN	NaN	NaN	NaN	NaN	5.46784994	5.473576361	5.467821329	5.472540124	5.47345	5.473818353	NaN	NaN	NaN	NaN	NaN	NaN
341	5.472020513	NaN	NaN	NaN	NaN	NaN	NaN	NaN	NaN	NaN	NaN	5.473816187	5.476536913	5.473550255	5.480968024	5.477615345	NaN	NaN	NaN	NaN	NaN	NaN	NaN	NaN	NaN	NaN	NaN	NaN	NaN	NaN	NaN	NaN	NaN	NaN	NaN	NaN	NaN	5.468425014	5.474114371	5.469124386	5.473209421	5.471839984	5.474024896	NaN	NaN	NaN	NaN	NaN	NaN
341.5	5.472311538	NaN	NaN	NaN	NaN	NaN	NaN	NaN	NaN	NaN	NaN	5.473069904	5.477890458	5.474257658	5.480571283	5.4772	NaN	NaN	NaN	NaN	NaN	NaN	NaN	NaN	NaN	NaN	NaN	NaN	NaN	NaN	NaN	NaN	NaN	NaN	NaN	NaN	NaN	5.467236374	5.474665915	5.469630074	5.472241385	5.472311538	5.47378759	NaN	NaN	NaN	NaN	NaN	NaN
342	5.473142748	NaN	NaN	NaN	NaN	NaN	NaN	NaN	NaN	NaN	NaN	5.473541429	5.478530676	5.4748845	5.480902843	5.477674566	NaN	NaN	NaN	NaN	NaN	NaN	NaN	NaN	NaN	NaN	NaN	NaN	NaN	NaN	NaN	NaN	NaN	NaN	NaN	NaN	NaN	5.467005885	5.476007522	5.472436061	5.472866276	5.472748386	5.474074815	NaN	NaN	NaN	NaN	NaN	NaN
342.5	5.474	NaN	NaN	NaN	NaN	NaN	NaN	NaN	NaN	NaN	NaN	5.476023325	5.478944996	5.475947773	5.480301007	5.477772845	NaN	NaN	NaN	NaN	NaN	NaN	NaN	NaN	NaN	NaN	NaN	NaN	NaN	NaN	NaN	NaN	NaN	NaN	NaN	NaN	NaN	5.47392294	5.475863722	5.473984896	5.472061566	5.472879949	5.47745098	NaN	NaN	NaN	NaN	NaN	NaN
343	5.475098696	NaN	NaN	NaN	NaN	NaN	NaN	NaN	NaN	NaN	NaN	5.4768	5.479933974	5.475120104	5.479762468	5.478286138	NaN	NaN	NaN	NaN	NaN	NaN	NaN	NaN	NaN	NaN	NaN	NaN	NaN	NaN	NaN	NaN	NaN	NaN	NaN	NaN	NaN	5.473039204	5.475810669	5.476028184	5.473382413	NaN	5.476325355	NaN	NaN	NaN	NaN	NaN	NaN
343.5	5.476514015	NaN	NaN	NaN	NaN	NaN	NaN	NaN	NaN	NaN	NaN	5.478102772	5.4799	5.477579474	5.480786773	5.478196013	NaN	NaN	NaN	NaN	NaN	NaN	NaN	NaN	NaN	NaN	NaN	NaN	NaN	NaN	NaN	NaN	NaN	NaN	NaN	NaN	NaN	5.473144303	5.477386889	5.474356596	5.472899681	NaN	5.476443978	NaN	NaN	NaN	NaN	NaN	NaN
344	5.476775206	NaN	NaN	NaN	NaN	NaN	NaN	NaN	NaN	NaN	NaN	5.47750458	5.480317212	5.478698446	5.480714562	5.479350896	NaN	NaN	NaN	NaN	NaN	NaN	NaN	NaN	NaN	NaN	NaN	NaN	NaN	NaN	NaN	NaN	NaN	NaN	NaN	NaN	NaN	5.473483115	5.479882192	5.474328157	5.472567305	NaN	5.476468179	NaN	NaN	NaN	NaN	NaN	NaN
344.5	5.47649121	NaN	NaN	NaN	NaN	NaN	NaN	NaN	NaN	NaN	NaN	5.47750225	5.480352346	5.47780469	5.479022771	5.480296491	NaN	NaN	NaN	NaN	NaN	NaN	NaN	NaN	NaN	NaN	NaN	NaN	NaN	NaN	NaN	NaN	NaN	NaN	NaN	NaN	NaN	5.473848066	5.479547397	5.475303827	5.475584693	NaN	5.479960154	NaN	NaN	NaN	NaN	NaN	NaN
345	5.478406338	NaN	NaN	NaN	NaN	NaN	NaN	NaN	NaN	NaN	NaN	5.479190643	5.480499017	5.4792	5.487190218	5.482784625	NaN	NaN	NaN	NaN	NaN	NaN	NaN	NaN	NaN	NaN	NaN	NaN	NaN	NaN	NaN	NaN	NaN	NaN	NaN	NaN	NaN	5.473307893	5.48047311	5.475468509	5.476078401	NaN	5.479172532	NaN	NaN	NaN	NaN	NaN	NaN
345.5	5.478332837	NaN	NaN	NaN	NaN	NaN	NaN	NaN	NaN	NaN	NaN	5.479614359	5.480173951	5.4801	5.487413469	5.482415054	NaN	NaN	NaN	NaN	NaN	NaN	NaN	NaN	NaN	NaN	NaN	NaN	NaN	NaN	NaN	NaN	NaN	NaN	NaN	NaN	NaN	5.473089948	5.480366514	5.476908545	5.478394245	NaN	5.478866221	NaN	NaN	NaN	NaN	NaN	NaN
346	5.4791487	NaN	NaN	NaN	NaN	NaN	NaN	NaN	NaN	NaN	NaN	5.481266237	5.481008225	5.480635924	5.487926003	5.482351457	NaN	NaN	NaN	NaN	NaN	NaN	NaN	NaN	NaN	NaN	NaN	NaN	NaN	NaN	NaN	NaN	NaN	NaN	NaN	NaN	NaN	5.473436638	5.479924117	5.478814994	5.4794	NaN	5.479345671	NaN	NaN	NaN	NaN	NaN	NaN
346.5	5.479869292	NaN	NaN	NaN	NaN	NaN	NaN	NaN	NaN	NaN	NaN	5.480843086	5.482007692	5.480562722	5.488200254	5.484456538	NaN	NaN	NaN	NaN	NaN	NaN	NaN	NaN	NaN	NaN	NaN	NaN	NaN	NaN	NaN	NaN	NaN	NaN	NaN	NaN	NaN	5.476064838	5.479502091	5.478170862	5.478486893	NaN	5.478875957	NaN	NaN	NaN	NaN	NaN	NaN
347	5.478549605	NaN	NaN	NaN	NaN	NaN	NaN	NaN	NaN	NaN	NaN	5.481284768	5.481415456	5.482207967	5.487718773	5.485735518	NaN	NaN	NaN	NaN	NaN	NaN	NaN	NaN	NaN	NaN	NaN	NaN	NaN	NaN	NaN	NaN	NaN	NaN	NaN	NaN	NaN	5.476312592	5.480241623	5.477644193	5.477934394	NaN	5.482226376	NaN	NaN	NaN	NaN	NaN	NaN
347.5	5.479695495	NaN	NaN	NaN	NaN	NaN	NaN	NaN	NaN	NaN	NaN	5.480758195	5.481684161	5.483896552	5.486814041	5.486080633	NaN	NaN	NaN	NaN	NaN	NaN	NaN	NaN	NaN	NaN	NaN	NaN	NaN	NaN	NaN	NaN	NaN	NaN	NaN	NaN	NaN	5.477431507	5.481736215	5.479621742	5.478834353	NaN	5.485412958	NaN	NaN	NaN	NaN	NaN	NaN
348	5.481679938	NaN	NaN	NaN	NaN	NaN	NaN	NaN	NaN	NaN	NaN	5.481604743	5.482671448	5.483397695	5.48710573	5.485145909	NaN	NaN	NaN	NaN	NaN	NaN	NaN	NaN	NaN	NaN	NaN	NaN	NaN	NaN	NaN	NaN	NaN	NaN	NaN	NaN	NaN	5.479492157	5.481176424	5.480042156	5.479030556	NaN	5.485886198	NaN	NaN	NaN	NaN	NaN	NaN
348.5	5.481586109	NaN	NaN	NaN	NaN	NaN	NaN	NaN	NaN	NaN	NaN	5.482233903	5.481875076	5.482646951	5.486252823	5.485247616	NaN	NaN	NaN	NaN	NaN	NaN	NaN	NaN	NaN	NaN	NaN	NaN	NaN	NaN	NaN	NaN	NaN	NaN	NaN	NaN	NaN	5.479312283	5.481443041	5.480043746	5.478950633	NaN	5.485024761	NaN	NaN	NaN	NaN	NaN	NaN
349	5.481585766	NaN	NaN	NaN	NaN	NaN	NaN	NaN	NaN	NaN	NaN	5.481189112	5.4837	5.483290264	5.4867	5.48565614	NaN	NaN	NaN	NaN	NaN	NaN	NaN	NaN	NaN	NaN	NaN	NaN	NaN	NaN	NaN	NaN	NaN	NaN	NaN	NaN	NaN	5.479314922	5.483255372	5.479602741	5.479283727	NaN	5.485428719	NaN	NaN	NaN	NaN	NaN	NaN
349.5	5.482760961	NaN	NaN	NaN	NaN	NaN	NaN	NaN	NaN	NaN	NaN	5.482652735	5.484029856	5.484514777	5.486423511	5.485792709	NaN	NaN	NaN	NaN	NaN	NaN	NaN	NaN	NaN	NaN	NaN	NaN	NaN	NaN	NaN	NaN	NaN	NaN	NaN	NaN	NaN	5.479389102	5.483813955	5.480721309	5.48217246	NaN	5.485941962	NaN	NaN	NaN	NaN	NaN	NaN
350	5.483468165	NaN	NaN	NaN	NaN	NaN	NaN	NaN	NaN	NaN	NaN	5.482020822	5.484291308	5.485178421	5.485250097	5.484925224	NaN	NaN	NaN	NaN	NaN	NaN	NaN	NaN	NaN	NaN	NaN	NaN	NaN	NaN	NaN	NaN	NaN	NaN	NaN	NaN	NaN	5.479844363	5.484970899	5.482748616	5.484025514	NaN	5.485003688	NaN	NaN	NaN	NaN	NaN	NaN
350.5	5.4839	NaN	NaN	NaN	NaN	NaN	NaN	NaN	NaN	NaN	NaN	5.48332875	5.484193568	5.486231964	5.485033409	5.483529863	NaN	NaN	NaN	NaN	NaN	NaN	NaN	NaN	NaN	NaN	NaN	NaN	NaN	NaN	NaN	NaN	NaN	NaN	NaN	NaN	NaN	5.4795	5.484234737	5.483742317	5.4839	NaN	5.4848775	NaN	NaN	NaN	NaN	NaN	NaN
351	5.484571096	NaN	NaN	NaN	NaN	NaN	NaN	NaN	NaN	NaN	NaN	5.482387442	5.485522138	5.48639994	5.484685599	5.485265113	NaN	NaN	NaN	NaN	NaN	NaN	NaN	NaN	NaN	NaN	NaN	NaN	NaN	NaN	NaN	NaN	NaN	NaN	NaN	NaN	NaN	5.479853426	5.484244867	5.484571096	5.483549858	NaN	5.485571774	NaN	NaN	NaN	NaN	NaN	NaN
351.5	5.483244568	NaN	NaN	NaN	NaN	NaN	NaN	NaN	NaN	NaN	NaN	5.484428757	5.486758361	5.48583882	5.483219263	5.48510067	NaN	NaN	NaN	NaN	NaN	NaN	NaN	NaN	NaN	NaN	NaN	NaN	NaN	NaN	NaN	NaN	NaN	NaN	NaN	NaN	NaN	5.479921456	5.485664613	5.483697583	5.482683794	NaN	5.484189464	NaN	NaN	NaN	NaN	NaN	NaN
352	5.484512478	NaN	NaN	NaN	NaN	NaN	NaN	NaN	NaN	NaN	NaN	5.483988062	5.486330642	5.485744095	5.484148826	5.485054278	NaN	NaN	NaN	NaN	NaN	NaN	NaN	NaN	NaN	NaN	NaN	NaN	NaN	NaN	NaN	NaN	NaN	NaN	NaN	NaN	NaN	5.482717494	5.486360914	5.485166	5.481389529	NaN	5.485302746	NaN	NaN	NaN	NaN	NaN	NaN
352.5	5.48573415	NaN	NaN	NaN	NaN	NaN	NaN	NaN	NaN	NaN	NaN	5.48394925	5.48532806	5.486812925	5.483710815	5.485668318	NaN	NaN	NaN	NaN	NaN	NaN	NaN	NaN	NaN	NaN	NaN	NaN	NaN	NaN	NaN	NaN	NaN	NaN	NaN	NaN	NaN	5.482290132	5.484494318	5.485224328	5.484124971	NaN	5.485667551	NaN	NaN	NaN	NaN	NaN	NaN
353	5.48570668	NaN	NaN	NaN	NaN	NaN	NaN	NaN	NaN	NaN	NaN	5.485549697	5.486034499	5.486483509	5.483941935	5.485784773	NaN	NaN	NaN	NaN	NaN	NaN	NaN	NaN	NaN	NaN	NaN	NaN	NaN	NaN	NaN	NaN	NaN	NaN	NaN	NaN	NaN	5.482444369	5.484792642	5.485303868	5.48357015	NaN	5.484130699	NaN	NaN	NaN	NaN	NaN	NaN
353.5	5.486170239	NaN	NaN	NaN	NaN	NaN	NaN	NaN	NaN	NaN	NaN	5.485405762	5.486784643	5.487097165	5.4845	5.485174609	NaN	NaN	NaN	NaN	NaN	NaN	NaN	NaN	NaN	NaN	NaN	NaN	NaN	NaN	NaN	NaN	NaN	NaN	NaN	NaN	NaN	5.483219382	5.484573318	5.485458921	5.483645557	NaN	5.483204913	NaN	NaN	NaN	NaN	NaN	NaN
354	5.486053572	NaN	NaN	NaN	NaN	NaN	NaN	NaN	NaN	NaN	NaN	5.486250853	5.486759772	5.487839695	5.4834	5.486116541	NaN	NaN	NaN	NaN	NaN	NaN	NaN	NaN	NaN	NaN	NaN	NaN	NaN	NaN	NaN	NaN	NaN	NaN	NaN	NaN	NaN	5.483483918	5.485506667	5.48597442	5.483555274	NaN	5.484505366	NaN	NaN	NaN	NaN	NaN	NaN
354.5	5.485911932	NaN	NaN	NaN	NaN	NaN	NaN	NaN	NaN	NaN	NaN	5.487061095	5.487234	5.490126061	5.484933898	5.487045908	NaN	NaN	NaN	NaN	NaN	NaN	NaN	NaN	NaN	NaN	NaN	NaN	NaN	NaN	NaN	NaN	NaN	NaN	NaN	NaN	NaN	5.485254412	5.484628535	5.485445101	5.483345411	NaN	5.484460163	NaN	NaN	NaN	NaN	NaN	NaN
355	5.486151701	NaN	NaN	NaN	NaN	NaN	NaN	NaN	NaN	NaN	NaN	5.485893812	5.487956112	5.48979175	5.485187316	5.487816917	NaN	NaN	NaN	NaN	NaN	NaN	NaN	NaN	NaN	NaN	NaN	NaN	NaN	NaN	NaN	NaN	NaN	NaN	NaN	NaN	NaN	5.484493512	5.484961429	5.485083821	5.483717282	NaN	5.485062449	NaN	NaN	NaN	NaN	NaN	NaN
355.5	5.486712343	NaN	NaN	NaN	NaN	NaN	NaN	NaN	NaN	NaN	NaN	5.489788074	5.488972541	5.490368933	5.485555246	5.488338384	NaN	NaN	NaN	NaN	NaN	NaN	NaN	NaN	NaN	NaN	NaN	NaN	NaN	NaN	NaN	NaN	NaN	NaN	NaN	NaN	NaN	5.483767829	5.485700849	5.485860432	5.483161002	NaN	5.484187618	NaN	NaN	NaN	NaN	NaN	NaN
356	5.487000678	NaN	NaN	NaN	NaN	NaN	NaN	NaN	NaN	NaN	NaN	5.4905	5.487530662	5.489528228	5.485647284	5.48751302	NaN	NaN	NaN	NaN	NaN	NaN	NaN	NaN	NaN	NaN	NaN	NaN	NaN	NaN	NaN	NaN	NaN	NaN	NaN	NaN	NaN	5.484302697	5.486340193	5.485656331	5.483070868	NaN	5.4843	NaN	NaN	NaN	NaN	NaN	NaN
356.5	5.486940054	NaN	NaN	NaN	NaN	NaN	NaN	NaN	NaN	NaN	NaN	5.490473989	5.488108352	5.490037705	5.4847	5.48808	NaN	NaN	NaN	NaN	NaN	NaN	NaN	NaN	NaN	NaN	NaN	NaN	NaN	NaN	NaN	NaN	NaN	NaN	NaN	NaN	NaN	5.485424463	5.486632374	5.485412219	5.485015523	NaN	5.485410182	NaN	NaN	NaN	NaN	NaN	NaN
357	5.488622166	NaN	NaN	NaN	NaN	NaN	NaN	NaN	NaN	NaN	NaN	4.635577778	5.489238321	5.489907112	5.48417135	5.488903774	NaN	NaN	NaN	NaN	NaN	NaN	NaN	NaN	NaN	NaN	NaN	NaN	NaN	NaN	NaN	NaN	NaN	NaN	NaN	NaN	NaN	5.484830706	5.487752807	5.48585571	5.486175431	NaN	5.485933935	NaN	NaN	NaN	NaN	NaN	NaN
357.5	5.48926153	NaN	NaN	NaN	NaN	NaN	NaN	NaN	NaN	NaN	NaN	NaN	5.489056353	5.491927161	5.487484975	5.488194901	NaN	NaN	NaN	NaN	NaN	NaN	NaN	NaN	NaN	NaN	NaN	NaN	NaN	NaN	NaN	NaN	NaN	NaN	NaN	NaN	NaN	5.485154566	5.489571637	5.486688742	5.487330451	NaN	5.486016406	NaN	NaN	NaN	NaN	NaN	NaN
358	5.488719233	NaN	NaN	NaN	NaN	NaN	NaN	NaN	NaN	NaN	NaN	NaN	5.490580284	5.491085752	5.487038446	5.490048588	NaN	NaN	NaN	NaN	NaN	NaN	NaN	NaN	NaN	NaN	NaN	NaN	NaN	NaN	NaN	NaN	NaN	NaN	NaN	NaN	NaN	5.486065728	5.489869799	5.486458681	5.487799458	NaN	5.488563311	NaN	NaN	NaN	NaN	NaN	NaN
358.5	5.489937681	NaN	NaN	NaN	NaN	NaN	NaN	NaN	NaN	NaN	NaN	NaN	5.490934755	5.492043611	5.487194795	5.490849827	NaN	NaN	NaN	NaN	NaN	NaN	NaN	NaN	NaN	NaN	NaN	NaN	NaN	NaN	NaN	NaN	NaN	NaN	NaN	NaN	NaN	5.485874985	5.489271951	5.488411446	5.487629268	NaN	5.488405862	NaN	NaN	NaN	NaN	NaN	NaN
359	5.488797537	NaN	NaN	NaN	NaN	NaN	NaN	NaN	NaN	NaN	NaN	NaN	5.490873824	5.492926995	5.4881035	5.490523049	NaN	NaN	NaN	NaN	NaN	NaN	NaN	NaN	NaN	NaN	NaN	NaN	NaN	NaN	NaN	NaN	NaN	NaN	NaN	NaN	NaN	5.486100459	5.491726944	5.488654941	5.488168853	NaN	5.487771915	NaN	NaN	NaN	NaN	NaN	NaN
359.5	5.489676025	NaN	NaN	NaN	NaN	NaN	NaN	NaN	NaN	NaN	NaN	NaN	5.492424775	5.492881193	5.489658746	5.4916	NaN	NaN	NaN	NaN	NaN	NaN	NaN	NaN	NaN	NaN	NaN	NaN	NaN	NaN	NaN	NaN	NaN	NaN	NaN	NaN	NaN	5.485523636	5.488705666	5.488272041	5.488856081	NaN	5.487794366	NaN	NaN	NaN	NaN	NaN	NaN
360	5.489394333	NaN	NaN	NaN	NaN	NaN	NaN	NaN	NaN	NaN	NaN	NaN	5.493013754	5.4941393	5.49018341	5.491762168	NaN	NaN	NaN	NaN	NaN	NaN	NaN	NaN	NaN	NaN	NaN	NaN	NaN	NaN	NaN	NaN	NaN	NaN	NaN	NaN	NaN	5.487612274	5.491434686	5.488647826	5.488644144	NaN	5.487736147	NaN	NaN	NaN	NaN	NaN	NaN
360.5	5.489863457	NaN	NaN	NaN	NaN	NaN	NaN	NaN	NaN	NaN	NaN	NaN	5.49357552	5.493910808	5.493049294	5.492192004	NaN	NaN	NaN	NaN	NaN	NaN	NaN	NaN	NaN	NaN	NaN	NaN	NaN	NaN	NaN	NaN	NaN	NaN	NaN	NaN	NaN	5.488723148	5.491956375	5.490181402	5.489161501	NaN	5.489303283	NaN	NaN	NaN	NaN	NaN	NaN
361	5.491948448	NaN	NaN	NaN	NaN	NaN	NaN	NaN	NaN	NaN	NaN	NaN	5.493237799	5.49362645	5.493509516	5.492745341	NaN	NaN	NaN	NaN	NaN	NaN	NaN	NaN	NaN	NaN	NaN	NaN	NaN	NaN	NaN	NaN	NaN	NaN	NaN	NaN	NaN	5.489177165	5.4935	5.489850709	5.492443572	NaN	5.489295612	NaN	NaN	NaN	NaN	NaN	NaN
361.5	5.491526253	NaN	NaN	NaN	NaN	NaN	NaN	NaN	NaN	NaN	NaN	NaN	5.494626208	5.494970154	5.494143658	5.493320787	NaN	NaN	NaN	NaN	NaN	NaN	NaN	NaN	NaN	NaN	NaN	NaN	NaN	NaN	NaN	NaN	NaN	NaN	NaN	NaN	NaN	5.489314045	5.493718202	5.49143113	5.491398374	NaN	5.491069504	NaN	NaN	NaN	NaN	NaN	NaN
362	5.493329486	NaN	NaN	NaN	NaN	NaN	NaN	NaN	NaN	NaN	NaN	NaN	5.495692461	5.495421754	5.493924845	5.495080931	NaN	NaN	NaN	NaN	NaN	NaN	NaN	NaN	NaN	NaN	NaN	NaN	NaN	NaN	NaN	NaN	NaN	NaN	NaN	NaN	NaN	5.489796424	5.494820187	5.491812846	5.490930066	NaN	5.489895635	NaN	NaN	NaN	NaN	NaN	NaN
362.5	5.493624237	NaN	NaN	NaN	NaN	NaN	NaN	NaN	NaN	NaN	NaN	NaN	5.495	5.495919401	5.49306314	5.494901026	NaN	NaN	NaN	NaN	NaN	NaN	NaN	NaN	NaN	NaN	NaN	NaN	NaN	NaN	NaN	NaN	NaN	NaN	NaN	NaN	NaN	5.491077677	5.495017164	5.491984635	5.491509271	NaN	5.491386223	NaN	NaN	NaN	NaN	NaN	NaN
363	5.494772374	NaN	NaN	NaN	NaN	NaN	NaN	NaN	NaN	NaN	NaN	NaN	5.496545595	5.496948299	5.495541634	5.496033242	NaN	NaN	NaN	NaN	NaN	NaN	NaN	NaN	NaN	NaN	NaN	NaN	NaN	NaN	NaN	NaN	NaN	NaN	NaN	NaN	NaN	5.48936756	5.497445137	5.493587164	5.494244747	NaN	5.490704079	NaN	NaN	NaN	NaN	NaN	NaN
363.5	5.494687381	NaN	NaN	NaN	NaN	NaN	NaN	NaN	NaN	NaN	NaN	NaN	5.4976	5.496289792	5.497498504	5.497966047	NaN	NaN	NaN	NaN	NaN	NaN	NaN	NaN	NaN	NaN	NaN	NaN	NaN	NaN	NaN	NaN	NaN	NaN	NaN	NaN	NaN	5.490299687	5.496743184	5.494126678	5.494775255	NaN	5.493091142	NaN	NaN	NaN	NaN	NaN	NaN
364	5.49572747	NaN	NaN	NaN	NaN	NaN	NaN	NaN	NaN	NaN	NaN	NaN	5.499017597	5.49920225	5.498862777	5.499847033	NaN	NaN	NaN	NaN	NaN	NaN	NaN	NaN	NaN	NaN	NaN	NaN	NaN	NaN	NaN	NaN	NaN	NaN	NaN	NaN	NaN	5.4919	5.498518946	5.4944	5.495517673	NaN	5.493363274	NaN	NaN	NaN	NaN	NaN	NaN
364.5	5.497708061	NaN	NaN	NaN	NaN	NaN	NaN	NaN	NaN	NaN	NaN	NaN	5.500049411	5.501018643	5.499966397	5.5012	NaN	NaN	NaN	NaN	NaN	NaN	NaN	NaN	NaN	NaN	NaN	NaN	NaN	NaN	NaN	NaN	NaN	NaN	NaN	NaN	NaN	5.493338133	5.499605436	5.49742202	5.49510733	NaN	5.494368671	NaN	NaN	NaN	NaN	NaN	NaN
365	5.497854582	NaN	NaN	NaN	NaN	NaN	NaN	NaN	NaN	NaN	NaN	NaN	5.50063975	5.5025	5.500002149	5.50098498	NaN	NaN	NaN	NaN	NaN	NaN	NaN	NaN	NaN	NaN	NaN	NaN	NaN	NaN	NaN	NaN	NaN	NaN	NaN	NaN	NaN	5.493962577	5.500010184	5.4967	5.497836428	NaN	5.495243979	NaN	NaN	NaN	NaN	NaN	NaN
365.5	5.498104665	NaN	NaN	NaN	NaN	NaN	NaN	NaN	NaN	NaN	NaN	NaN	5.499664702	5.50278437	5.500107336	5.500818395	NaN	NaN	NaN	NaN	NaN	NaN	NaN	NaN	NaN	NaN	NaN	NaN	NaN	NaN	NaN	NaN	NaN	NaN	NaN	NaN	NaN	5.495447609	5.501566484	5.49946955	5.4971	NaN	5.4965	NaN	NaN	NaN	NaN	NaN	NaN
366	5.499124892	NaN	NaN	NaN	NaN	NaN	NaN	NaN	NaN	NaN	NaN	NaN	5.500640606	5.501422598	5.5003	5.500272906	NaN	NaN	NaN	NaN	NaN	NaN	NaN	NaN	NaN	NaN	NaN	NaN	NaN	NaN	NaN	NaN	NaN	NaN	NaN	NaN	NaN	5.495653908	5.502650768	5.499488551	5.499150059	NaN	5.498136471	NaN	NaN	NaN	NaN	NaN	NaN
366.5	5.500378881	NaN	NaN	NaN	NaN	NaN	NaN	NaN	NaN	NaN	NaN	NaN	5.5016709	5.502240499	5.500134244	5.50186361	NaN	NaN	NaN	NaN	NaN	NaN	NaN	NaN	NaN	NaN	NaN	NaN	NaN	NaN	NaN	NaN	NaN	NaN	NaN	NaN	NaN	5.498110592	5.504377993	5.501193832	5.500133314	NaN	5.498641036	NaN	NaN	NaN	NaN	NaN	NaN
367	5.500729937	NaN	NaN	NaN	NaN	NaN	NaN	NaN	NaN	NaN	NaN	NaN	5.502393651	5.503321753	5.499928751	5.504249447	NaN	NaN	NaN	NaN	NaN	NaN	NaN	NaN	NaN	NaN	NaN	NaN	NaN	NaN	NaN	NaN	NaN	NaN	NaN	NaN	NaN	5.50027329	5.5038	5.501065144	5.501012093	NaN	5.498357877	NaN	NaN	NaN	NaN	NaN	NaN
367.5	5.502357752	NaN	NaN	NaN	NaN	NaN	NaN	NaN	NaN	NaN	NaN	NaN	5.502658281	5.503148178	5.500464027	5.503253829	NaN	NaN	NaN	NaN	NaN	NaN	NaN	NaN	NaN	NaN	NaN	NaN	NaN	NaN	NaN	NaN	NaN	NaN	NaN	NaN	NaN	5.504046465	5.506661533	5.502857901	5.502332974	NaN	5.500104435	NaN	NaN	NaN	NaN	NaN	NaN
368	5.502496337	NaN	NaN	NaN	NaN	NaN	NaN	NaN	NaN	NaN	NaN	NaN	5.503014475	5.503344056	5.500923412	5.505239873	NaN	NaN	NaN	NaN	NaN	NaN	NaN	NaN	NaN	NaN	NaN	NaN	NaN	NaN	NaN	NaN	NaN	NaN	NaN	NaN	NaN	5.503383859	5.506837387	5.503019118	5.501994595	NaN	5.49992179	NaN	NaN	NaN	NaN	NaN	NaN
368.5	5.503402429	NaN	NaN	NaN	NaN	NaN	NaN	NaN	NaN	NaN	NaN	NaN	5.503161813	5.504661357	5.501162781	5.506389155	NaN	NaN	NaN	NaN	NaN	NaN	NaN	NaN	NaN	NaN	NaN	NaN	NaN	NaN	NaN	NaN	NaN	NaN	NaN	NaN	NaN	5.505268024	5.508604183	5.504581073	5.50570499	NaN	5.501597694	NaN	NaN	NaN	NaN	NaN	NaN
369	5.504306578	NaN	NaN	NaN	NaN	NaN	NaN	NaN	NaN	NaN	NaN	NaN	5.506645558	5.507213323	5.502256487	5.507346736	NaN	NaN	NaN	NaN	NaN	NaN	NaN	NaN	NaN	NaN	NaN	NaN	NaN	NaN	NaN	NaN	NaN	NaN	NaN	NaN	NaN	5.506647412	5.509353264	5.504349595	5.505090756	NaN	5.504470179	NaN	NaN	NaN	NaN	NaN	NaN
369.5	5.505099545	NaN	NaN	NaN	NaN	NaN	NaN	NaN	NaN	NaN	NaN	NaN	5.509142334	5.50871943	5.504503226	5.507522316	NaN	NaN	NaN	NaN	NaN	NaN	NaN	NaN	NaN	NaN	NaN	NaN	NaN	NaN	NaN	NaN	NaN	NaN	NaN	NaN	NaN	5.507451859	5.509480567	5.5071	5.507568569	NaN	5.506237524	NaN	NaN	NaN	NaN	NaN	NaN
370	5.506224407	NaN	NaN	NaN	NaN	NaN	NaN	NaN	NaN	NaN	NaN	NaN	5.5093	5.509132771	5.505464551	5.5079	NaN	NaN	NaN	NaN	NaN	NaN	NaN	NaN	NaN	NaN	NaN	NaN	NaN	NaN	NaN	NaN	NaN	NaN	NaN	NaN	NaN	5.508280413	5.5125	5.50805327	5.508730704	NaN	5.509386488	NaN	NaN	NaN	NaN	NaN	NaN
370.5	5.508691551	NaN	NaN	NaN	NaN	NaN	NaN	NaN	NaN	NaN	NaN	NaN	5.511364479	5.510968796	5.508397388	5.510486525	NaN	NaN	NaN	NaN	NaN	NaN	NaN	NaN	NaN	NaN	NaN	NaN	NaN	NaN	NaN	NaN	NaN	NaN	NaN	NaN	NaN	5.509823645	5.512294704	5.508985714	5.509371875	NaN	5.508254664	NaN	NaN	NaN	NaN	NaN	NaN
371	5.510680183	NaN	NaN	NaN	NaN	NaN	NaN	NaN	NaN	NaN	NaN	NaN	5.511923494	5.512059561	5.509829798	5.512825488	NaN	NaN	NaN	NaN	NaN	NaN	NaN	NaN	NaN	NaN	NaN	NaN	NaN	NaN	NaN	NaN	NaN	NaN	NaN	NaN	NaN	5.511424104	5.514022941	5.511530568	5.512595974	NaN	5.512680958	NaN	NaN	NaN	NaN	NaN	NaN
371.5	5.511992367	NaN	NaN	NaN	NaN	NaN	NaN	NaN	NaN	NaN	NaN	NaN	5.513130167	5.514377421	5.513756634	5.513721286	NaN	NaN	NaN	NaN	NaN	NaN	NaN	NaN	NaN	NaN	NaN	NaN	NaN	NaN	NaN	NaN	NaN	NaN	NaN	NaN	NaN	5.514063064	5.516358541	5.511508363	5.515265838	NaN	5.512793182	NaN	NaN	NaN	NaN	NaN	NaN
372	5.514555721	NaN	NaN	NaN	NaN	NaN	NaN	NaN	NaN	NaN	NaN	NaN	5.51468062	5.515614239	5.512792701	5.51692234	NaN	NaN	NaN	NaN	NaN	NaN	NaN	NaN	NaN	NaN	NaN	NaN	NaN	NaN	NaN	NaN	NaN	NaN	NaN	NaN	NaN	5.514653917	5.516356512	5.516488926	5.515550672	NaN	5.514422185	NaN	NaN	NaN	NaN	NaN	NaN
372.5	5.516669712	NaN	NaN	NaN	NaN	NaN	NaN	NaN	NaN	NaN	NaN	NaN	5.514310877	5.516685163	5.516654261	5.519580224	NaN	NaN	NaN	NaN	NaN	NaN	NaN	NaN	NaN	NaN	NaN	NaN	NaN	NaN	NaN	NaN	NaN	NaN	NaN	NaN	NaN	5.515867085	5.519550237	5.516652466	5.519835593	NaN	5.517721575	NaN	NaN	NaN	NaN	NaN	NaN
373	5.519619981	NaN	NaN	NaN	NaN	NaN	NaN	NaN	NaN	NaN	NaN	NaN	5.515113945	5.520744632	5.521110168	5.522820373	NaN	NaN	NaN	NaN	NaN	NaN	NaN	NaN	NaN	NaN	NaN	NaN	NaN	NaN	NaN	NaN	NaN	NaN	NaN	NaN	NaN	5.520188752	5.521032436	5.520826932	5.5197	NaN	5.520928897	NaN	NaN	NaN	NaN	NaN	NaN
373.5	5.522538985	NaN	NaN	NaN	NaN	NaN	NaN	NaN	NaN	NaN	NaN	NaN	5.517873282	5.522307285	5.52219246	5.524244256	NaN	NaN	NaN	NaN	NaN	NaN	NaN	NaN	NaN	NaN	NaN	NaN	NaN	NaN	NaN	NaN	NaN	NaN	NaN	NaN	NaN	5.520965175	5.522207673	5.524070492	5.524904656	NaN	5.522331716	NaN	NaN	NaN	NaN	NaN	NaN
374	5.523295943	NaN	NaN	NaN	NaN	NaN	NaN	NaN	NaN	NaN	NaN	NaN	5.520793193	5.524141876	5.526867732	5.525699049	NaN	NaN	NaN	NaN	NaN	NaN	NaN	NaN	NaN	NaN	NaN	NaN	NaN	NaN	NaN	NaN	NaN	NaN	NaN	NaN	NaN	5.518464537	5.524824832	5.527583578	5.523658382	NaN	5.525403107	NaN	NaN	NaN	NaN	NaN	NaN
374.5	5.526025163	NaN	NaN	NaN	NaN	NaN	NaN	NaN	NaN	NaN	NaN	NaN	5.523592207	5.525786279	5.529724496	5.5278	NaN	NaN	NaN	NaN	NaN	NaN	NaN	NaN	NaN	NaN	NaN	NaN	NaN	NaN	NaN	NaN	NaN	NaN	NaN	NaN	NaN	5.519607616	5.528810864	5.528258837	5.527278553	NaN	5.530328384	NaN	NaN	NaN	NaN	NaN	NaN
375	5.525282161	NaN	NaN	NaN	NaN	NaN	NaN	NaN	NaN	NaN	NaN	NaN	5.526413729	5.526784274	5.533290652	5.5279	NaN	NaN	NaN	NaN	NaN	NaN	NaN	NaN	NaN	NaN	NaN	NaN	NaN	NaN	NaN	NaN	NaN	NaN	NaN	NaN	NaN	5.523253855	5.529303259	5.5317477	5.531745382	NaN	5.533438558	NaN	NaN	NaN	NaN	NaN	NaN
375.5	5.526030688	NaN	NaN	NaN	NaN	NaN	NaN	NaN	NaN	NaN	NaN	NaN	5.529469681	5.528855684	5.532850965	5.5288	NaN	NaN	NaN	NaN	NaN	NaN	NaN	NaN	NaN	NaN	NaN	NaN	NaN	NaN	NaN	NaN	NaN	NaN	NaN	NaN	NaN	5.526827644	5.529953346	5.531598879	5.531197522	NaN	5.535474183	NaN	NaN	NaN	NaN	NaN	NaN
376	5.529850369	NaN	NaN	NaN	NaN	NaN	NaN	NaN	NaN	NaN	NaN	NaN	5.52948052	5.530499801	5.536629344	5.531985745	NaN	NaN	NaN	NaN	NaN	NaN	NaN	NaN	NaN	NaN	NaN	NaN	NaN	NaN	NaN	NaN	NaN	NaN	NaN	NaN	NaN	5.529443369	5.533093936	5.534378275	5.535345006	NaN	5.536728945	NaN	NaN	NaN	NaN	NaN	NaN
376.5	5.533073064	NaN	NaN	NaN	NaN	NaN	NaN	NaN	NaN	NaN	NaN	NaN	5.532273306	5.532730105	5.536842812	5.533895928	NaN	NaN	NaN	NaN	NaN	NaN	NaN	NaN	NaN	NaN	NaN	NaN	NaN	NaN	NaN	NaN	NaN	NaN	NaN	NaN	NaN	5.531849379	5.5340625	5.535704545	5.539534703	NaN	5.536976585	NaN	NaN	NaN	NaN	NaN	NaN
377	5.536437629	NaN	NaN	NaN	NaN	NaN	NaN	NaN	NaN	NaN	NaN	NaN	5.534611439	5.535534099	5.537667125	5.535640577	NaN	NaN	NaN	NaN	NaN	NaN	NaN	NaN	NaN	NaN	NaN	NaN	NaN	NaN	NaN	NaN	NaN	NaN	NaN	NaN	NaN	5.536478133	5.5344	5.539854591	5.540693407	NaN	5.537360938	NaN	NaN	NaN	NaN	NaN	NaN
377.5	5.537909327	NaN	NaN	NaN	NaN	NaN	NaN	NaN	NaN	NaN	NaN	NaN	5.533710241	5.539558929	5.538833352	5.536758243	NaN	NaN	NaN	NaN	NaN	NaN	NaN	NaN	NaN	NaN	NaN	NaN	NaN	NaN	NaN	NaN	NaN	NaN	NaN	NaN	NaN	5.538087778	5.535962258	5.541658139	5.544904137	NaN	5.539482399	NaN	NaN	NaN	NaN	NaN	NaN
378	5.541259316	NaN	NaN	NaN	NaN	NaN	NaN	NaN	NaN	NaN	NaN	NaN	5.538609084	5.540249528	5.54464881	5.538555385	NaN	NaN	NaN	NaN	NaN	NaN	NaN	NaN	NaN	NaN	NaN	NaN	NaN	NaN	NaN	NaN	NaN	NaN	NaN	NaN	NaN	5.53687578	5.538164895	5.542672945	5.545675494	NaN	5.538351774	NaN	NaN	NaN	NaN	NaN	NaN
378.5	5.542499836	NaN	NaN	NaN	NaN	NaN	NaN	NaN	NaN	NaN	NaN	NaN	5.539342113	5.542459275	5.544308436	5.540700749	NaN	NaN	NaN	NaN	NaN	NaN	NaN	NaN	NaN	NaN	NaN	NaN	NaN	NaN	NaN	NaN	NaN	NaN	NaN	NaN	NaN	5.538981459	5.539965912	5.546045622	5.549527865	NaN	5.539051685	NaN	NaN	NaN	NaN	NaN	NaN
379	5.544508127	NaN	NaN	NaN	NaN	NaN	NaN	NaN	NaN	NaN	NaN	NaN	5.541126908	5.544925758	5.544090496	5.540889658	NaN	NaN	NaN	NaN	NaN	NaN	NaN	NaN	NaN	NaN	NaN	NaN	NaN	NaN	NaN	NaN	NaN	NaN	NaN	NaN	NaN	5.54187326	5.539550652	5.549593278	5.553038112	NaN	5.542553548	NaN	NaN	NaN	NaN	NaN	NaN
379.5	5.545322086	NaN	NaN	NaN	NaN	NaN	NaN	NaN	NaN	NaN	NaN	NaN	5.543915302	5.54813996	5.545099462	5.542208042	NaN	NaN	NaN	NaN	NaN	NaN	NaN	NaN	NaN	NaN	NaN	NaN	NaN	NaN	NaN	NaN	NaN	NaN	NaN	NaN	NaN	5.543016714	5.543664915	5.553429712	5.5536	NaN	5.542644966	NaN	NaN	NaN	NaN	NaN	NaN
380	5.548990973	NaN	NaN	NaN	NaN	NaN	NaN	NaN	NaN	NaN	NaN	NaN	5.545502917	5.548607495	5.54937445	5.543554193	NaN	NaN	NaN	NaN	NaN	NaN	NaN	NaN	NaN	NaN	NaN	NaN	NaN	NaN	NaN	NaN	NaN	NaN	NaN	NaN	NaN	5.543104563	5.547593916	5.552243663	5.558453759	NaN	5.542508601	NaN	NaN	NaN	NaN	NaN	NaN
380.5	5.549151377	NaN	NaN	NaN	NaN	NaN	NaN	NaN	NaN	NaN	NaN	NaN	5.547592276	5.549187691	5.548382981	5.545543224	NaN	NaN	NaN	NaN	NaN	NaN	NaN	NaN	NaN	NaN	NaN	NaN	NaN	NaN	NaN	NaN	NaN	NaN	NaN	NaN	NaN	5.5468	5.552958291	5.557070377	5.557579607	NaN	5.547482985	NaN	NaN	NaN	NaN	NaN	NaN
381	5.550901375	NaN	NaN	NaN	NaN	NaN	NaN	NaN	NaN	NaN	NaN	NaN	5.54824703	5.551759291	5.550412955	5.545509497	NaN	NaN	NaN	NaN	NaN	NaN	NaN	NaN	NaN	NaN	NaN	NaN	NaN	NaN	NaN	NaN	NaN	NaN	NaN	NaN	NaN	5.550995926	5.556133001	5.557144064	5.5607	NaN	5.554665679	NaN	NaN	NaN	NaN	NaN	NaN
381.5	5.554464441	NaN	NaN	NaN	NaN	NaN	NaN	NaN	NaN	NaN	NaN	NaN	5.54995	5.553354225	5.55640898	5.547520331	NaN	NaN	NaN	NaN	NaN	NaN	NaN	NaN	NaN	NaN	NaN	NaN	NaN	NaN	NaN	NaN	NaN	NaN	NaN	NaN	NaN	5.550800966	5.558505372	5.561830472	5.562170814	NaN	5.559177352	NaN	NaN	NaN	NaN	NaN	NaN
382	5.55656298	NaN	NaN	NaN	NaN	NaN	NaN	NaN	NaN	NaN	NaN	NaN	5.552404037	5.557492935	5.567421904	5.550760964	NaN	NaN	NaN	NaN	NaN	NaN	NaN	NaN	NaN	NaN	NaN	NaN	NaN	NaN	NaN	NaN	NaN	NaN	NaN	NaN	NaN	5.554533494	5.561450469	5.561347089	5.564871095	NaN	5.561217359	NaN	NaN	NaN	NaN	NaN	NaN
382.5	5.559093009	NaN	NaN	NaN	NaN	NaN	NaN	NaN	NaN	NaN	NaN	NaN	5.552895866	5.560186018	5.567174174	5.553951926	NaN	NaN	NaN	NaN	NaN	NaN	NaN	NaN	NaN	NaN	NaN	NaN	NaN	NaN	NaN	NaN	NaN	NaN	NaN	NaN	NaN	5.557071873	5.565636364	5.563353574	5.565276576	NaN	5.567969516	NaN	NaN	NaN	NaN	NaN	NaN
383	5.5614984	NaN	NaN	NaN	NaN	NaN	NaN	NaN	NaN	NaN	NaN	NaN	5.555309457	5.561125351	5.571606872	5.560996018	NaN	NaN	NaN	NaN	NaN	NaN	NaN	NaN	NaN	NaN	NaN	NaN	NaN	NaN	NaN	NaN	NaN	NaN	NaN	NaN	NaN	5.559582712	5.566850338	5.565450055	5.566746552	NaN	5.566926528	NaN	NaN	NaN	NaN	NaN	NaN
383.5	5.564047605	NaN	NaN	NaN	NaN	NaN	NaN	NaN	NaN	NaN	NaN	NaN	5.557038555	5.564462032	5.574218408	5.564212694	NaN	NaN	NaN	NaN	NaN	NaN	NaN	NaN	NaN	NaN	NaN	NaN	NaN	NaN	NaN	NaN	NaN	NaN	NaN	NaN	NaN	5.561390603	5.569286459	5.56485474	5.570479027	NaN	5.570470621	NaN	NaN	NaN	NaN	NaN	NaN
384	5.564903131	NaN	NaN	NaN	NaN	NaN	NaN	NaN	NaN	NaN	NaN	NaN	5.560373434	5.564556813	5.575179387	5.563714491	NaN	NaN	NaN	NaN	NaN	NaN	NaN	NaN	NaN	NaN	NaN	NaN	NaN	NaN	NaN	NaN	NaN	NaN	NaN	NaN	NaN	5.565428624	5.568369159	5.571772567	5.570486377	NaN	5.572426328	NaN	NaN	NaN	NaN	NaN	NaN
384.5	5.564962743	NaN	NaN	NaN	NaN	NaN	NaN	NaN	NaN	NaN	NaN	NaN	5.564879441	5.564661419	5.579	5.566219811	NaN	NaN	NaN	NaN	NaN	NaN	NaN	NaN	NaN	NaN	NaN	NaN	NaN	NaN	NaN	NaN	NaN	NaN	NaN	NaN	NaN	5.566820331	5.57508167	5.572777027	5.575443203	NaN	5.578300058	NaN	NaN	NaN	NaN	NaN	NaN
385	5.569266225	NaN	NaN	NaN	NaN	NaN	NaN	NaN	NaN	NaN	NaN	NaN	5.567055527	5.569266225	5.578634618	5.568398433	NaN	NaN	NaN	NaN	NaN	NaN	NaN	NaN	NaN	NaN	NaN	NaN	NaN	NaN	NaN	NaN	NaN	NaN	NaN	NaN	NaN	5.568706077	5.577264315	5.574960816	5.575244262	NaN	5.582690307	NaN	NaN	NaN	NaN	NaN	NaN
385.5	5.571939531	NaN	NaN	NaN	NaN	NaN	NaN	NaN	NaN	NaN	NaN	NaN	5.569780066	5.570045021	5.584479559	5.569621846	NaN	NaN	NaN	NaN	NaN	NaN	NaN	NaN	NaN	NaN	NaN	NaN	NaN	NaN	NaN	NaN	NaN	NaN	NaN	NaN	NaN	5.569799358	5.5777	5.577523967	5.578400421	NaN	5.583649144	NaN	NaN	NaN	NaN	NaN	NaN
386	5.572512303	NaN	NaN	NaN	NaN	NaN	NaN	NaN	NaN	NaN	NaN	NaN	5.572142154	5.57304631	5.58522	5.574516314	NaN	NaN	NaN	NaN	NaN	NaN	NaN	NaN	NaN	NaN	NaN	NaN	NaN	NaN	NaN	NaN	NaN	NaN	NaN	NaN	NaN	5.572822894	5.57211	5.577669051	5.580212701	NaN	5.58454374	NaN	NaN	NaN	NaN	NaN	NaN
386.5	5.573409544	NaN	NaN	NaN	NaN	NaN	NaN	NaN	NaN	NaN	NaN	NaN	5.575710289	5.573152887	5.589457055	5.5778	NaN	NaN	NaN	NaN	NaN	NaN	NaN	NaN	NaN	NaN	NaN	NaN	NaN	NaN	NaN	NaN	NaN	NaN	NaN	NaN	NaN	5.573900439	5.574096364	5.58023299	5.580714061	NaN	5.585953387	NaN	NaN	NaN	NaN	NaN	NaN
387	5.57864287	NaN	NaN	NaN	NaN	NaN	NaN	NaN	NaN	NaN	NaN	NaN	5.579357463	5.580347741	5.591154283	5.579734221	NaN	NaN	NaN	NaN	NaN	NaN	NaN	NaN	NaN	NaN	NaN	NaN	NaN	NaN	NaN	NaN	NaN	NaN	NaN	NaN	NaN	5.575765981	5.57573084	5.580345352	5.584807735	NaN	5.584987193	NaN	NaN	NaN	NaN	NaN	NaN
387.5	5.578031419	NaN	NaN	NaN	NaN	NaN	NaN	NaN	NaN	NaN	NaN	NaN	5.582302352	5.58140917	5.593384327	5.57840663	NaN	NaN	NaN	NaN	NaN	NaN	NaN	NaN	NaN	NaN	NaN	NaN	NaN	NaN	NaN	NaN	NaN	NaN	NaN	NaN	NaN	5.5791505	5.579804164	5.583761007	5.585602077	NaN	NaN	NaN	NaN	NaN	NaN	NaN	NaN
388	5.582824799	NaN	NaN	NaN	NaN	NaN	NaN	NaN	NaN	NaN	NaN	NaN	5.583898937	5.586536295	5.5962431	5.579910668	NaN	NaN	NaN	NaN	NaN	NaN	NaN	NaN	NaN	NaN	NaN	NaN	NaN	NaN	NaN	NaN	NaN	NaN	NaN	NaN	NaN	5.581375934	5.581857436	5.582824799	5.584912063	NaN	NaN	NaN	NaN	NaN	NaN	NaN	NaN
388.5	5.584064852	NaN	NaN	NaN	NaN	NaN	NaN	NaN	NaN	NaN	NaN	NaN	5.587831863	5.588611559	5.5956225	5.582895137	NaN	NaN	NaN	NaN	NaN	NaN	NaN	NaN	NaN	NaN	NaN	NaN	NaN	NaN	NaN	NaN	NaN	NaN	NaN	NaN	NaN	5.582658887	5.582085748	5.584064852	5.587909091	NaN	NaN	NaN	NaN	NaN	NaN	NaN	NaN
389	5.584976339	NaN	NaN	NaN	NaN	NaN	NaN	NaN	NaN	NaN	NaN	NaN	5.587809683	5.589899384	5.59925958	5.585108579	NaN	NaN	NaN	NaN	NaN	NaN	NaN	NaN	NaN	NaN	NaN	NaN	NaN	NaN	NaN	NaN	NaN	NaN	NaN	NaN	NaN	5.583233023	5.581895312	5.587511138	5.59184682	NaN	NaN	NaN	NaN	NaN	NaN	NaN	NaN
389.5	5.589647251	NaN	NaN	NaN	NaN	NaN	NaN	NaN	NaN	NaN	NaN	NaN	5.59154765	5.591417996	5.598588663	5.5863502	NaN	NaN	NaN	NaN	NaN	NaN	NaN	NaN	NaN	NaN	NaN	NaN	NaN	NaN	NaN	NaN	NaN	NaN	NaN	NaN	NaN	5.583448023	5.584803306	5.589647251	5.59211474	NaN	NaN	NaN	NaN	NaN	NaN	NaN	NaN
390	5.591644654	NaN	NaN	NaN	NaN	NaN	NaN	NaN	NaN	NaN	NaN	NaN	5.598504574	5.593734939	5.599985055	5.587609174	NaN	NaN	NaN	NaN	NaN	NaN	NaN	NaN	NaN	NaN	NaN	NaN	NaN	NaN	NaN	NaN	NaN	NaN	NaN	NaN	NaN	5.583838712	5.586317934	5.591644654	5.593134796	NaN	NaN	NaN	NaN	NaN	NaN	NaN	NaN
390.5	5.59307367	NaN	NaN	NaN	NaN	NaN	NaN	NaN	NaN	NaN	NaN	NaN	5.603148276	5.596672843	5.601273179	5.593343645	NaN	NaN	NaN	NaN	NaN	NaN	NaN	NaN	NaN	NaN	NaN	NaN	NaN	NaN	NaN	NaN	NaN	NaN	NaN	NaN	NaN	5.585317091	5.589891386	5.59307367	5.597141471	NaN	NaN	NaN	NaN	NaN	NaN	NaN	NaN
391	5.596888471	NaN	NaN	NaN	NaN	NaN	NaN	NaN	NaN	NaN	NaN	NaN	5.60379867	5.601929325	5.602616216	5.597901611	NaN	NaN	NaN	NaN	NaN	NaN	NaN	NaN	NaN	NaN	NaN	NaN	NaN	NaN	NaN	NaN	NaN	NaN	NaN	NaN	NaN	5.586444943	5.59369728	5.596888471	5.596150489	NaN	NaN	NaN	NaN	NaN	NaN	NaN	NaN
391.5	5.59922069	NaN	NaN	NaN	NaN	NaN	NaN	NaN	NaN	NaN	NaN	NaN	5.603854753	5.603793607	5.604181282	5.599128571	NaN	NaN	NaN	NaN	NaN	NaN	NaN	NaN	NaN	NaN	NaN	NaN	NaN	NaN	NaN	NaN	NaN	NaN	NaN	NaN	NaN	6.04863163	5.59830127	5.59922069	5.599916091	NaN	NaN	NaN	NaN	NaN	NaN	NaN	NaN
392	5.602333824	NaN	NaN	NaN	NaN	NaN	NaN	NaN	NaN	NaN	NaN	NaN	5.605821833	5.608217717	5.604746569	5.599523124	NaN	NaN	NaN	NaN	NaN	NaN	NaN	NaN	NaN	NaN	NaN	NaN	NaN	NaN	NaN	NaN	NaN	NaN	NaN	NaN	NaN	6.272351956	5.604045659	5.602557432	5.604478748	NaN	NaN	NaN	NaN	NaN	NaN	NaN	NaN
392.5	5.604673664	NaN	NaN	NaN	NaN	NaN	NaN	NaN	NaN	NaN	NaN	NaN	5.608187415	5.612240118	5.605820189	5.601935145	NaN	NaN	NaN	NaN	NaN	NaN	NaN	NaN	NaN	NaN	NaN	NaN	NaN	NaN	NaN	NaN	NaN	NaN	NaN	NaN	NaN	6.857536935	5.606154426	5.604673664	5.605234414	NaN	NaN	NaN	NaN	NaN	NaN	NaN	NaN
393	5.606454749	NaN	NaN	NaN	NaN	NaN	NaN	NaN	NaN	NaN	NaN	NaN	5.611187591	5.615303596	5.60798502	5.602386079	NaN	NaN	NaN	NaN	NaN	NaN	NaN	NaN	NaN	NaN	NaN	NaN	NaN	NaN	NaN	NaN	NaN	NaN	NaN	NaN	NaN	NaN	5.604325921	5.606222332	5.608153785	NaN	NaN	NaN	NaN	NaN	NaN	NaN	NaN
393.5	5.608057333	NaN	NaN	NaN	NaN	NaN	NaN	NaN	NaN	NaN	NaN	NaN	5.615216175	5.616322363	5.6108	5.603895214	NaN	NaN	NaN	NaN	NaN	NaN	NaN	NaN	NaN	NaN	NaN	NaN	NaN	NaN	NaN	NaN	NaN	NaN	NaN	NaN	NaN	NaN	5.601559003	5.60859081	5.610527394	NaN	NaN	NaN	NaN	NaN	NaN	NaN	NaN
394	5.609719882	NaN	NaN	NaN	NaN	NaN	NaN	NaN	NaN	NaN	NaN	NaN	5.615329375	5.618057916	5.615198929	5.604412387	NaN	NaN	NaN	NaN	NaN	NaN	NaN	NaN	NaN	NaN	NaN	NaN	NaN	NaN	NaN	NaN	NaN	NaN	NaN	NaN	NaN	NaN	5.605266785	5.609719882	5.610880758	NaN	NaN	NaN	NaN	NaN	NaN	NaN	NaN
394.5	5.611228024	NaN	NaN	NaN	NaN	NaN	NaN	NaN	NaN	NaN	NaN	NaN	5.617922393	5.621234903	5.617199008	5.606972766	NaN	NaN	NaN	NaN	NaN	NaN	NaN	NaN	NaN	NaN	NaN	NaN	NaN	NaN	NaN	NaN	NaN	NaN	NaN	NaN	NaN	NaN	5.604955006	5.613669231	5.615121858	NaN	NaN	NaN	NaN	NaN	NaN	NaN	NaN
395	5.614583088	NaN	NaN	NaN	NaN	NaN	NaN	NaN	NaN	NaN	NaN	NaN	5.620183566	5.621645327	5.620417838	5.610218873	NaN	NaN	NaN	NaN	NaN	NaN	NaN	NaN	NaN	NaN	NaN	NaN	NaN	NaN	NaN	NaN	NaN	NaN	NaN	NaN	NaN	NaN	5.606562236	5.617691377	5.61561651	NaN	NaN	NaN	NaN	NaN	NaN	NaN	NaN
395.5	5.614818204	NaN	NaN	NaN	NaN	NaN	NaN	NaN	NaN	NaN	NaN	NaN	5.623187895	5.624103078	5.621062211	5.611710661	NaN	NaN	NaN	NaN	NaN	NaN	NaN	NaN	NaN	NaN	NaN	NaN	NaN	NaN	NaN	NaN	NaN	NaN	NaN	NaN	NaN	NaN	5.607044539	5.617341319	5.617084719	NaN	NaN	NaN	NaN	NaN	NaN	NaN	NaN
396	5.617394627	NaN	NaN	NaN	NaN	NaN	NaN	NaN	NaN	NaN	NaN	NaN	5.624713646	5.624714788	5.622998388	5.615216439	NaN	NaN	NaN	NaN	NaN	NaN	NaN	NaN	NaN	NaN	NaN	NaN	NaN	NaN	NaN	NaN	NaN	NaN	NaN	NaN	NaN	NaN	5.60989658	5.621441987	5.619342669	NaN	NaN	NaN	NaN	NaN	NaN	NaN	NaN
396.5	5.616281136	NaN	NaN	NaN	NaN	NaN	NaN	NaN	NaN	NaN	NaN	NaN	5.624585036	5.627313299	5.626256116	5.618857426	NaN	NaN	NaN	NaN	NaN	NaN	NaN	NaN	NaN	NaN	NaN	NaN	NaN	NaN	NaN	NaN	NaN	NaN	NaN	NaN	NaN	NaN	5.611230894	5.624427091	5.618716242	NaN	NaN	NaN	NaN	NaN	NaN	NaN	NaN
397	5.620411103	NaN	NaN	NaN	NaN	NaN	NaN	NaN	NaN	NaN	NaN	NaN	5.625494217	5.629362363	5.627728058	5.620505291	NaN	NaN	NaN	NaN	NaN	NaN	NaN	NaN	NaN	NaN	NaN	NaN	NaN	NaN	NaN	NaN	NaN	NaN	NaN	NaN	NaN	NaN	5.608625838	5.624164079	5.620842673	NaN	NaN	NaN	NaN	NaN	NaN	NaN	NaN
397.5	5.620703732	NaN	NaN	NaN	NaN	NaN	NaN	NaN	NaN	NaN	NaN	NaN	5.627812484	5.631398489	5.630204546	5.625393812	NaN	NaN	NaN	NaN	NaN	NaN	NaN	NaN	NaN	NaN	NaN	NaN	NaN	NaN	NaN	NaN	NaN	NaN	NaN	NaN	NaN	NaN	5.609519362	5.623214933	5.623863973	NaN	NaN	NaN	NaN	NaN	NaN	NaN	NaN
398	5.623762963	NaN	NaN	NaN	NaN	NaN	NaN	NaN	NaN	NaN	NaN	NaN	5.633428492	5.6324658	5.629918845	5.627303689	NaN	NaN	NaN	NaN	NaN	NaN	NaN	NaN	NaN	NaN	NaN	NaN	NaN	NaN	NaN	NaN	NaN	NaN	NaN	NaN	NaN	NaN	5.610876492	5.624610272	5.624706068	NaN	NaN	NaN	NaN	NaN	NaN	NaN	NaN
398.5	5.626842909	NaN	NaN	NaN	NaN	NaN	NaN	NaN	NaN	NaN	NaN	NaN	5.636540469	5.632411312	5.631395939	5.628203886	NaN	NaN	NaN	NaN	NaN	NaN	NaN	NaN	NaN	NaN	NaN	NaN	NaN	NaN	NaN	NaN	NaN	NaN	NaN	NaN	NaN	NaN	5.615838371	5.628691525	5.626996739	NaN	NaN	NaN	NaN	NaN	NaN	NaN	NaN
399	5.627298482	NaN	NaN	NaN	NaN	NaN	NaN	NaN	NaN	NaN	NaN	NaN	5.637660013	5.633553868	5.633472048	5.628033756	NaN	NaN	NaN	NaN	NaN	NaN	NaN	NaN	NaN	NaN	NaN	NaN	NaN	NaN	NaN	NaN	NaN	NaN	NaN	NaN	NaN	NaN	5.623064868	5.633384268	5.627793979	NaN	NaN	NaN	NaN	NaN	NaN	NaN	NaN
399.5	5.62833627	NaN	NaN	NaN	NaN	NaN	NaN	NaN	NaN	NaN	NaN	NaN	5.639741347	5.63297287	5.637547731	5.628147612	NaN	NaN	NaN	NaN	NaN	NaN	NaN	NaN	NaN	NaN	NaN	NaN	NaN	NaN	NaN	NaN	NaN	NaN	NaN	NaN	NaN	NaN	5.624111941	5.636926092	5.62833627	NaN	NaN	NaN	NaN	NaN	NaN	NaN	NaN
400	5.630863717	NaN	NaN	NaN	NaN	NaN	NaN	NaN	NaN	NaN	NaN	NaN	5.63978215	5.63336309	5.636304086	5.630210213	NaN	NaN	NaN	NaN	NaN	NaN	NaN	NaN	NaN	NaN	NaN	NaN	NaN	NaN	NaN	NaN	NaN	NaN	NaN	NaN	NaN	NaN	5.623467208	5.637166832	5.630586596	NaN	NaN	NaN	NaN	NaN	NaN	NaN	NaN
400.5	5.634134817	NaN	NaN	NaN	NaN	NaN	NaN	NaN	NaN	NaN	NaN	NaN	5.639290405	5.635787102	5.637349947	5.63215614	NaN	NaN	NaN	NaN	NaN	NaN	NaN	NaN	NaN	NaN	NaN	NaN	NaN	NaN	NaN	NaN	NaN	NaN	NaN	NaN	NaN	NaN	5.621202086	5.638808969	5.630590347	NaN	NaN	NaN	NaN	NaN	NaN	NaN	NaN
401	5.633973067	NaN	NaN	NaN	NaN	NaN	NaN	NaN	NaN	NaN	NaN	NaN	5.640563064	5.636161463	5.638552476	5.6353	NaN	NaN	NaN	NaN	NaN	NaN	NaN	NaN	NaN	NaN	NaN	NaN	NaN	NaN	NaN	NaN	NaN	NaN	NaN	NaN	NaN	NaN	5.621572181	5.640698866	5.632550407	NaN	NaN	NaN	NaN	NaN	NaN	NaN	NaN
401.5	5.634084934	NaN	NaN	NaN	NaN	NaN	NaN	NaN	NaN	NaN	NaN	NaN	5.641039268	5.637651775	5.641077413	5.63549581	NaN	NaN	NaN	NaN	NaN	NaN	NaN	NaN	NaN	NaN	NaN	NaN	NaN	NaN	NaN	NaN	NaN	NaN	NaN	NaN	NaN	NaN	5.622582004	5.643081981	5.634455991	NaN	NaN	NaN	NaN	NaN	NaN	NaN	NaN
402	5.63474	NaN	NaN	NaN	NaN	NaN	NaN	NaN	NaN	NaN	NaN	NaN	5.64078719	5.636430828	5.644	5.636798185	NaN	NaN	NaN	NaN	NaN	NaN	NaN	NaN	NaN	NaN	NaN	NaN	NaN	NaN	NaN	NaN	NaN	NaN	NaN	NaN	NaN	NaN	5.629285807	5.642854677	5.636242251	NaN	NaN	NaN	NaN	NaN	NaN	NaN	NaN
402.5	5.637644729	NaN	NaN	NaN	NaN	NaN	NaN	NaN	NaN	NaN	NaN	NaN	5.642592694	5.635161265	5.6435	5.6355	NaN	NaN	NaN	NaN	NaN	NaN	NaN	NaN	NaN	NaN	NaN	NaN	NaN	NaN	NaN	NaN	NaN	NaN	NaN	NaN	NaN	NaN	5.633309231	5.642101846	5.63764473	NaN	NaN	NaN	NaN	NaN	NaN	NaN	NaN
403	5.637726957	NaN	NaN	NaN	NaN	NaN	NaN	NaN	NaN	NaN	NaN	NaN	5.643042635	5.637726957	5.642968105	5.638300711	NaN	NaN	NaN	NaN	NaN	NaN	NaN	NaN	NaN	NaN	NaN	NaN	NaN	NaN	NaN	NaN	NaN	NaN	NaN	NaN	NaN	NaN	5.635284219	5.644395826	5.63815638	NaN	NaN	NaN	NaN	NaN	NaN	NaN	NaN
403.5	5.63867588	NaN	NaN	NaN	NaN	NaN	NaN	NaN	NaN	NaN	NaN	NaN	5.642835303	5.637485121	5.642998985	5.63803601	NaN	NaN	NaN	NaN	NaN	NaN	NaN	NaN	NaN	NaN	NaN	NaN	NaN	NaN	NaN	NaN	NaN	NaN	NaN	NaN	NaN	NaN	5.6369	5.645528888	5.638136302	NaN	NaN	NaN	NaN	NaN	NaN	NaN	NaN
404	5.639204583	NaN	NaN	NaN	NaN	NaN	NaN	NaN	NaN	NaN	NaN	NaN	5.643866839	5.6389	5.64303722	5.63788853	NaN	NaN	NaN	NaN	NaN	NaN	NaN	NaN	NaN	NaN	NaN	NaN	NaN	NaN	NaN	NaN	NaN	NaN	NaN	NaN	NaN	NaN	5.638859392	5.645496008	5.639509166	NaN	NaN	NaN	NaN	NaN	NaN	NaN	NaN
404.5	5.639284405	NaN	NaN	NaN	NaN	NaN	NaN	NaN	NaN	NaN	NaN	NaN	5.644235642	5.638233278	5.643414924	5.638609697	NaN	NaN	NaN	NaN	NaN	NaN	NaN	NaN	NaN	NaN	NaN	NaN	NaN	NaN	NaN	NaN	NaN	NaN	NaN	NaN	NaN	NaN	5.640989446	5.646947499	5.640428059	NaN	NaN	NaN	NaN	NaN	NaN	NaN	NaN
405	5.639639209	NaN	NaN	NaN	NaN	NaN	NaN	NaN	NaN	NaN	NaN	NaN	5.645402761	5.640172151	5.649524087	5.639589442	NaN	NaN	NaN	NaN	NaN	NaN	NaN	NaN	NaN	NaN	NaN	NaN	NaN	NaN	NaN	NaN	NaN	NaN	NaN	NaN	NaN	NaN	5.642023959	5.647583668	5.640502163	NaN	NaN	NaN	NaN	NaN	NaN	NaN	NaN
405.5	5.642078993	NaN	NaN	NaN	NaN	NaN	NaN	NaN	NaN	NaN	NaN	NaN	5.646459356	5.642303597	5.648401766	5.641146405	NaN	NaN	NaN	NaN	NaN	NaN	NaN	NaN	NaN	NaN	NaN	NaN	NaN	NaN	NaN	NaN	NaN	NaN	NaN	NaN	NaN	NaN	5.645658036	5.646704504	5.642451866	NaN	NaN	NaN	NaN	NaN	NaN	NaN	NaN
406	5.642543503	NaN	NaN	NaN	NaN	NaN	NaN	NaN	NaN	NaN	NaN	NaN	5.648295522	5.643267084	5.648741811	5.644099433	NaN	NaN	NaN	NaN	NaN	NaN	NaN	NaN	NaN	NaN	NaN	NaN	NaN	NaN	NaN	NaN	NaN	NaN	NaN	NaN	NaN	NaN	5.646134069	5.649381038	5.642869792	NaN	NaN	NaN	NaN	NaN	NaN	NaN	NaN
406.5	5.642235917	NaN	NaN	NaN	NaN	NaN	NaN	NaN	NaN	NaN	NaN	NaN	5.650562641	5.642259452	5.6484	5.643520569	NaN	NaN	NaN	NaN	NaN	NaN	NaN	NaN	NaN	NaN	NaN	NaN	NaN	NaN	NaN	NaN	NaN	NaN	NaN	NaN	NaN	NaN	5.646230958	5.647845165	5.642212381	NaN	NaN	NaN	NaN	NaN	NaN	NaN	NaN
407	5.642877593	NaN	NaN	NaN	NaN	NaN	NaN	NaN	NaN	NaN	NaN	NaN	5.064799463	5.644752156	5.648773272	5.64470516	NaN	NaN	NaN	NaN	NaN	NaN	NaN	NaN	NaN	NaN	NaN	NaN	NaN	NaN	NaN	NaN	NaN	NaN	NaN	NaN	NaN	NaN	5.64649597	5.648714042	5.642671819	NaN	NaN	NaN	NaN	NaN	NaN	NaN	NaN
407.5	5.644635005	NaN	NaN	NaN	NaN	NaN	NaN	NaN	NaN	NaN	NaN	NaN	NaN	5.646916866	5.648907994	5.643502439	NaN	NaN	NaN	NaN	NaN	NaN	NaN	NaN	NaN	NaN	NaN	NaN	NaN	NaN	NaN	NaN	NaN	NaN	NaN	NaN	NaN	NaN	5.648010507	5.648741566	5.643078345	NaN	NaN	NaN	NaN	NaN	NaN	NaN	NaN
408	5.64517481	NaN	NaN	NaN	NaN	NaN	NaN	NaN	NaN	NaN	NaN	NaN	NaN	5.647269714	5.654374636	5.645056888	NaN	NaN	NaN	NaN	NaN	NaN	NaN	NaN	NaN	NaN	NaN	NaN	NaN	NaN	NaN	NaN	NaN	NaN	NaN	NaN	NaN	NaN	5.647791404	5.649740274	5.643909524	NaN	NaN	NaN	NaN	NaN	NaN	NaN	NaN
408.5	5.645837626	NaN	NaN	NaN	NaN	NaN	NaN	NaN	NaN	NaN	NaN	NaN	NaN	5.649288018	5.6531	5.643949332	NaN	NaN	NaN	NaN	NaN	NaN	NaN	NaN	NaN	NaN	NaN	NaN	NaN	NaN	NaN	NaN	NaN	NaN	NaN	NaN	NaN	NaN	5.648444694	5.649707557	5.646276108	NaN	NaN	NaN	NaN	NaN	NaN	NaN	NaN
409	5.64706158	NaN	NaN	NaN	NaN	NaN	NaN	NaN	NaN	NaN	NaN	NaN	NaN	5.648994798	5.653063229	5.644939862	NaN	NaN	NaN	NaN	NaN	NaN	NaN	NaN	NaN	NaN	NaN	NaN	NaN	NaN	NaN	NaN	NaN	NaN	NaN	NaN	NaN	NaN	5.64765807	5.648858153	5.645864596	NaN	NaN	NaN	NaN	NaN	NaN	NaN	NaN
409.5	5.646682328	NaN	NaN	NaN	NaN	NaN	NaN	NaN	NaN	NaN	NaN	NaN	NaN	5.648001925	5.652611054	5.646858103	NaN	NaN	NaN	NaN	NaN	NaN	NaN	NaN	NaN	NaN	NaN	NaN	NaN	NaN	NaN	NaN	NaN	NaN	NaN	NaN	NaN	NaN	5.647517416	5.6501	5.645453543	NaN	NaN	NaN	NaN	NaN	NaN	NaN	NaN
410	5.646864989	NaN	NaN	NaN	NaN	NaN	NaN	NaN	NaN	NaN	NaN	NaN	NaN	5.648623354	5.654761114	5.6464	NaN	NaN	NaN	NaN	NaN	NaN	NaN	NaN	NaN	NaN	NaN	NaN	NaN	NaN	NaN	NaN	NaN	NaN	NaN	NaN	NaN	NaN	5.647846129	5.6499	5.645293294	NaN	NaN	NaN	NaN	NaN	NaN	NaN	NaN
410.5	5.646645984	NaN	NaN	NaN	NaN	NaN	NaN	NaN	NaN	NaN	NaN	NaN	NaN	5.649366527	5.654492763	5.646873077	NaN	NaN	NaN	NaN	NaN	NaN	NaN	NaN	NaN	NaN	NaN	NaN	NaN	NaN	NaN	NaN	NaN	NaN	NaN	NaN	NaN	NaN	5.647158154	5.650283125	5.646568169	NaN	NaN	NaN	NaN	NaN	NaN	NaN	NaN
411	5.647197259	NaN	NaN	NaN	NaN	NaN	NaN	NaN	NaN	NaN	NaN	NaN	NaN	5.651474188	5.654499048	5.648388954	NaN	NaN	NaN	NaN	NaN	NaN	NaN	NaN	NaN	NaN	NaN	NaN	NaN	NaN	NaN	NaN	NaN	NaN	NaN	NaN	NaN	NaN	5.64735029	5.651098528	5.645997653	NaN	NaN	NaN	NaN	NaN	NaN	NaN	NaN
411.5	5.649540541	NaN	NaN	NaN	NaN	NaN	NaN	NaN	NaN	NaN	NaN	NaN	NaN	5.651370218	5.654027084	5.648843271	NaN	NaN	NaN	NaN	NaN	NaN	NaN	NaN	NaN	NaN	NaN	NaN	NaN	NaN	NaN	NaN	NaN	NaN	NaN	NaN	NaN	NaN	5.647945095	5.654024663	5.647282609	NaN	NaN	NaN	NaN	NaN	NaN	NaN	NaN
412	5.650752769	NaN	NaN	NaN	NaN	NaN	NaN	NaN	NaN	NaN	NaN	NaN	NaN	5.652440976	5.653797026	5.649301401	NaN	NaN	NaN	NaN	NaN	NaN	NaN	NaN	NaN	NaN	NaN	NaN	NaN	NaN	NaN	NaN	NaN	NaN	NaN	NaN	NaN	NaN	5.647386814	5.652711736	5.647365711	NaN	NaN	NaN	NaN	NaN	NaN	NaN	NaN
412.5	5.651474764	NaN	NaN	NaN	NaN	NaN	NaN	NaN	NaN	NaN	NaN	NaN	NaN	5.653537012	5.654489074	5.650031773	NaN	NaN	NaN	NaN	NaN	NaN	NaN	NaN	NaN	NaN	NaN	NaN	NaN	NaN	NaN	NaN	NaN	NaN	NaN	NaN	NaN	NaN	5.647359713	5.653153301	5.648016841	NaN	NaN	NaN	NaN	NaN	NaN	NaN	NaN
413	5.650864673	NaN	NaN	NaN	NaN	NaN	NaN	NaN	NaN	NaN	NaN	NaN	NaN	5.653279411	5.653979989	5.650832094	NaN	NaN	NaN	NaN	NaN	NaN	NaN	NaN	NaN	NaN	NaN	NaN	NaN	NaN	NaN	NaN	NaN	NaN	NaN	NaN	NaN	NaN	5.647924469	5.653188576	5.648518644	NaN	NaN	NaN	NaN	NaN	NaN	NaN	NaN
413.5	5.650736259	NaN	NaN	NaN	NaN	NaN	NaN	NaN	NaN	NaN	NaN	NaN	NaN	5.65196725	5.654651078	5.652449787	NaN	NaN	NaN	NaN	NaN	NaN	NaN	NaN	NaN	NaN	NaN	NaN	NaN	NaN	NaN	NaN	NaN	NaN	NaN	NaN	NaN	NaN	5.647994537	5.65362124	5.648572429	NaN	NaN	NaN	NaN	NaN	NaN	NaN	NaN
414	5.651248271	NaN	NaN	NaN	NaN	NaN	NaN	NaN	NaN	NaN	NaN	NaN	NaN	5.652694393	5.65464559	5.652263363	NaN	NaN	NaN	NaN	NaN	NaN	NaN	NaN	NaN	NaN	NaN	NaN	NaN	NaN	NaN	NaN	NaN	NaN	NaN	NaN	NaN	NaN	5.648073697	5.653678298	5.650368	NaN	NaN	NaN	NaN	NaN	NaN	NaN	NaN
414.5	5.65138362	NaN	NaN	NaN	NaN	NaN	NaN	NaN	NaN	NaN	NaN	NaN	NaN	5.653917361	5.656235472	5.652932442	NaN	NaN	NaN	NaN	NaN	NaN	NaN	NaN	NaN	NaN	NaN	NaN	NaN	NaN	NaN	NaN	NaN	NaN	NaN	NaN	NaN	NaN	5.649636942	5.654490966	5.649991741	NaN	NaN	NaN	NaN	NaN	NaN	NaN	NaN
415	5.651095275	NaN	NaN	NaN	NaN	NaN	NaN	NaN	NaN	NaN	NaN	NaN	NaN	5.652204438	5.656310439	5.653200787	NaN	NaN	NaN	NaN	NaN	NaN	NaN	NaN	NaN	NaN	NaN	NaN	NaN	NaN	NaN	NaN	NaN	NaN	NaN	NaN	NaN	NaN	5.648032055	5.653508889	5.649892031	NaN	NaN	NaN	NaN	NaN	NaN	NaN	NaN
415.5	5.651514518	NaN	NaN	NaN	NaN	NaN	NaN	NaN	NaN	NaN	NaN	NaN	NaN	5.653895364	5.657239812	5.652325681	NaN	NaN	NaN	NaN	NaN	NaN	NaN	NaN	NaN	NaN	NaN	NaN	NaN	NaN	NaN	NaN	NaN	NaN	NaN	NaN	NaN	NaN	5.648882754	5.653946136	5.6515401	NaN	NaN	NaN	NaN	NaN	NaN	NaN	NaN
416	5.651769637	NaN	NaN	NaN	NaN	NaN	NaN	NaN	NaN	NaN	NaN	NaN	NaN	5.654400226	5.657040935	5.652586322	NaN	NaN	NaN	NaN	NaN	NaN	NaN	NaN	NaN	NaN	NaN	NaN	NaN	NaN	NaN	NaN	NaN	NaN	NaN	NaN	NaN	NaN	5.647913066	5.652590424	5.650492341	NaN	NaN	NaN	NaN	NaN	NaN	NaN	NaN
416.5	5.651583474	NaN	NaN	NaN	NaN	NaN	NaN	NaN	NaN	NaN	NaN	NaN	NaN	5.653438297	5.657078458	5.652904678	NaN	NaN	NaN	NaN	NaN	NaN	NaN	NaN	NaN	NaN	NaN	NaN	NaN	NaN	NaN	NaN	NaN	NaN	NaN	NaN	NaN	NaN	5.649025718	5.653370948	5.651108928	NaN	NaN	NaN	NaN	NaN	NaN	NaN	NaN
417	5.651872858	NaN	NaN	NaN	NaN	NaN	NaN	NaN	NaN	NaN	NaN	NaN	NaN	5.654786313	5.6569	5.651988801	NaN	NaN	NaN	NaN	NaN	NaN	NaN	NaN	NaN	NaN	NaN	NaN	NaN	NaN	NaN	NaN	NaN	NaN	NaN	NaN	NaN	NaN	5.648425	5.652239782	5.6495841	NaN	NaN	NaN	NaN	NaN	NaN	NaN	NaN
[truncated: 127 more rows]
[truncated: 254 more columns]
