# Supplementary material for: Characterisation of the Subaquatic Groundwater Discharge That Maintains the Permanent Stratification within Lake Kivu; East Africa
Source: PLoS One. 2015 Mar 23;10(3):e0121217. doi: 10.1371/journal.pone.0121217 (PMC4370871; doi:10.1371/journal.pone.0121217)
Supplement: S4 Table — The sample codes correspond to the sampling locations in Table 3; BG: background; KB: Kabuno Bay. (TXT) [file pone.0121217.s004.txt]

date	code	depth	alkalinity	pH	conductivity	temp	Cl	Ca	Na	Mg	K	Si	Stot	Fe	Mn	18O	2H
		m	mmeq/L		mS/cm	C	mmol/L	mmol/L	mmol/L	mmol/L	mmol/L	mmol/L	mmol/L	mmol/L	mmol/L	permil	permil
OCT.2010	BG1	33.37	16.60	8.86	1.190	23.766	0.77	0.10	4.57	3.47	2.08	0.14	nA	0.000	0.000	3.9	30
OCT.2010	BG2	51.73	15.84	8.70	1.232	23.317	0.79	0.15	4.66	3.53	2.11	0.15	nA	0.000	0.000	3.8	29.8
OCT.2010	BG2	65.61	15.29	8.09	1.384	23.109	0.83	0.32	4.82	3.68	2.19	0.19	nA	0.000	0.007	4.1	29.3
OCT.2010	BG2	71.90	17.08	7.49	1.509	23.083	0.84	0.34	4.97	3.83	2.25	0.21	nA	0.001	0.007	4	29.7
OCT.2010	BG2	80.31	19.92	6.97	1.781	23.085	1.03	0.58	6.00	4.46	3.01	0.30	nA	0.000	0.010	3.9	28.9
OCT.2010	BG2	92.35	24.36	6.79	2.100	23.101	1.25	1.13	7.33	5.47	3.13	0.43	nA	0.000	0.009	3.7	27.9
OCT.2010	BG3	107.09	27.32	6.70	2.361	23.147	1.38	1.45	8.20	6.02	3.54	0.52	0.17	0.000	0.008	3.6	27.3
OCT.2010	BG3	114.94	29.08	6.66	2.468	23.174	1.44	1.44	8.44	6.15	3.46	0.54	0.17	0.000	0.007	3.5	27.1
OCT.2010	BG3	123.70	30.64	6.62	2.577	23.230	1.63	1.56	8.89	6.47	3.74	0.60	0.18	0.000	0.007	3.5	26.9
OCT.2010	BG3	129.08	32.24	6.61	2.621	23.258	1.58	1.67	8.99	6.60	3.79	0.60	0.19	0.000	0.006	3.5	26.8
OCT.2010	BG3	133.37	31.96	6.60	2.643	23.276	1.65	1.76	9.78	6.78	3.91	0.62	0.19	0.000	0.006	3.4	26.6
OCT.2010	BG3	138.57	30.16	6.60	2.660	23.300	1.20	1.68	8.81	6.48	3.78	0.62	0.16	0.000	0.006	3.3	25.5
OCT.2010	BG3	159.08	31.96	6.58	2.712	23.362	1.65	1.75	8.96	6.78	3.91	0.62	0.16	0.000	0.006	3.3	26.4
OCT.2010	BG3	177.04	32.68	6.55	2.781	23.452	1.56	1.74	9.03	6.67	3.88	0.65	0.16	0.001	0.006	3.2	25.4
OCT.2010	BG4	197.45	36.16	6.38	3.125	23.798	1.80	2.04	10.47	7.76	4.42	0.78	0.20	0.000	0.005	2.8	24.1
OCT.2010	BG4	217.55	37.16	6.36	3.221	23.899	1.73	2.11	10.80	7.99	4.54	0.83	0.18	0.001	0.005	2.7	22.6
OCT.2010	BG4	237.96	37.08	6.35	3.235	23.921	1.74	2.10	10.74	8.01	4.52	0.85	0.13	0.000	0.005	2.6	21.7
OCT.2010	BG4	245.26	37.20	6.35	3.252	23.946	1.66	2.34	11.16	8.40	4.69	0.87	0.19	0.000	0.005	2.5	21.9
OCT.2010	BG4	250.41	37.32	6.32	3.295	23.989	1.57	1.59	11.11	7.47	4.39	0.84	0.21	0.000	0.005	2.5	21.9
OCT.2010	BG4	255.46	39.68	6.13	3.657	24.207	1.70	2.18	11.26	8.62	4.81	0.93	0.19	0.001	0.005	2.2	20.2
OCT.2010	BG5	272.45	58.76	6.06	4.855	24.943	2.37	2.89	16.44	13.41	6.72	1.23	0.17	0.002	0.005	1.1	15.7
JAN.2012	BG5	278.40	61.20	6.06	4.876	24.975	2.30	3.22	18.16	13.39	6.49	nA	0.08	nA	nA	1	14.9
OCT.2010	BG5	291.50	59.56	6.06	4.908	25.020	2.29	2.56	16.78	13.54	6.80	1.26	0.21	0.001	0.005	1.1	15.7
MAY.2007	BG5	320.00	nA	6.00	5.332	25.449	nA	nA	nA	nA	nA	nA	nA	nA	nA	0.48	13.3
JAN.2012	BG6	345.40	71.70	5.99	5.478	25.660	2.72	3.16	18.49	14.28	6.82	nA	0.27	nA	nA	0.4	11.6
JAN.2010	BG6	347.40	73.80	5.99	5.479	25.671	2.85	3.16	18.61	14.82	7.90	1.34	nA	0.001	0.006	nA	nA
APRIL.2011	BG6	382.90	nA	5.98	5.559	25.804	nA	nA	nA	nA	nA	nA	nA	nA	nA	0.1	8.6
JAN.2012	BG7	427.20	73.70	5.97	5.653	25.967	2.61	3.30	19.80	15.34	7.33	nA	0.27	nA	nA	0.2	10.5
JAN.2012	BG7	468.50	73.70	5.97	5.696	26.044	5.17	3.36	20.26	15.95	7.36	nA	0.26	nA	nA	0.2	10.6
OCT.2010	KB1	9.43	30.60	7.82	1.607	23.655	1.31	0.87	6.58	7.87	3.64	1.42	nA	0.075	0.033	0.1	11.2
JAN.2012	KB1	10.30	19.70	6.88	1.631	23.605	0.81	0.73	4.81	4.12	2.21	nA	0.23	nA	nA	2	17
JAN.2012	KB2	38.60	85.15	6.23	6.266	23.637	1.68	1.75	13.56	22.91	6.40	nA	0.31	0.541	nA	-2.6	-3.9
OCT.2010	KB2	40.82	86.24	5.87	6.350	23.705	1.99	1.37	15.08	27.73	7.71	2.37	nA	0.375	0.008	-2.2	-1.9
JAN.2012	KB2	50.30	93.50	5.85	6.517	23.883	2.07	1.97	16.72	29.24	7.69	nA	0.37	0.477	nA	-2.7	-4.1
JAN.2012	KB3	122.10	117.10	5.69	7.888	25.127	2.27	1.62	21.07	37.89	9.06	nA	0.27	0.218	nA	-2.8	-4.7
OCT.2010	A	135.31	29.48	6.65	2.624	23.201	1.50	1.37	9.42	6.40	3.69	0.67	0.16	0.001	0.006	3.2	25.8
JAN.2010	B	258.16	36.45	6.15	3.990	23.784	1.30	2.16	10.94	8.67	5.15	1.04	nA	0.015	0.005	1.6	nA
JAN.2012	B	252.80	nA	6.37	3.199	23.524	1.49	1.61	8.22	7.79	3.08	0.74	0.24	nA	nA	1.9	18.9
JAN.2012	B	252.60	33.45	6.40	3.182	23.255	1.48	1.83	9.48	7.82	3.59	0.75	0.19	nA	nA	1.8	17.2
JAN.2012	C	46.60	14.60	8.44	1.405	23.928	0.74	0.43	4.64	3.57	2.03	nA	0.11	nA	nA	3.2	22.7
OCT.2010	D1	134.87	82.00	6.07	6.144	24.364	2.59	2.13	21.47	21.85	8.73	1.49	nA	0.279	0.006	-2.3	-1.9
JAN.2012	D2	133.70	86.75	6.07	6.142	24.359	2.01	2.60	20.71	23.24	7.67	2.12	0.34	0.289	nA	-2.3	-2.7
JAN.2012	D3	134.70	82.60	6.07	6.144	24.364	2.05	2.63	21.79	21.12	7.97	1.93	0.31	0.298	nA	-2.4	-2.8
JAN.2012	E	205.00	70.15	5.73	6.543	27.060	11.51	2.54	46.34	9.32	5.84	0.88	0.32	0.005	nA	0.7	13.4
OCT.2010	F	287.13	59.56	6.05	4.919	25.123	2.67	2.71	16.83	13.46	6.74	1.30	0.20	0.001	0.006	1.3	17.4
JAN.2012	H	387.10	123.40	5.62	8.629	27.900	2.83	2.95	35.34	31.17	10.82	2.82	0.31	0.071	nA	-2.7	-2.8
